# Supplementary material for: Alterations of the Human Gut Microbiome in Chronic Kidney Disease
Source: Adv Sci (Weinh). 2020 Sep 2;7(20):2001936. doi: 10.1002/advs.202001936 (PMC7578882; doi:10.1002/advs.202001936)
Supplement: Supplementary file 3 — Supporting Excel 1 [file ADVS-7-2001936-s003.xls]

## Sheet: Discovery (110 CKD and 210 HC)
sample	group	clinical stage	sample_number	age(year)	gender	BMI(Kg/m^2)	hypertension (1:Yes;0:No)	WBC（10^9/L）	RBC（10^9/L）	Hb(g/L)	PLT（10^9/L）	24hUTP(g)	P（mmol/L）	BUN(mmol/L)	UA(umol/L)	Crea_blood(umol/L)	eGFR(ml/min)	ALB（g/L）	T-chol(mmol/L)	TG(mmol/L)
CKD_1	C	5	NA	70	male	21.98	0	6.8	3.7	111	241	1.11	1.49	22.89	533	445	10.758	42.8	3.75	0.68
CKD_2	B	3	NA	59	male	24.13	1	6.7	3.65	121	222	7.68	0.85	12	422	193	31.91	38.3	5.21	1.96
CKD_3	C	5	NA	53	female	22.23	1	5.1	4.08	118	137	1.74	1.31	19.3	495	318	13.716	44.7	5.62	0.87
CKD_4	C	5	NA	59	male	24.78	1	6.1	2.85	90	241	1.74	1	11	363	386	13.903	41.6	3.72	1.96
CKD_5	C	5	NA	61	female	23.69	0	4.4	3.82	108	170	2.12	1.24	17	270	406	12.804	46.2	3.07	0.74
CKD_6	B	3	NA	41	male	22.33	1	11.7	3.7	132.5	273	0.3	1.64	15.1	402	231	29.139	48.7	NA	NA
CKD_7	C	5	NA	67	female	21.98	1	7.8	2.63	83	178	0.5	1.23	12.5	445	376	14.39	42	2.53	1.46
CKD_8	B	4	NA	50	male	25.76	1	10.9	4.4	137	234	8.4	1.13	13.8	340	368	15.578	44	4.1	1.07
CKD_9	C	5	NA	35	female	23.32	1	8.5	2.99	73	372	2.63	1.88	22	561	491	9.206	32.3	3.78	0.98
CKD_10	B	4	NA	58	male	25.37	0	6.8	3.93	115	185	1.82	1.1	12.1	432	290	19.642	42.5	NA	NA
CKD_14	C	5	NA	62	male	21.81	1	4.4	3.75	121	155	1.9	1	20	416	579	7.906	30.6	3.49	1.34
CKD_15	C	5	NA	67	female	22.19	1	4.8	2.12	64	334	4.6	1.44	27.8	535	710	4.707	34.4	3.23	0.84
CKD_16	C	5	NA	54	female	22.93	1	7.3	2.17	63	129	2.13	1.67	37.1	503	1019	3.332	36.6	5.57	1.31
CKD_17	C	5	NA	28	male	24.89	1	7.2	2.72	78	196	0.89	1.07	24.7	489	436	14.811	29.9	NA	NA
CKD_20	B	3	NA	46	male	23.18	1	3.1	3.89	114	217	0.56	1.37	12.8	489	180	38.036	37.6	2.99	0.85
CKD_23	C	5	NA	58	male	24.81	1	5.8	4.1	124	169	0.19	1.19	17.1	474	381	14.121	42.1	3.56	0.73
CKD_25	C	5	NA	42	female	23.54	1	4.2	2.87	91	140	3.59	1.94	28.6	692	483	8.94	44	3.87	1.84
CKD_26	B	3	NA	46	male	25.5	1	6.7	3.91	114	253	2.55	1.11	7.2	620	130	56.372	36.4	4.05	1.6
CKD_27	C	5	NA	56	female	24.71	0	6.3	2.36	236	71	6.64	2.1	22	276	651	5.648	31.3	4.77	2.15
CKD_28	B	4	NA	80	male	20.78	1	5.5	2.58	81	137	0.1	2.05	29	459	261	19.115	49.3	3.6	0.35
CKD_29	B	3	NA	69	female	23.91	1	7.4	3.99	130	231	0.07	0.91	7.9	239	131	47.52	48.2	5.11	1.97
CKD_30	B	3	NA	43	male	22.87	1	7.7	3.96	178	120	1.08	1.05	8.7	370	183	38.078	41.4	4.4	2.72
CKD_31	C	5	NA	31	female	22.86	1	4.5	2.77	83	274	5.47	1.86	17.9	444	427	11.209	35.3	5.81	0.98
CKD_32	A	1	NA	21	male	21.9	0	7.6	4.78	145	411	3.41	1.34	5.6	388	73	126.041	25.3	10.59	1.71
CKD_33	A	1	NA	41	female	21.77	0	4.7	4.2	126	199	2.66	1.23	4.4	414	60	109.066	28.4	8.02	1.23
CKD_35	A	1	NA	59	male	24.83	0	4.1	3.99	143	100	6.4	1.12	5.2	379	71	96.938	27.5	4.5	1.21
CKD_36	A	2	NA	54	male	22.97	0	15.4	4.17	279	125	23.4	1.2	8.3	301	91	61.819	31.3	7.7	2.07
CKD_37	A	1	NA	63	female	26.82	0	6	4.37	138	176	0.5	2.14	4.4	292	58	94.497	44.7	5.22	1.4
CKD_38	A	2	NA	44	male	22.87	1	5.4	4.83	158	180	0.2	NA	8.9	434	124	60.531	44.8	5.94	5.08
CKD_41	C	5	NA	53	female	21.98	1	4	2.65	78	148	3.32	1.69	22.4	619	773	4.686	32.7	4.52	2.04
CKD_42	B	3	NA	34	male	25.98	0	9	5.35	161	214	4.84	1.05	6.3	516	137	57.562	40.1	6.46	3.81
CKD_43	A	1	NA	27	female	20.81	0	17.7	4.94	149	262	0.44	0.89	4.4	209	55	123.832	34.6	10.5	2.2
CKD_44	C	5	NA	70	male	23.07	1	4.3	3.15	92	227	NA	1.92	39.9	418	646	6.855	39.2	3.7	0.58
CKD_45	B	4	NA	64	female	24.17	1	8.1	3.77	111	331	6.3	1.31	15.7	348	217	20.152	37	4.7	2.19
CKD_47	C	5	NA	61	female	22.9	1	10.7	3.09	96	132	2.46	1.75	19	281	317	13.016	42.4	3.03	1.04
CKD_49	B	3	NA	63	male	27.98	1	4.2	3.41	164	120	0.06	0.97	5.3	383	122	54.02	46.5	7.19	2.08
CKD_50	A	2	NA	27	male	22.98	0	5.6	3.5	104	117	0.39	1.09	5.8	393	124	68.209	43.8	4.5	0.97
CKD_52	B	3	NA	40	female	22.98	0	5	4.42	133	158	0.23	1.17	6.2	230	118	49.821	45.4	4.52	1.18
CKD_53	B	4	NA	76	female	19.89	0	6.8	3.98	120	198	12.52	1.1	10.4	413	209	19.384	22.22	6.57	8.62
CKD_54	C	5	NA	48	male	23.65	1	7.6	3.68	113	277	2.07	1.28	18.2	361	443	12.625	40.2	3.27	2.18
CKD_55	A	2	NA	60	female	23.98	0	6.6	4.79	139	234	8.31	1.38	5.6	203	83	66.242	22.4	11.23	7.98
CKD_56	C	5	NA	61	male	24.3	1	4.6	2.47	79	170	8.52	2.13	33.1	443	681	6.852	21.6	6.24	1.26
CKD_57	B	3	NA	54	male	23.47	1	12.7	3.16	101	114	8.38	1.05	17	350	209	30.017	31.5	9.19	2.41
CKD_58	C	5	NA	55	female	23.19	1	7.8	3.75	115	207	4.6	1.54	28	456	543	9.397	51	4.42	1.35
CKD_59	B	3	NA	40	male	23.89	0	4.9	4.67	148	159	0.34	0.8	8.1	366	160	45.745	47.8	3.22	0.81
CKD_64	C	5	NA	66	female	22.97	0	7.1	2.71	86	115	0.55	2.04	28.7	418	365	10.597	39.7	2.81	1.1
CKD_67	C	5	NA	67	female	22.9	1	8.49	2.8	89.2	271	4.93	1.72	18.2	467	300	13.338	40.1	7.3	12.79
CKD_68	C	5	NA	23	male	21.18	0	13.79	3.33	106	153	3.37	1.69	22.3	397	541	12.87	39.4	4.02	1.66
CKD_69	B	4	NA	35	male	23.16	1	6.6	3.31	101	302	9.46	1.38	15.87	363	393	18.078	30.2	8.22	4.34
CKD_73	C	5	NA	44	female	23.1	0	5.9	3.39	109	164	0.76	1.52	23.5	521	374	12.009	42.8	3.27	0.88
CKD_75	B	4	NA	54	male	24	1	11.3	3.52	108	125	4.78	1.58	26.1	450	275	21.541	31.3	7.12	2.9
CKD_76	A	2	NA	54	male	21.9	0	7.5	4.79	152	298	3.26	1.2	10.4	527	94	78.869	26.7	7.24	3.19
CKD_79	B	4	NA	51	female	24.34	0	6.8	4	120	151	1.32	1.31	11.3	213	246	18.972	44.3	5.71	1.68
CKD_80	A	1	NA	65	male	23.81	1	5.4	2.51	83	314	9.96	1.17	4.79	221	60	133	18.6	5.78	1.81
CKD_81	B	3	NA	53	female	21.57	1	6.16	3.16	92	121	0.81	0.54	6.9	239	171.5	38.39	20.6	7.8	3.99
CKD_83	B	4	NA	61	male	24.16	1	4.5	3.23	103	217	4.95	1.12	14.9	255	237	24.547	34.9	5.62	1.52
CKD_84	A	2	NA	37	female	23.18	0	5.6	3.49	111	178	0.54	1.25	4.5	204	82	79.007	40.7	3.85	1.01
CKD_86	B	4	NA	49	female	23.91	1	6.8	3.73	116	232	0.21	1.14	10.6	526	174	29.244	47.8	7.24	2.74
CKD_87	A	1	NA	23	male	24.71	0	5.42	14.4	169	270	1.23	1.17	4.6	286	58	136.606	33.2	8.77	2.09
CKD_89	A	2	NA	65	male	22.18	1	11.6	3.78	120	288	2.77	1.12	7.5	279	91	75.924	19.6	8.96	1.32
CKD_90	C	5	NA	63	female	22.98	1	5.5	3.9	119	172	0.75	0.82	14.9	350	326.1	12.4	37.3	4.07	1.27
CKD_92	B	3	NA	28	male	22.53	0	4.9	4.57	141	203	0.4	1.27	8.8	453	166	47.602	52.9	4.64	1.36
CKD_94	C	5	NA	52	female	22.67	1	5.4	2.8	84	128	6.32	2.27	41.6	367	321	13.657	38.2	3.04	0.56
CKD_95	C	5	NA	62	female	25.02	1	11.36	2.52	71.7	297	2.04	2.54	30.6	725	526	6.985	34.8	3.74	0.9
CKD_96	A	1	NA	49	male	23.9	1	4.9	4.7	156	142	1.25	0.75	4.8	320	65	108.595	40.8	5.17	2.85
CKD_98	C	5	NA	73	female	21.89	1	4.7	2.67	82	131	1.02	1.38	16	400	301	12.737	40.8	4.01	0.89
CKD_99	A	1	NA	19	female	22.32	0	5.6	4.2	125	262	2.56	1.16	4.1	242	49	136.064	29.8	4.81	1.05
CKD_100	B	3	NA	57	male	24.71	1	6.5	4.7	146	137	3.43	1.01	9	380	189	33.191	46.1	6.03	2.35
CKD_102	C	5	NA	45	female	24.17	0	6.7	2.99	89	164	1.1	2.81	33.9	687	578	9.348	36.1	3.98	0.8
CKD_103	B	3	NA	60	male	23.68	0	66	4.89	132	249	1	0.74	5.3	263	124	54	42	4.9	2.62
CKD_104	B	3	NA	63	male	23.18	1	8.71	5.04	149.3	242	0.78	1.09	11.3	512	196.6	35.413	39.8	4.09	2.67
CKD_107	C	5	NA	50	female	21.69	1	4.15	1.87	56.8	128	9.05	2.64	30.9	262	1183.5	2.86	23.4	NA	NA
CKD_108	C	5	NA	56	male	23.07	1	4.15	2.69	81.3	183	3.08	2.16	35.1	518	889	5.142	37.8	4.87	1.53
CKD_110	B	4	NA	71	male	22.35	1	5.1	2.78	85	299	1.32	1.49	18.1	422	310	16.539	39.9	3.26	1.45
CKD_112	A	2	NA	73	male	20.5	0	8.6	4.16	124	187	0.46	0.84	10.3	321	83	80.221	31.7	7.57	1.4
CKD_113	B	3	NA	47	female	25.99	0	9.3	4.13	125	170	0.1	1.24	8	353	111	51.07	41.3	6.39	1.28
CKD_115	A	2	NA	56	male	24.3	1	4.1	4.08	182	126	0.85	1.42	7.1	543	114	61.591	45.4	3.31	1.13
CKD_117	B	3	NA	51	male	23.48	1	3.8	3.82	118	149	0.84	1.07	9.9	422	157	43.324	36.1	3.74	1.4
CKD_118	C	5	NA	74	female	21.74	1	9	3.56	110	168	0.29	1.95	30	679	469	7.398	42.7	3.86	3.16
CKD_119	B	4	NA	68	male	22.98	1	6.27	4.21	130.1	124	0.86	0.87	17.3	426	237	23	41.1	3.9	3.26
CKD_120	C	5	NA	45	male	23.19	1	9.3	6.82	160	399	2.79	172	31.3	518	418	13.832	45.7	5.02	1.74
CKD_122	C	5	NA	27	female	23.54	1	7.6	2.85	76	201	5.33	1.51	17.4	399	402	12.401	37.2	4.15	1.08
CKD_124	A	2	NA	50	male	23.27	1	7.9	3.58	106	309	7.38	1.15	4.9	463	92	83.253	30.8	4.08	1.7
CKD_125	B	4	NA	82	female	19.86	0	3.8	2.98	96	265	0.06	1.16	13.2	583	147	28.438	38.1	2.54	0.61
CKD_126	C	5	NA	22	male	23.87	1	6	3.23	99	223	11.23	2.1	27.5	399	674	9.124	32.9	5.67	1.06
CKD_128	C	5	NA	70	female	21.97	1	3.5	2.67	82	210	0.35	1.71	30.6	408	440	8.22	43	5.42	1.41
CKD_129	B	4	NA	49	male	22.09	1	2.86	3.29	82.8	207	6.77	1.17	23.3	345	356	16.329	17.8	8.24	1.42
CKD_131	C	5	NA	32	male	23.19	0	6.9	3.53	100	133	6.46	1.72	23	536	664	8.66	38	NA	NA
CKD_132	A	1	NA	29	female	24.96	1	8.3	4.66	134	288	1.41	1.47	6	540	73	96	42.2	4.55	1.74
CKD_135	B	3	NA	71	male	24.76	1	11	3.54	108	266	0.72	1.06	19.8	541	155	38.234	40	6.44	2.03
CKD_136	C	5	NA	30	male	24.3	1	8.2	3.26	97	237	0.67	2.29	25.9	429	575	10.452	48.3	3.2	1.72
CKD_139	C	5	NA	26	male	22.33	1	4.6	3.09	87	223	0.88	2.12	45	592	1048.2	5.2	46.2	3.91	1.3
CKD_140	C	5	NA	44	female	25.31	1	4.71	4.31	130.8	233	2.27	1.14	19.13	432	387	11.523	46	4.52	1.41
CKD_141	A	1	NA	44	female	24.89	1	5.5	4.69	143	335	0.78	1.13	3.8	311	44	118.264	41.9	5.94	3.55
CKD_143	A	1	NA	25	male	23.79	0	5.7	4.95	146	173	0.26	1.05	3.8	299	91	100.556	35.7	4.72	0.61
CKD_144	C	5	NA	55	female	23.01	1	7.6	3.29	108	139	3.25	1.79	26.2	550	606	8.229	35.1	3.62	1.11
CKD_145	B	4	NA	76	male	21.79	1	7	5.39	130	182	0.68	1.59	22.8	680	219	24.306	35.1	2.03	0.98
CKD_147	B	4	NA	56	female	24.37	1	8.1	4.32	126	150	0.74	1.28	11.7	303	167	29.464	34.6	6.02	1.69
CKD_149	A	2	NA	52	female	22.98	1	4.4	5.53	122	211	0.61	1.72	4	342	84	69.064	43.2	4.37	1.98
CKD_150	C	5	NA	46	female	22.76	1	4.3	3.95	97	204	2.28	1.37	25.9	188	404	10.787	31.3	4.94	1.86
CKD_151	C	5	NA	52	female	23.69	1	4.7	2.62	77	180	7.51	1.45	13.4	312	302	14.702	13.4	6.4	1.06
CKD_152	C	5	NA	46	male	23.99	1	5.7	3.22	95	279	2	1.85	36.5	241	651	8.039	47.9	4.15	1.65
CKD_153	C	5	NA	47	female	21.98	1	5.9	2.5	82	237	4.72	2.03	26.8	297	373	11.797	40.5	4.23	2.41
CKD_154	C	5	NA	51	male	22.76	1	4.9	2.21	69	207	3.08	2.16	40.2	540	863	5.52	41.1	3.97	2.13
CKD_155	B	4	NA	55	female	24.88	1	5.8	3.59	103	349	1.84	1.34	19.8	379	282	15.639	41.1	5.6	1.23
CKD_156	C	5	NA	53	male	23.37	1	6.7	2.28	77	193	9.89	1.85	21.4	490	501	10.504	31.2	5.72	3.01
CKD_157	A	1	NA	47	male	23.88	1	8.33	5.49	161.2	487	4.85	1.08	4.5	420	67	109	39.1	6.14	4.24
CKD_158	A	2	NA	62	female	24.98	1	5.23	3.22	101.6	143	0.89	1.03	11.6	112	112	60.752	51.3	3.68	1.01
CKD_159	A	1	NA	68	male	23.02	0	11.3	4.35	129	341	9.08	1	8.7	277	65	95.027	23.4	5.98	6.04
CKD_160	C	5	NA	66	male	25.18	0	9.31	3.57	103.4	190	5.05	1.36	19.4	554	360	14.297	24.5	3.3	1.01
HC_3	NA	NA	19032000939	48	male	23.83	0	7.8	5.28	NA	269	NA		5.76	325	83	102.581	52.3	5.81	0.91
HC_6	NA	NA	19030500259	51	male	24.02	0	5.9	4.64	NA	214	NA		3.85	303	68	105.113	46.8	1.46	2.46
HC_8	NA	NA	18121500831	54	male	24.02	0	6.1	4.5	NA	255	NA		6.19	302	76	98.322	45.4	0.78	2.36
HC_10	NA	NA	19032001059	42	male	21.6	0	5.4	4.94	NA	202	NA		5.42	343	76	106.969	48.5	1.85	2.6
HC_11	NA	NA	19032600502	47	male	23.12	0	4.2	4.8	NA	165	NA		4.58	226	79	101.647	48	4.37	1.04
HC_13	NA	NA	19022200134	56	female	23.56	0	7.6	4.59	NA	24	NA		4.97	197	53	102.248	41.6	1.26	2.2
HC_14	NA	NA	19031800239	54	female	26.77	0	5.8	4.44	NA	185	NA		3.88	227	59	100.099	46.9	5.65	2.11
HC_17	NA	NA	19032700056	47	male	24.62	0	6.3	4.94	NA	292	NA		4.24	281	56	117.088	47.9	1.56	2.68
HC_19	NA	NA	19030100881	50	female	21.51	0	4.7	4.28	NA	243	NA		5.1	209	59	112.796	46.9	4.22	1.25
HC_20	NA	NA	19032500253	52	male	23.31	0	6.2	4.97	NA	284	NA		5.03	277	86	98.963	49.6	4.86	1.25
HC_21	NA	NA	19031800233	54	male	26.79	0	5.4	5.34	NA	241	NA		4.74	368	77	97.795	49.6	1.53	2.59
HC_22	NA	NA	19022200325	53	female	19.11	0	5.4	4.58	NA	270	NA		4.65	141	48	115.737	50.3	4.66	0.71
HC_23	NA	NA	19032600146	55	female	24.34	0	5.2	3.73	NA	234	NA		5.31	268	46	107.881	46.7	4.48	0.71
HC_24	NA	NA	19031301739	55	male	26.42	0	5.06	4.93	NA	242	NA		4.4	286	72	99.827	45.6	0.99	2.72
HC_25	NA	NA	19030500084	53	male	25.84	0	4.2	4.74	NA	204	NA		5.25	213	82	93.685	46.7	5.52	1.08
HC_26	NA	NA	19030800101	46	male	25.91	0	6.8	4.45	NA	239	NA		4.13	258	61	113.841	45.2	1.56	3.1
HC_27	NA	NA	19040100255	50	male	25.61	0	5.9	4.79	NA	237	NA		6.76	469	102	80.516	49.8	0.94	2.87
HC_28	NA	NA	19022700197	55	male	26.63	0	8.6	4.45	NA	261	NA		7	396	62	106.155	47.9	0.89	2.61
HC_29	NA	NA	19022000071	52	female	19.76	0	6.5	4.53	NA	194	NA		5.71	254	58	115.037	47.6	4.44	1.25
HC_30	NA	NA	18121700198	42	female	22.22	0	5.1	4.48	NA	200	NA		4.23	209	58	109.517	48.9	4.63	0.57
HC_32	NA	NA	19022200256	46	female	18.39	0	4.5	4	NA	137	NA		3.31	228	61	112.352	48.2	4.53	0.67
HC_33	NA	NA	19030500251	43	female	20.16	0	5.5	4.54	NA	194	NA		4.72	252	51	113.451	45.5	4.37	0.75
HC_34	NA	NA	19022200248	46	female	18.11	0	6.2	4.3	NA	236	NA		3.68	187	51	120.01	45.6	1.5	1.82
HC_35	NA	NA	19022200220	55	female	20.88	0	7	4.52	NA	291	NA		2.92	192	73	83.58	49.6	4.7	1.82
HC_36	NA	NA	19022200220	64	male	24.96	0	8	4.88	NA	143	NA		4.06	300	70	94.803	47.7	1.03	3.49
HC_38	NA	NA	19032800221	50	male	23.3	0	6.1	4.85	NA	289	NA		3.62	400	76	105.477	48.4	5.06	1.16
HC_40	NA	NA	18091903489	42	male	24.77	0	5.2	4.56	NA	189	NA		4.08	502	70	110.647	45.9	5.54	1.46
HC_41	NA	NA	19032700996	50	female	25.56	0	5.3	4.65	NA	241	NA		5.77	217	55	113.025	48.1	4.72	1.45
HC_42	NA	NA	19032600185	51	male	26.82	0	4.49	5.21	NA	261	NA		6.36	257	85	101.08	49.7	5.12	1.09
HC_45	NA	NA	19031500095	55	female	23.53	0	4.6	4.25	NA	208	NA		5.65	273	44	109.47	46.9	5.64	0.6
HC_47	NA	NA	19030200141	45	male	23.99	0	7.2	5.38	NA	275	NA		6.39	402	78	103.626	50	1.73	2.69
HC_49	NA	NA	19032000805	49	female	19.68	0	4.9	4.56	NA	195	NA		3.4	269	56	106.217	52.2	5.02	0.68
HC_51	NA	NA	19022600628	49	female	21.19	0	4.7	4.06	NA	235	NA		6.06	354	60	103.106	47.8	5.54	0.84
HC_52	NA	NA	19022600090	45	female	25.78	0	5.2	4.62	NA	183	NA		4.36	312	52	111.94	49.2	3.29	1.07
HC_55	NA	NA	19032000805	44	male	24.87	0	4.1	5.21	NA	233	NA		6.47	280	94	84.609	52.4	1.14	3.62
HC_56	NA	NA	19022200200	50	male	22.97	0	5.5	5.03	NA	223	NA		5.63	315	80	105.753	53.2	5.03	1.69
HC_57	NA	NA	19022600628	45	male	21.15	0	5.8	4.5	NA	200	NA		5.27	282	80	102.103	43.9	0.97	2.49
HC_59	NA	NA	19031900165	48	female	24.16	0	4.2	4.88	NA	259	NA		2.77	191	55	114.624	48.9	0.94	2.27
HC_61	NA	NA	19032000166	56	female	24.91	0	5.6	4.67	NA	196	NA		4.5	193	61	97.626	44.7	5.06	1.33
HC_62	NA	NA	19041000347	39	male	26.88	0	5.1	5.29	NA	191	NA		3.66	302	67	115.056	52.4	5.09	1.37
HC_64	NA	NA	19032100082	42	female	25.81	0	5.9	4.74	NA	187	NA		4.37	264	54	112.123	49.1	2.04	2.46
HC_67	NA	NA	19031401666	56	male	24.31	0	4.31	4.39	NA	212	NA		5.12	298	74	98.019	45.6	5.47	0.72
HC_68	NA	NA	19032500019	51	male	23.07	0	5.1	4.51	NA	245	NA		5.12	229	68	105.113	48.1	5.38	1.01
HC_71	NA	NA	19032900255	49	male	26.27	0	8.6	5.49	NA	207	NA		3.64	324	91	93.735	51.5	4.27	1.57
HC_72	NA	NA	19022200160	46	male	25.37	0	4.3	5.11	NA	234	NA		3.85	324	85	102.51	54.5	3.65	0.61
HC_73	NA	NA	19022200231	52	male	25.01	0	4.8	4.8	NA	215	NA		5.3	334	70	109.103	47.5	4.6	1.3
HC_76	NA	NA	19021800191	51	male	24.07	0	5.03	5.39	NA	188	NA		3.56	253	76	100.416	48.1	5.38	1.58
HC_77	NA	NA	19021700172	48	male	21.82	0	6.5	5.08	NA	132	NA		5.94	239	64	112.404	50.3	4.53	0.89
HC_79	NA	NA	19021900102	49	male	22.26	0	4.9	5.04	NA	182	NA		6.11	285	98	77.675	48.5	0.68	2.27
HC_80	NA	NA	19021400109	45	female	18.14	0	4.7	4.19	NA	226	NA		5.11	233	56	109.243	46.9	3.71	0.82
HC_81	NA	NA	19022000019	47	male	20.68	0	4.8	4.41	NA	241	NA		4.72	302	86	92.25	48.3	4.4	0.95
HC_82	NA	NA	19021501265	42	male	25.41	0	4.64	5.28	NA	215	NA		5.38	376	75	110.618	50.9	5.48	0.85
HC_83	NA	NA	19021400109	51	male	23.73	0	4.9	4.67	NA	197	NA		4.08	428	64	114.798	47.4	1.65	2.75
HC_86	NA	NA	19021400001	50	female	18.9	0	4.2	3.82	NA	93	NA		5.43	258	66	93.752	47.3	4.21	1.07
HC_87	NA	NA	19021700010	54	male	25.92	0	5.1	5.13	NA	175	NA		3.45	277	77	97.795	45.9	1.69	2.08
HC_88	NA	NA	19021700008	52	male	26.46	0	4.13	5.11	NA	191	NA		5	295	70	103.141	49.1	5.08	1.59
HC_89	NA	NA	19021800012	60	male	25.39	0	6.68	4.67	NA	210	NA		4.8	321	74	95.303	51.3	1.87	2.15
HC_91	NA	NA	19021200137	53	male	25.98	0	4.5	4.66	NA	203	NA		4.05	424	86	88.442	50.3	1.5	2.36
HC_92	NA	NA	18122700216	46	female	23.71	0	4.4	3.68	NA	225	NA		3.97	218	46	123.284	50.6	4.78	0.76
HC_93	NA	NA	19021100116	54	male	26.53	0	5.4	5.36	NA	202	NA		4.53	360	84	95.581	46.4	4.91	2.23
HC_96	NA	NA	19021100093	53	male	25.18	0	8.8	4.77	NA	267	NA		5.45	265	58	110.649	46.6	4.07	1.04
HC_97	NA	NA	19021200013	50	female	19.72	0	4.8	4.01	NA	290	NA		2.6	172	51	111.869	49.6	1.32	2.9
HC_98	NA	NA	18122700183	53	male	21.05	0	4.8	4.56	NA	202	NA		3.36	348	77	105.651	50.1	3.97	0.68
HC_99	NA	NA	19021600066	47	female	24.97	0	4.2	4.22	NA	192	NA		3.35	184	44	115.798	47.8	0.96	2.85
HC_100	NA	NA	19011100102	46	female	20.12	0	4.3	4.11	NA	193	NA		3.75	215	54	109.016	47.9	4.06	0.97
HC_101	NA	NA	19010900101	56	male	24.92	0	6.47	4.91	NA	201	NA		5.2	352	86	86.598	44.8	4.14	0.91
HC_102	NA	NA	19011700091	49	female	23.24	0	4.85	4.04	NA	274	NA		3.69	268	57	113.285	44.5	1.07	2.02
HC_103	NA	NA	19011800123	57	female	21.22	0	5.4	4.4	NA	238	NA		4.84	253	52	117.582	52.9	1.02	3.3
HC_104	NA	NA	19021200033	50	male	22.15	0	4.7	4.79	NA	227	NA		7.44	314	76	101.124	47.4	0.66	3.31
HC_106	NA	NA	19011800121	51	female	20.31	0	4.09	4.65	NA	191	NA		3.66	175	66	100.575	47.7	3.85	0.8
HC_109	NA	NA	18120300058	46	male	22.47	0	5.45	4.7	NA	207	NA		6.39	388	81	107.145	49.7	5.55	1.63
HC_110	NA	NA	18121501753	51	male	19.62	0	5.07	4.7	NA	153	NA		4.65	311	85	100.372	48.9	4.07	1.75
HC_111	NA	NA	18091300123	40	male	25.64	0	5.22	4.93	NA	209	NA		4.41	358	87	96.228	52	4.64	1.86
HC_113	NA	NA	18121501066	46	female	23.8	0	4.6	4.26	NA	230	NA		4.56	242	58	106.483	46	4.88	0.97
HC_115	NA	NA	18121501467	50	female	21.01	0	5.1	4.49	NA	257	NA		4.75	215	65	95.499	48.6	1.8	3.13
HC_116	NA	NA	18112900127	56	female	23.02	0	4.4	4.04	NA	210	NA		3.59	256	57	113.285	47.9	0.68	2.74
HC_117	NA	NA	18121501728	55	female	26.78	0	4.78	4.18	NA	202	NA		4.78	218	58	99.959	44	4.45	1.56
HC_118	NA	NA	19010400073	50	male	21.16	0	7.77	5.29	NA	218	NA		4.15	327	73	110.293	49.4	2.24	2.32
HC_119	NA	NA	19041200049	42	female	23.74	0	5.3	4.26	NA	201	NA		4.74	189	54	112.123	44.5	0.83	1.65
HC_120	NA	NA	18121501180	46	male	25.8	0	4.31	4.75	NA	277	NA		4.65	304	68	108.87	46.9	4.44	1.46
HC_122	NA	NA	18121500825	53	female	25.15	0	5.44	4.75	NA	195	NA		5.26	199	53	105.161	45.2	0.78	2.74
HC_123	NA	NA	19010200020	55	male	26.78	0	7.63	4.82	NA	247	NA		4.46	224	79	96.092	46.4	4.96	1.6
HC_125	NA	NA	19010400186	51	female	24.09	0	5.5	4.2	NA	281	NA		4	214	58	115.037	44.8	3.9	1.05
HC_126	NA	NA	18121500547	56	male	23.85	0	4.3	4.86	NA	209	NA		6.71	267	82	91.731	50	5.06	1.3
HC_127	NA	NA	19010200056	50	male	22.47	0	5	4.7	NA	210	NA		4.41	338	76	101.836	45.3	4.77	1.61
HC_128	NA	NA	19010200020	50	female	23.34	0	4.2	4.3	NA	138	NA		6.57	223	60	106.792	45.1	0.89	3.22
HC_130	NA	NA	19010300111	54	female	23.34	0	4.1	4.12	NA	166	NA		4.82	144	50	106.447	44	0.9	3
HC_131	NA	NA	19010300069	49	male	24.09	0	4.63	4.51	NA	167	NA		5.28	311	69	105.962	53.1	3.87	0.57
HC_132	NA	NA	19010300069	46	female	21.34	0	5.7	4.37	NA	268	NA		4.55	200	55	116.246	47	0.79	1.52
HC_134	NA	NA	19010300069	47	female	18.59	0	4.4	4.48	NA	150	NA		3.75	231	54	116.949	50.7	4.26	0.82
HC_135	NA	NA	18121500882	54	male	24.62	0	6.9	5.05	NA	298	NA		5.21	276	81	104.911	50.8	0.77	2.1
HC_136	NA	NA	19010300069	42	female	21.34	0	4.27	3.96	NA	199	NA		3.86	200	63	104.909	49.7	4.16	0.69
HC_138	NA	NA	18121502027	51	female	24.86	0	4.5	4.37	NA	216	NA		3.88	210	55	113.821	49	0.57	3.25
HC_139	NA	NA	19010300069	46	female	25.56	0	6.79	4.47	NA	224	NA		3.22	239	62	109.236	47.9	4.43	1.07
HC_141	NA	NA	18121500882	45	female	23.71	0	6.1	4.48	NA	219	NA		4.08	253	61	110.009	50.5	4.36	1.21
HC_143	NA	NA	18121502027	50	female	23.03	0	4.89	4.66	NA	251	NA		3.84	222	69	95.312	47.9	4.61	1.07
HC_145	NA	NA	19040400033	46	female	21.91	0	4.2	3.94	NA	273	NA		2.96	153	47	114.111	49.4	4.99	0.85
HC_146	NA	NA	19040900527	49	female	26.5	0	4.4	4.14	NA	193	NA		3.68	174	47	111.731	46.6	4.42	1.5
HC_147	NA	NA	18121501708	41	female	21.78	0	6.8	4.15	NA	278	NA		4.57	206	58	110.289	48.2	5.47	0.9
HC_148	NA	NA	19040800002	46	male	20.52	0	5.5	5.11	NA	236	NA		4.84	282	59	119.537	46.8	3.44	0.72
HC_149	NA	NA	19032800177	50	male	23.22	0	5.8	5.15	NA	253	NA		4.82	377	82	99.1	49.8	4.73	0.7
HC_150	NA	NA	19032600299	51	male	21.63	0	7.3	4.85	NA	222	NA		6.46	374	80	108.767	48.2	1.24	1.92
HC_151	NA	NA	19041100038	52	male	26.03	0	5.1	5.05	NA	237	NA		4.68	469	66	105.665	46.2	2.03	3.87
HC_152	NA	NA	19040900526	49	male	25.71	0	4.8	4.76	NA	163	NA		5.46	294	78	101.465	47	4.4	0.66
HC_153	NA	NA	19041200059	52	female	26.11	0	5.9	4.14	NA	148	NA		5.12	195	56	113.946	46.3	4.06	0.93
HC_154	NA	NA	19041100010	49	female	23.8	0	7.1	4.06	NA	207	NA		3.41	169	46	120.714	46.3	4.09	1.11
HC_155	NA	NA	19032900268	47	female	23.34	0	4.2	4.16	NA	292	NA		4.69	169	47	113.312	44.9	5.28	1.04
HC_156	NA	NA	19040100215	52	female	25.08	0	4.9	4.61	NA	172	NA		6.15	224	76	81.877	47.5	0.61	2.46
HC_157	NA	NA	19040100254	51	male	25.16	0	6.3	5.05	NA	267	NA		3.14	311	87	98.97	51.8	5.34	1.16
HC_158	NA	NA	19040300115	45	female	22.48	0	6.3	4.25	NA	273	NA		5.52	257	60	114.563	51.8	4.45	0.99
HC_159	NA	NA	19040300123	44	female	26.44	0	4.3	4.74	NA	237	NA		4.89	192	57	108.609	44.1	3.95	0.63
HC_162	NA	NA	18121500823	55	male	25.88	0	4.36	4.6	NA	188	NA		4.14	304	61	106.867	49.6	5.04	1.31
HC_163	NA	NA	18122400283	48	female	21.87	0	4.88	4.3	NA	205	NA		3.82	314	63	100.579	47.3	5.97	1.43
HC_165	NA	NA	18122400040	51	male	25.95	0	4.8	5.43	NA	178	NA		4.82	371	88	94.243	51.3	4.1	1.42
HC_166	NA	NA	18121501070	47	male	25.65	0	5.1	4.91	NA	244	NA		5.75	321	72	114.081	48.9	4.72	1.21
HC_167	NA	NA	18121500573	50	female	22.13	0	5.6	3.88	NA	296	NA		3.82	207	61	110.009	52.7	0.65	1.71
HC_169	NA	NA	18121501894	57	female	23.62	0	5	4.26	NA	166	NA		4.24	239	63	95.083	45.2	5.3	0.75
HC_172	NA	NA	18121501533	48	male	25.89	0	5.8	5.04	NA	171	NA		4.38	301	74	103.685	49	6.1	1.27
HC_174	NA	NA	18121502032	49	male	25.6	0	6.46	5.1	NA	205	NA		3.74	363	76	101.836	48.8	5.37	1.26
HC_175	NA	NA	18122700145	45	female	23.05	0	5.57	4.2	NA	243	NA		3.71	249	59	106.632	45.3	0.86	3.51
HC_176	NA	NA	18121501847	42	female	22.8	0	5.02	4.35	NA	206	NA		3.47	187	57	110.146	47.7	1.01	1.3
HC_177	NA	NA	18082500057	53	male	26.64	0	4.2	5.08	NA	242	NA		3.5	346	66	104.926	46.4	5.65	1.47
HC_178	NA	NA	18110800048	47	male	23.91	0	5.5	5.23	NA	234	NA		5.15	236	65	110.132	50.2	4.93	1.28
HC_179	NA	NA	18121501665	50	female	18.59	0	5.4	4.4	NA	272	NA		4.75	178	70	94.329	45.4	0.88	2.51
HC_180	NA	NA	18121501367	55	female	23.81	0	6.9	4.47	NA	212	NA		4.82	227	53	103.694	49.5	5.73	1.08
HC_182	NA	NA	18091300164	45	male	20.84	0	7.4	5.63	NA	141	NA		5.27	416	78	111.951	51.6	1.03	2.52
HC_183	NA	NA	18121501905	44	male	20.63	0	4.9	5.9	NA	281	NA		4.76	285	76	110.017	54.1	4.36	0.74
HC_185	NA	NA	18121500965	52	female	23.33	0	5.4	4.51	NA	261	NA		3.9	243	68	89.167	46	4.39	1.26
HC_186	NA	NA	18121501822	52	female	26.33	0	6.35	4.92	NA	235	NA		3.63	225	60	108.303	42.3	0.89	2.5
HC_189	NA	NA	18121800218	45	female	21.26	0	6.94	4.64	NA	257	NA		4.94	247	50	113.394	48.2	0.93	3.15
HC_193	NA	NA	18121501966	40	male	23.1	0	5.1	5.2	NA	191	NA		3.63	320	86	96.899	48.3	4.2	0.69
HC_195	NA	NA	18121501543	50	female	23.63	0	5.33	4.39	NA	229	NA		2.59	246	61	101.829	48.5	5.45	1.45
HC_196	NA	NA	18121800221	52	female	22.51	0	6.76	3.89	NA	195	NA		4.89	274	60	109.835	48.8	5.3	0.73
HC_197	NA	NA	18091903948	59	female	22.28	0	5.3	4.11	NA	287	NA		3.67	263	61	96.264	46.3	1.08	3.46
HC_198	NA	NA	18091903479	52	female	18.78	0	5.2	4	NA	262	NA		2.61	214	47	121.558	49.5	1.98	2.97
HC_199	NA	NA	18122000074	48	male	24.35	0	4.6	4.93	NA	182	NA		4.99	345	82	97.718	52.8	1.03	2.99
HC_202	NA	NA	18121501428	69	female	21.2	0	6	4.49	NA	272	NA		5.04	298	66	82.038	50.2	5.32	1.45
HC_204	NA	NA	18121500897	50	female	20.68	0	9.4	4.62	NA	269	NA		3.14	284	62	111.562	48.4	3.17	0.98
HC_205	NA	NA	18110500345	48	male	24.65	0	4.5	4.67	NA	202	NA		5.48	393	75	111.398	48.8	3.83	1.14
HC_206	NA	NA	18103100195	55	male	22.86	0	6.6	4.81	NA	279	NA		3.83	315	76	97.634	42.3	4.53	1.07
HC_207	NA	NA	18121501033	47	female	24.6	0	7.3	4.69	NA	258	NA		3.32	187	50	119.948	49.9	5.24	1.66
HC_208	NA	NA	18121500579	52	male	25.73	0	5.7	5.21	NA	216	NA		6.07	281	72	104.859	47.1	4.03	1.29
HC_209	NA	NA	18121502049	54	female	23.98	0	6.18	4.32	NA	257	NA		3.89	252	55	109.893	45.4	5.11	0.96
HC_210	NA	NA	18121501458	52	female	24.31	0	6.05	4.41	NA	237	NA		4.61	278	59	111.223	47.1	4.15	0.88
HC_211	NA	NA	18091903670	48	female	23.16	0	8.9	4.73	NA	277	NA		3.51	209	69	97.342	45.6	3.31	0.8
HC_212	NA	NA	18091903798	47	female	21.97	0	7.75	4.01	NA	266	NA		3.08	260	65	98.22	46.6	1.19	3.43
HC_213	NA	NA	18121800135	54	female	20.37	0	6.27	3.8	NA	263	NA		3.14	211	60	106.792	39.2	0.68	2.82
HC_214	NA	NA	18110200131	50	male	25.28	0	4.8	4.97	NA	233	NA		5.2	418	79	107.523	51.1	4.03	1.07
HC_215	NA	NA	18121500996	56	female	25.97	0	5.9	4.28	NA	203	NA		5.2	348	73	80.131	48.4	5.65	1.56
HC_216	NA	NA	18121500862	53	female	21.72	0	4.7	4.15	NA	239	NA		4.33	298	62	99.703	44.7	4.1	1.31
HC_217	NA	NA	18121501518	45	female	20.18	0	4.81	4.87	NA	269	NA		5.07	188	52	119.245	45.4	4.24	0.75
HC_218	NA	NA	18121500658	54	male	23.75	0	5.5	4.27	NA	209	NA		4.35	244	61	115.452	48.2	4.05	1.13
HC_219	NA	NA	18121500771	48	female	24.32	0	5.98	4.73	NA	218	NA		3.51	200	62	110.006	50.6	4.09	0.87
HC_221	NA	NA	18121501148	53	female	24.01	0	4.28	3.73	NA	263	NA		3.62	209	46	120.714	41.8	4.67	1.26
HC_223	NA	NA	18121502126	48	male	25.92	0	4.3	4.98	NA	163	NA		7.43	358	84	101.819	51.5	1.05	3.23
HC_225	NA	NA	18121501978	52	female	26.11	0	5.9	4.28	NA	255	NA		5.66	285	77	77.266	49.2	1.25	4.2
HC_226	NA	NA	18090400083	47	female	20.38	0	4.1	4.63	NA	273	NA		3.71	216	67	101.577	45.1	4.4	1.27
HC_227	NA	NA	18121500640	56	male	25.63	0	8.27	6.01	NA	175	NA		5.29	272	72	99.129	51.4	5.62	1.74
HC_228	NA	NA	18121501030	48	female	22.77	0	5.53	4.06	NA	220	NA		2.68	201	57	113.285	47.8	3.92	1.06
HC_230	NA	NA	18121501437	44	male	23.32	0	5.4	3.93	NA	155	NA		3.95	276	68	111.189	43	3.52	1.03
HC_231	NA	NA	18121501513	49	female	24.61	0	7.2	4.27	NA	232	NA		4.57	225	72	90.532	44.4	0.77	2.05
HC_233	NA	NA	18091903873	51	male	20.74	0	4.45	5.28	NA	170	NA		4.85	378	86	96.899	45.6	5.67	1.27
HC_234	NA	NA	18121500837	48	male	26.99	0	5.57	5.22	NA	223	NA		5.23	486	91	91.78	49	1.24	2.45
HC_235	NA	NA	18122100352	45	male	21.67	0	5.93	4.6	NA	221	NA		4.1	378	86	99.661	51	5.74	1.59
HC_238	NA	NA	18091903997	57	female	22.86	0	4.57	4.81	NA	182	NA		3.31	231	57	99.829	45.3	1.58	3.12
HC_239	NA	NA	18091903691	53	male	21.21	0	5.7	4.9	NA	186	NA		6.21	292	60	117.883	49	5.12	1.32
HC_242	NA	NA	18091903843	53	female	21.46	0	6.3	4.48	NA	248	NA		3.4	301	52	105.823	45.4	4.47	1.41
HC_244	NA	NA	18121501429	67	male	23.22	0	8.31	4.8	NA	213	NA		7.32	243	97	69.303	49.8	4.8	1.35
HC_245	NA	NA	18121500995	47	female	25.2	0	6.2	4.23	NA	230	NA		3.18	261	47	114.111	45.5	4.53	1.17
HC_246	NA	NA	18121501127	53	female	20.31	0	5	4.58	NA	247	NA		3.92	261	58	104.997	45.9	0.64	2.51
HC_250	NA	NA	18121500737	47	male	18.73	0	4.8	4.76	NA	192	NA		5.21	295	76	103.277	45.2	4.34	1.01
HC_251	NA	NA	18121501557	48	male	21.39	0	7.3	5.32	NA	168	NA		4.44	572	110	72.977	48.6	1.35	3.83
HC_253	NA	NA	18122100062	50	male	24.54	0	6	5.02	NA	205	NA		5.02	539	72	107.847	51.6	1.59	3.6
HC_257	NA	NA	18121501809	52	male	25.7	0	5.38	4.63	NA	287	NA		4.34	348	74	108.91	49	0.9	2.53
HC_261	NA	NA	18080300174	52	female	21.09	0	4.9	4.01	NA	238	NA		4.01	239	51	115.056	45.3	4.2	0.69
HC_263	NA	NA	18120400103	47	female	23.5	0	7.8	4.24	NA	256	NA		5.92	303	59	112.796	49.8	4.82	1.36
HC_264	NA	NA	18101200535	49	male	26.5	0	5.5	4.53	NA	190	NA		5.41	312	92	84.431	45.8	0.59	3.03
HC_265	NA	NA	18121000064	56	male	26.13	0	4.28	4.59	NA	184	NA		3.55	309	81	99.877	44.6	5.24	1.99
HC_266	NA	NA	18091903817	49	female	20.64	0	6.2	4.59	NA	254	NA		3.89	255	54	106.743	46.5	2.28	2.7
HC_267	NA	NA	18101700736	55	male	26.26	0	8.51	4.76	NA	202	NA		3.91	402	72	100.531	45.8	1.52	2.57
HC_269	NA	NA	18112200090	45	female	20.42	0	5.1	4.6	NA	277	NA		3.23	224	56	116.373	47.6	4.13	1.08
HC_270	NA	NA	18091903835	51	female	25.35	0	5.78	4.19	NA	205	NA		4.72	242	58	103.533	48.2	0.95	2.69
HC_271	NA	NA	18091903580	55	male	25.24	0	6.3	4.94	NA	196	NA		4.1	457	83	91.675	45.7	5.06	2.09
HC_272	NA	NA	18100200019	48	female	22.03	0	4.1	4.48	NA	147	NA		3.22	316	59	105.145	46.9	4.85	0.96
HC_275	NA	NA	18120600109	55	male	22.22	0	5.4	4.59	NA	215	NA		5.32	396	77	97.11	48.5	5.67	1.85
HC_278	NA	NA	18101200353	44	male	23.35	0	4.9	4.74	NA	269	NA		4.23	337	88	91.632	53.3	4.96	1.19
HC_279	NA	NA	18091903561	46	female	24.67	0	8.48	4.51	NA	276	NA		4.64	303	63	109.425	44.3	4.87	1.06
HC_281	NA	NA	18112900529	53	male	26.06	0	9.2	4.94	NA	173	NA		4.84	250	78	108.087	46.3	4.57	2.24
HC_282	NA	NA	18092900009	47	male	25.81	0	7.1	5.05	NA	222	NA		3.8	408	74	112.804	48.3	4.27	1.38
HC_284	NA	NA	18110600241	45	female	23.84	0	7.47	4.69	NA	248	NA		3.34	240	53	110.462	46	2.05	2.83
HC_285	NA	NA	18112700028	62	male	25.26	0	8.53	4.98	NA	216	NA		6.66	306	81	89.889	50.5	3.48	1.41
HC_286	NA	NA	18091903699	46	male	22.85	0	4.8	5.44	NA	195	NA		4.05	353	80	102.103	50	1.09	3.08
HC_287	NA	NA	18091903609	54	female	23.27	0	7.3	4.56	NA	261	NA		2.65	236	50	114.193	50.2	5.93	1.97
HC_289	NA	NA	18101000088	53	male	24.37	0	5.8	4.84	NA	227	NA		5.11	428	75	109.075	46.2	5.74	2.04
HC_290	NA	NA	18091300237	46	male	24.59	0	4.95	5.21	NA	245	NA		4.91	228	74	112.804	53.1	3.98	0.58
HC_291	NA	NA	18083000040	51	female	18.37	0	5.9	4.62	NA	146	NA		4.77	263	67	92.063	52.5	4.65	0.71
HC_292	NA	NA	18103100180	49	female	26.71	0	6.5	4.64	NA	259	NA		4.68	280	50	117.447	49	1.09	3.12
HC_293	NA	NA	18102700010	52	male	23.66	0	5.13	5.34	NA	229	NA		5.34	351	85	90.334	48.2	2.04	2.5
HC_294	NA	NA	18120300160	48	female	22.37	0	4.77	4.12	NA	171	NA		3.55	205	63	107.899	45.9	2.65	1.32
HC_296	NA	NA	18082000105	52	male	22.49	0	4.8	5	NA	181	NA		7.24	442	90	84.897	47.6	1.34	3.13
HC_298	NA	NA	18090500072	46	male	25.69	0	8.4	5.03	NA	213	NA		4.22	366	82	99.1	50.9	1.04	1.05
HC_299	NA	NA	18112700044	49	male	22.99	0	5	4.99	NA	151	NA		4.28	322	78	108.849	51.8	5.37	1.74
HC_300	NA	NA	18091903642	51	male	26.47	0	4.3	4.6	NA	206	NA		3.53	326	80	105.013	48.7	3.95	1.17
HC_301	NA	NA	18091903486	52	female	20.22	0	4.6	4.26	NA	215	NA		3.89	237	71	91.431	49	0.58	1.58
HC_302	NA	NA	18082300017	51	male	20.59	0	5.51	4.72	NA	211	NA		5.83	408	67	106.5	41.2	1.15	2.97
HC_304	NA	NA	18112700214	48	female	26.22	0	4.94	4.27	NA	179	NA		4.84	237	59	112.007	44.4	5.12	1.38
HC_315	NA	NA	18091300108	50	female	22.54	0	6.6	4.2	NA	291	NA		5.82	274	67	103.014	47.9	4.46	1.29
HC_316	NA	NA	18112600219	53	female	22.22	0	5	4.71	NA	254	NA		4.52	352	66	92.444	51.4	4.21	0.97
HC_319	NA	NA	18091903633	50	male	24.16	0	5.5	5.18	NA	219	NA		5.01	370	74	114.4	50.3	5.04	0.95
HC_320	NA	NA	18121300056	55	female	25.8	0	5.6	4.88	NA	256	NA		5.61	266	55	101.721	50.3	0.7	3.59

## Sheet: validation(49 CKD and 63 HC)
sample	group	clinical stage	sample_number	age（year）	gender	BMI(Kg/m^2)	hypertension (1:Yes;0:No)	WBC（10^9/L）	RBC（10^9/L）	Hb(g/L)	PLT（10^9/L）	24hUTP(g)	P(mmol/L)	BUN(mmol/L)	UA(umol/L)	Crea_blood(umol/L)	eGFR(ml/min)	ALB（g/L）	T-chol(mmol/L)	TG(mmol/L)
HC-1	NA	NA	19021700049	46	male	21.72	0	6.14	4.94	NA	193	NA	NA	5.18	275	95	82.368	48.4	0.9	3.65
HC_4	NA	NA	19030500125	51	female	23.71	0	4.8	4.28	NA	218	NA	NA	4.15	300	54	105.254	45.4	4.97	1.73
HC-12	NA	NA	19031100125	41	male	25.12	0	9.9	5.51	NA	257	NA	NA	7.65	349	85	97.591	47.8	1.72	3.74
HC_18	NA	NA	19040100045	52	female	24.69	0	4.4	4.51	NA	252	NA	NA	4.56	204	63	97.792	47.4	5.3	1.64
HC_31	NA	NA	19033100522	39	male	19.26	0	4.6	4.78	NA	218	NA	NA	4.76	307	72	111.702	48.6	5.41	0.88
HC_37	NA	NA	19031700015	45	male	26.16	0	7.4	5.02	NA	206	NA	NA	6.67	359	95	82.948	51.5	5.57	1.82
HC_39	NA	NA	19030700115	52	male	25.59	0	7.1	4.93	NA	156	NA	NA	6.07	254	79	98.139	48.5	4.12	1.86
HC-44	NA	NA	18122700215	38	female	23.09	0	4.4	4.83	NA	298	NA	NA	3.96	168	56	113.946	52.8	0.91	3.78
HC_46	NA	NA	19032001114	40	female	19.18	0	4.9	4.22	NA	195	NA	NA	3.02	179	46	119.869	48.7	4.8	0.66
HC-48	NA	NA	19022600067	47	female	23.85	0	6.5	4.47	NA	264	NA	NA	5.15	268	57	106.344	50.8	0.66	2.12
HC_53	NA	NA	19041400035	43	female	23.34	0	6.8	4.37	NA	181	NA	NA	4.47	312	63	104.175	48.5	5.26	2.08
HC_58	NA	NA	19032500055	59	male	19.56	0	6.2	4.86	NA	187	NA	NA	5.29	315	76	94.928	44.3	5.53	0.79
HC_63	NA	NA	19022600093	46	male	21.48	0	4.3	5.01	NA	223	NA	NA	4.86	260	68	108.87	47.1	4.63	0.99
HC_66	NA	NA	19022600102	42	female	21.5	0	4.43	4.52	NA	200	NA	NA	4.53	236	70	92.362	51.6	5.12	0.74
HC_69	NA	NA	19022600132	53	male	24.8	0	7.4	4.99	NA	208	NA	NA	4.14	223	61	108.379	46.4	4.58	1.45
HC_75	NA	NA	19022200270	63	male	25.32	0	4.9	4.45	NA	136	NA	NA	6.7	237	50	109.63	48.2	5.12	0.92
HC_84	NA	NA	19021300104	44	male	24.28	0	6.05	4.76	NA	175	NA	NA	5.21	296	80	102.823	51	1.33	3.07
HC_85	NA	NA	19021400101	38	male	20.71	0	6.1	4.64	NA	188	NA	NA	6.03	289	76	110.793	55	5.01	0.82
HC_90	NA	NA	19022100045	45	male	23.02	0	5.8	4.93	NA	208	NA	NA	4.15	385	87	92.256	46.9	4.67	1.08
HC_94	NA	NA	19021200063	36	female	22.22	0	NA	NA	NA	NA	NA	NA	2.85	184	54	116.949	48	3.81	0.91
HC_105	NA	NA	19021100009	37	male	25.26	0	6.2	5.18	NA	278	NA	NA	4.43	407	74	112.014	47.3	4.73	1.44
HC_107	NA	NA	19012600080	45	female	24.54	0	6.1	4.2	NA	277	NA	NA	4.94	276	49	113.351	43.9	1.13	3.53
HC_108	NA	NA	18121501849	41	female	25.28	0	4.96	4.5	NA	242	NA	NA	4.21	318	53	113.61	45.8	3.96	0.58
HC_121	NA	NA	18121500744	53	female	24.44	0	4.43	4.49	NA	191	NA	NA	4.68	297	49	107.156	48	4.01	0.59
HC_124	NA	NA	18121500864	51	female	21.19	0	5.97	4.88	NA	236	NA	NA	4.41	270	53	105.903	41.1	5.41	1.39
HC_129	NA	NA	18121501303	63	male	26.08	0	4.49	5.05	NA	217	NA	NA	5.68	322	80	89.976	47.4	1.67	3.17
HC_133	NA	NA	18121500670	38	male	24.38	0	4.95	5.12	NA	254	NA	NA	4.62	274	71	113.138	52	4.5	0.77
HC_137	NA	NA	18121500977	45	female	19.13	0	4.5	3.63	NA	223	NA	NA	5.1	192	65	99.61	45.4	3.79	0.7
HC_140	NA	NA	18121500826	49	female	21.87	0	7	4.73	NA	259	NA	NA	3.98	222	61	102.547	49.8	4.11	0.97
HC_144	NA	NA	19040100251	39	male	22.31	0	5.1	5.22	NA	203	NA	NA	5.39	370	83	101.863	48.2	3.52	1.57
HC_161	NA	NA	18121501643	43	male	26.16	0	5.12	5.07	NA	202	NA	NA	5.74	316	76	106.22	47.5	4.66	1.22
HC_164	NA	NA	18121500603	40	female	25.08	0	4.9	4.16	NA	254	NA	NA	3.26	190	46	120.714	43.7	4.16	0.64
HC_168	NA	NA	18121501317	61	female	23.22	0	5.42	4.68	NA	184	NA	NA	4.19	244	63	91.801	48.2	1.1	2.43
HC_170	NA	NA	18091903714	49	male	22.51	0	5.98	5.32	NA	243	NA	NA	5.91	380	73	104.266	52	1.22	4.42
HC_171	NA	NA	18121501823	41	female	21.27	0	4.62	4.12	NA	160	NA	NA	4.55	187	52	114.324	45	4.08	0.68
HC_181	NA	NA	18122700039	36	female	18.37	0	6.1	4.14	NA	233	NA	NA	7.32	232	63	109.425	43.9	4.36	0.7
HC_184	NA	NA	18122400039	40	female	20.63	0	6.17	4.72	NA	252	NA	NA	4.53	279	65	102.448	45.1	5.39	1.55
HC_187	NA	NA	18121501944	39	female	21.28	0	5.1	3.87	NA	191	NA	NA	3.54	269	51	116.684	47.9	4.82	0.89
HC_190	NA	NA	18122600080	46	male	22.76	0	8.08	5.03	NA	197	NA	NA	3.73	208	63	112.342	51.4	4.2	0.76
HC_191	NA	NA	18083000042	40	female	20.36	0	6.8	4.3	NA	193	NA	NA	4.15	324	66	101.284	49	3.68	0.57
HC_200	NA	NA	18121501496	36	male	20.3	0	5.82	5.09	NA	225	NA	NA	4.62	362	65	118.979	48.9	1.06	2.65
HC_201	NA	NA	18121501514	40	female	24.24	0	5.67	4.58	NA	197	NA	NA	4.62	209	45	120.738	51.7	4.84	1.2
HC_224	NA	NA	18121501804	55	female	23.62	0	4.7	4.24	NA	223	NA	NA	3.53	265	60	99.547	46.3	3.64	1.33
HC_232	NA	NA	18091300152	53	male	24.36	0	4.37	4.61	NA	205	NA	NA	4.7	434	82	94.345	43.8	1.37	2.99
HC_240	NA	NA	18082300011	55	female	25.39	0	5	4.04	NA	239	NA	NA	3.17	218	50	104.962	42	0.88	3.22
HC_247	NA	NA	18121501404	59	female	26.25	0	6.4	4.68	NA	269	NA	NA	4.86	294	69	83.403	48.5	5.65	1.03
HC_252	NA	NA	18121800222	46	female	21.34	0	5.1	4.36	NA	202	NA	NA	3.39	178	60	105.302	47.9	5.34	1.51
HC_254	NA	NA	18121500666	41	male	25.07	0	6.8	5.65	NA	220	NA	NA	3.53	348	78	107.331	48.9	4.96	1.13
HC_255	NA	NA	18121501054	47	male	25.72	0	7	5.47	NA	225	NA	NA	3.02	292	69	108.219	49.3	4.21	0.94
HC_259	NA	NA	18121500540	45	male	24.07	0	6.68	5.25	NA	219	NA	NA	6.5	330	74	106.639	46.7	4.24	1.02
HC_260	NA	NA	18121501305	61	male	19.08	0	7.58	5.03	NA	210	NA	NA	3.98	284	90	79.138	43.3	4.16	0.97
HC_262	NA	NA	18100300073	35	female	21.09	0	8.7	4.2	NA	274	NA	NA	4.19	302	51	120.01	46.5	3.98	0.66
HC_268	NA	NA	18091800157	51	female	21.82	0	5.6	5.01	NA	287	NA	NA	4.44	394	61	101.116	48.2	0.67	3.37
HC_273	NA	NA	18090100139	45	female	22.75	0	6.4	4.4	NA	261	NA	NA	5.01	272	67	96.026	45.1	4.48	1.3
HC_274	NA	NA	18112800102	43	male	26.17	0	8.2	4.97	NA	167	NA	NA	4.11	339	81	102.004	46.1	0.71	2.56
HC_277	NA	NA	18112700111	37	male	25.79	0	6.3	5.02	NA	225	NA	NA	4.14	363	90	93.67	49.2	4.97	1.66
HC_280	NA	NA	18120400334	43	male	23.76	0	8.45	4.82	NA	251	NA	NA	6.02	426	74	107.391	47.9	5.06	1.68
HC_283	NA	NA	18081600164	55	male	23.55	0	5.2	4.49	NA	135	NA	NA	4.83	384	87	86.604	44.7	3.35	1
HC-288	NA	NA	18101500182	40	female	24.13	0	5.8	4.78	NA	266	NA	NA	3.52	275	55	113.025	47.2	1.39	3.45
HC_305	NA	NA	18112700179	57	male	23.42	0	6.8	5.19	NA	271	NA	NA	4.19	375	74	98.019	43.7	4.85	0.85
HC_307	NA	NA	18091300153	46	male	23.84	0	4.7	4.52	NA	251	NA	NA	3.92	333	71	107.709	47.5	0.56	2
HC_308	NA	NA	18091903396	44	male	23.8	0	5	4.73	NA	189	NA	NA	4.55	353	90	89.176	44.1	4.25	0.61
HC_317	NA	NA	18070500523	63	male	26.09	0	7.42	4.69	NA	175	NA	NA	6.1	404	95	73.611	51.2	3.86	1.25
CKD_11	C	5	NA	63	male	22.87	0	3.9	2.71	87	127	0.88	1.89	25.3	346	591	8.019	39.9	2.77	0.47
CKD_12	B	3	NA	75	female	23.26	1	6.5	3.65	62	566	0.4	1.7	9.1	548	114	40.62	46.2	3.01	2.05
CKD_13	C	5	NA	52	male	24.67	1	6.7	2.66	77	175	1.9	2.03	29.8	406	894	5.252	43.1	5.34	1.62
CKD_18	B	4	NA	51	male	23.71	1	4.2	3.95	116	130	4.61	1.59	12.7	416	372	15.268	38.7	2.21	1.99
CKD_19	C	5	NA	46	male	21.97	1	4.6	4.27	131	179	6.08	1.24	21.9	592	492	11.278	31.6	6.36	2.4
CKD_21	B	4	NA	73	male	21.98	1	9.1	2.76	86	289	0.34	1.67	20.1	708	305	16.632	33.4	2.74	0.93
CKD_22	B	3	NA	65	male	26.04	1	5.2	4.8	150	246	0.13	1.13	5.6	358	148	42.171	52.5	5.51	1.85
CKD_24	B	3	NA	50	male	25.32	1	5	4.13	128	253	0.29	1.26	9.1	471	164	41.388	47.5	3.81	1.74
CKD_34	B	4	NA	70	male	23.08	1	5.6	2.68	82	137	8.03	1.9	24.9	328	266	20.041	20.7	3.36	0.66
CKD_39	A	2	NA	61	female	24.89	0	8.5	4.93	138	294	4.5	0.82	5	319	65	88.397	45.8	5.85	3.97
CKD_40	B	4	NA	41	female	25.87	1	6.8	3.88	121	278	6.79	1.13	12.7	470	253	19.674	42.3	5.29	2.53
CKD_46	A	2	NA	19	female	20.98	0	5.1	4.08	110	308	1.32	1.22	4.4	348	84	87.082	38.8	4.6	2.9
CKD_48	C	5	NA	70	female	21.53	1	5.5	2.38	194	68	10.52	2.08	25.4	235	694	4.705	29.9	6.12	0.98
CKD_51	C	5	NA	44	male	23.2	1	4.8	3.34	103	220	0.5	2.05	30.4	486	422	13.77	49	4.29	0.43
CKD_60	A	1	NA	42	male	22.1	0	8.2	5.09	154	305	5.89	1.17	4.9	506	56	121.274	24.8	9.58	4.21
CKD_61	A	1	NA	14	female	19.79	0	6.6	4.22	120	234	0.83	0.97	3	306	46	143	44	3.48	0.79
CKD_62	A	2	NA	46	female	24.19	0	4.4	3.61	108	196	0.32	1.39	7	260	71	88.276	41.4	4.71	0.86
CKD_63	B	4	NA	46	female	23.03	1	7.7	3.39	111	209	0.41	1.56	11.7	368	213	23.388	47.1	5.45	2.7
CKD_65	B	3	NA	63	male	23.87	1	6.2	5.3	153	178	0.22	1.12	9	298	158	39.519	49.1	4.8	3.15
CKD_66	C	5	NA	52	male	24.13	1	10.6	3.54	113	225	2.85	2.06	25.7	310	516	10.28	45.7	4.19	1.9
CKD_70	C	5	NA	72	male	20.98	1	8.3	3.58	102	196	3.05	1.7	25.5	416	551	8.193	33.7	5.82	1.84
CKD_71	B	3	NA	65	female	23.96	0	7.1	4.07	121	102	6.31	0.54	8.3	323	106	47.583	27.2	5.93	4.96
CKD_72	A	1	NA	38	female	22.01	0	6.46	3.56	141.5	301	3.38	1.09	6.7	400	60	111	31.7	5.37	2.63
CKD_74	A	1	NA	16	male	19.98	0	12.9	4.38	93	318	3.87	1.12	4.8	309	43	162	41.9	5.08	1.33
CKD_77	A	1	NA	43	female	23.57	1	7.1	4.58	143	388	8.05	1.01	2.6	338	39	123.92	36.7	5.98	3.4
CKD_78	B	4	NA	43	male	22.96	0	7.1	4.24	131	205	3.77	NA	14.4	524	283	22.478	44.4	5.34	1.29
CKD_82	C	5	NA	66	male	24.08	1	6.8	5.14	151	154	6.62	1.07	5.47	115	9.2	367	30.2	5.75	2.09
CKD_85	C	5	NA	70	female	20.34	1	6	2.81	87	145	0.26	1.39	25.3	481	314	12.36	36.3	2.92	1.72
CKD_88	B	4	NA	37	female	23.19	1	7.8	3.82	121	213	1.33	1.22	12.8	296	239	21.676	29.7	6.97	0.88
CKD_91	B	3	NA	46	male	23.91	0	6.1	4.51	132	221	2.13	0.96	7.7	366	152	46.663	42	3.56	1.62
CKD_93	C	5	NA	61	female	23.91	1	5.5	2.35	69.4	170	6.29	1.78	16.4	382	459	8.32	36.7	NA	NA
CKD_97	A	1	NA	22	female	19.98	0	12.2	3.66	119	228	24.52	1.63	3.3	290	56	127.501	29.2	5.11	1.56
CKD_101	B	3	NA	42	male	25.1	1	6.7	5	156	172	0.39	1.11	6.1	314	131	57	50.4	4.09	1.53
CKD_105	A	1	NA	62	female	22.78	1	7.1	4.92	150	233	1.13	1.33	3.6	306	55	96.84	45.1	4.74	2.19
CKD_106	A	2	NA	64	male	23.6	0	11.6	3.78	120	288	2.77	1.12	7.5	279	91	75.924	19.6	8.96	1.32
CKD_111	C	5	NA	43	male	22.98	1	4.6	3.56	113	192	2.86	1.61	29.9	337	582	9.401	46.2	4.95	0.8
CKD_114	A	1	NA	50	female	22.19	1	5	4.27	97	216	0.5	1.12	3.8	171	46	111	37.4	5.85	3.11
CKD_116	B	3	NA	59	male	25.85	1	6.3	5	147	216	0.85	0.99	8.4	346	141	46.64	35.7	6.95	0.64
CKD_121	A	1	NA	44	male	21.91	0	6.5	4.97	154	245	0.85	0.88	5.4	432	75	106.053	49.7	3.46	1.81
CKD_123	A	1	NA	32	female	25.01	0	6.6	3.85	116	157	2.37	1.01	5.1	284	50	123.367	28.2	6.07	1.69
CKD_127	B	4	NA	70	female	19.98	0	4.8	2.6	78	217	17.81	1.21	12.1	185	236	15.69	19	9.17	2.91
CKD_130	B	3	NA	38	female	23.7	0	3.6	4.29	120	209	1.4	1.42	7.3	315	119	50.013	43.1	5.26	1.11
CKD_133	A	2	NA	74	male	21.09	0	9	3.82	111	371	4.16	1.08	4.9	284	92	70.337	17.7	5.71	2.25
CKD_134	B	4	NA	48	male	25.3	1	7.5	3.36	101	198	0.89	1.39	15	261	293	20.81	39.2	4.09	0.93
CKD_137	C	5	NA	68	male	22.61	1	4.9	3.3	101	155	3.37	2.31	32.1	353	1017	4.017	38.3	4.97	1.03
CKD_138	C	5	NA	46	male	22.97	0	4	3.05	92	147	2.15	1.2	31.2	753	429	13.31	39.2	4.31	1.63
CKD_142	C	5	NA	31	male	22.35	1	6.4	2.85	85	92	6.09	1.45	24	103	1536	3.164	45.3	3	1.11
CKD_146	C	5	NA	43	male	25.81	1	9.9	3.23	97	183	8.94	1.5	17.9	410	400	14.794	31.1	6.24	3.57
CKD_148	A	1	NA	24	male	24.9	0	5.7	3.98	121	204	4.55	1.44	3.4	330	81	116.569	21.6	6.63	1.42

## Sheet: independent validation(57hzCKD)
number	group	clinical stage	age（year）	gender	BMI(Kg/m^2)	hypertension (1:Yes;0:No)	WBC（10^9/L）	RBC（10^9/L）	PLT（10^9/L）	24hUTP(g)	P(mmol/L)	BUN(mmol/L)	UA(umol/L)	Scr(umol/L)	eGFR(ml/min/1.73m^2)	Albumin(g/L)	T-chol(mmol/L)	TG(mmol/L)
HzCKD-1	C	5	57	female	24.2382	1	2.81	6.15	195	11.1006	2.93	NA	369	745	5	23.6	5.37	2.88
HzCKD-2	A	2	57	female	20.8325	0	4.93	20.79	324	2.62	1.25	NA	387	82	68	24.6	7.31	2.19
HzCKD-3	C	5	73	male	23.5102	1	3.19	5.33	144	2.19575	1.3	NA	483	692	6	25.6	3.83	1.31
HzCKD-4	B	4	77	male	NA	0	3.78	7.9	144	NA	1.01	NA	415	191	28	26.6	4.42	1.53
HzCKD-5	A	1	56	female	22.2137	0	4.5	15.67	278	0.85	1.37	NA	219	48	105	27.6	4.85	4.15
HzCKD-6	A	1	66	male	22.8571	0	4.19	4.5	91	0.199	0.99	NA	325	77	90	28.6	3.82	1.31
HzCKD-7	B	3	71	female	NA	0	1.91	3.89	76	NA	1.18	NA	249	108	44	29.6	3.02	1.13
HzCKD-8	B	3	77	female	NA	1	3.21	4.52	133	0.0192	1.21	NA	180	124	36	30.6	4.45	1.43
HzCKD-9	B	4	73	female	21.8211	0	2.22	4.84	130	5.7056	0.72	NA	355	166	26	31.6	5.17	1.89
HzCKD-10	A	2	68	male	25.9516	0	4.32	5.99	153	0.675	0.93	NA	336	102	65	32.6	4.04	2.14
HzCKD-11	A	1	64	female	NA	0	4.07	4.79	132	NA	1.21	NA	274	60	92	33.6	4.97	1.46
HzCKD-12	B	3	73	male	26.1286	0	3.9	6.07	77	NA	0.98	NA	469	132	46	34.6	3.32	1.48
HzCKD-13	B	4	66	female	28.9993	0	2.62	6.72	73	NA	1.04	NA	364	174	26	35.6	4.85	3.41
HzCKD-14	B	4	81	female	NA	0	2.59	6.49	140	NA	1.28	NA	419	163	25	36.6	2.56	1.32
HzCKD-15	B	4	78	female	NA	0	2.28	6.19	120	NA	1.13	NA	396	251	15	37.6	3.8	1.35
HzCKD-16	B	3	70	female	22.6003	0	3.78	8.02	199	0.0154	1.18	NA	573	132	35	38.6	4.97	2.42
HzCKD-17	A	2	57	female	17.6254	0	3.71	6.02	185	0.35	1.38	NA	336	66	89	39.6	5.09	1.24
HzCKD-18	B	4	59	male	NA	1	3.69	3.75	93	NA	0.79	NA	452	249	23	40.6	5.04	1.04
HzCKD-19	A	1	50	male	28.2284	0	4.88	5.83	199	NA	1.15	NA	567	56	115	41.6	3.25	2.74
HzCKD-20	B	3	68	male	26.4463	0	4.43	7.9	129	0.36	1.16	NA	564	111	58	42.6	5.03	3.47
HzCKD-21	A	2	54	female	NA	0	4	3.84	132	0.11	1.13	NA	278	87	65	43.6	5.61	0.91
HzCKD-22	B	3	78	female	20.9275	0	2.76	5.31	117	NA	0.96	NA	219	138	31	44.6	4.21	1.13
HzCKD-23	C	5	67	female	25.2363	1	3.62	6.01	100	NA	1.7	NA	478	785	4	45.6	7.02	2.12
HzCKD-24	B	3	53	male	28.0277	0	4.99	8.71	264	0.432	1.34	NA	423	141	47	46.6	4.85	1.67
HzCKD-25	A	2	43	male	NA	0	4.23	5.42	150	1.45	1.1	NA	401	110	70	47.6	3.34	4.02
HzCKD-26	A	1	36	female	NA	0	4.11	7.45	157	0.243	0.57	NA	341	51	119	48.6	5.34	2.9
HzCKD-27	A	2	74	female	29.865	0	4.16	5.24	144	NA	1.12	NA	356	72	71	49.6	3.83	0.91
HzCKD-28	A	1	55	male	NA	0	4.81	5.42	275	NA	1.06	NA	285	41	126	50.6	9.64	1.07
HzCKD-29	B	3	42	female	NA	0	3.29	4.59	163	NA	1.54	NA	345	110	53	51.6	4.35	2.05
HzCKD-30	B	3	59	female	20.7756	0	2.92	6.98	51	NA	1.27	NA	513	126	40	52.6	3.97	1.26
HzCKD-31	A	1	33	female	NA	0	4.49	6.25	122	0.3221	1.38	NA	286	65	107	53.6	6.1	1.64
HzCKD-32	A	2	67	female	NA	0	4.49	4.83	70	NA	1.22	NA	265	64	86	54.6	2.98	1.83
HzCKD-34	A	1	54	male	30.0712	0	4.58	5.33	183	1.778	1.01	NA	433	61	108	57.6	4.32	0.94
HzCKD-35	A	1	54	male	NA	0	3.71	6.39	155	0.3714	0.98	NA	309	71	99	58.6	4.5	1.12
HzCKD-36	B	4	57	female	24.1415	0	3.47	4.26	131	NA	1.25	NA	290	183	26	59.6	3.21	1.6
HzCKD-37	A	2	52	female	20.95	0	3.75	4	144	1.101	1.31	NA	272	65	88.24	35.5	3.17	0.81
HzCKD-38	A	2	63	male	21.79	0	4.58	5.3	108	0.151	0.94	NA	468	111	61.68	40.2	3.4	1.59
HzCKD-39	C	5	53	female	24	1	3.42	7.5	223	4.289	1.7	NA	458	453	9.35	32.1	5.77	1.7
HzCKD-40	A	1	52	female	24.6	0	5.09	7.8	151	1.263	0.94	NA	267	47	128.28	45	5.67	1.55
HzCKD-41	B	3	48	male	19.89	0	4.05	13.8	267	10.355	1.31	NA	355	187	51.37	20.2	4.57	1.42
HzCKD-42	B	4	47	male	21.5	1	3.78	8.1	287	3.124	1.52	NA	685	393	15.22	39.1	4.53	1.31
HzCKD-43	A	2	53	female	22.08	0	4.14	5.7	172	0.228	1.2	NA	301	75	74.5	42.7	4.63	3.19
HzCKD-44	B	3	68	female	24.58	0	4.05	8.4	158	1.044	1.33	NA	454	123	40.03	45.4	3.52	2.13
HzCKD-45	A	2	48	female	23.73	0	4.59	5.7	204	1.496	1.32	NA	253	68	85.13	45.9	6.25	3.84
HzCKD-46	A	1	55	male	24.77	0	4.65	6.9	197	6.065	1.27	NA	400	62	124.1	30.4	6.14	2.25
HzCKD-47	B	3	67	female	29.8	0	3.83	4.6	126	0.717	1.06	NA	462	106	47.66	44	2.52	1.67
HzCKD-48	B	3	71	female	36.8	0	4.37	8.7	231	0.78	1.21	NA	419	151	31.3	45.8	4.09	2
HzCKD-49	B	3	58	female	18.1	1	4.25	6	323	1.018	1.5	NA	412	197	32.35	45.3	4.68	1.08
HzCKD-50	A	1	27	male	21.67	0	4.5	6.9	337	8.69	1.55	NA	437	74	116.96	12.5	12.21	3.25
HzCKD-51	A	2	72	female	18.93	0	4.39	8.6	183	3.71	1.3	NA	467	72	74.3	37	4.3	3.47
HzCKD-52	A	1	71	male	22.23	0	4.03	5.7	138	0.325	1.05	NA	295	71	100.8	37	2.95	0.77
HzCKD-53	B	3	73	male	19.56	0	3.11	8.7	189	0.249	0.96	NA	439	133	48.59	32.8	4.52	1.14
HzCKD-54	B	4	89	male	25.4	1	3.46	5.4	216	0.172	1.68	NA	1071	233	24.44	42.3	3.3	1.16
HzCKD-55	B	4	83	female	23.3	0	4.04	5.1	178	0.342	1.33	NA	418	155	29.4	40.4	3.29	0.95
HzCKD-56	B	4	73	female	NA	1	3.04	6.2	153	0.358	1.25	NA	417	194	23.32	35.3	4.35	1.83
HzCKD-57	A	2	38	male	27	0	5.23	8.3	255	0.869	1.23	NA	656	106	72.08	44.7	5.1	4.55
HzCKD-58	A	2	64	male	26.13	0	4.49	7.2	211	0.24	0.71	NA	314	84	84.8	41.3	3.83	0.61
