# Supplementary material for: Alterations of the Human Gut Microbiome in Chronic Kidney Disease
Source: Adv Sci (Weinh). 2020 Sep 2;7(20):2001936. doi: 10.1002/advs.202001936 (PMC7578882; doi:10.1002/advs.202001936)
Supplement: Supplementary file 4 — Supporting Excel 2 [file ADVS-7-2001936-s004.xls]

sample	reads	label	ace	chao	shannon	simpson	coverage	observed_otus
CKD_1	16673.000000	0.97	275.466280	264.909091	2.630796	0.164284	0.996941	149
CKD_2	19709.000000	0.97	770.450061	680.500000	3.801101	0.074472	0.992085	479
CKD_3	28763.000000	0.97	660.467191	663.552239	4.127812	0.034783	0.994681	490
CKD_4	25707.000000	0.97	303.918979	304.500000	2.558975	0.203018	0.997433	233
CKD_5	13402.000000	0.97	673.400298	588.559322	4.178675	0.032931	0.989628	426
CKD_6	17942.000000	0.97	487.124990	491.115385	3.497723	0.103938	0.993981	380
CKD_7	25981.000000	0.97	596.790918	595.275862	3.561019	0.084759	0.994765	437
CKD_8	13234.000000	0.97	587.262376	607.444444	3.327012	0.129353	0.988817	406
CKD_9	16721.000000	0.97	320.436109	281.666667	2.722530	0.126047	0.996113	195
CKD_10	23743.000000	0.97	283.196203	263.303030	2.754879	0.131695	0.997389	206
CKD_14	27348.000000	0.97	395.504368	441.103448	3.645438	0.063739	0.996892	318
CKD_15	28506.000000	0.97	753.347610	717.691489	3.973590	0.060742	0.994177	572
CKD_16	37095.000000	0.97	516.930336	458.783784	3.131138	0.130985	0.997304	325
CKD_17	31111.000000	0.97	497.755378	509.500000	3.573357	0.087793	0.996593	377
CKD_20	24861.000000	0.97	442.607951	428.517857	3.548171	0.080867	0.996380	357
CKD_23	30166.000000	0.97	343.709439	285.000000	2.616016	0.184237	0.997845	205
CKD_25	27903.000000	0.97	834.699262	767.721311	4.269911	0.028832	0.993943	535
CKD_26	34770.000000	0.97	478.275144	454.818182	3.140763	0.129205	0.997095	363
CKD_27	40692.000000	0.97	360.875224	383.285714	3.094823	0.151084	0.998231	292
CKD_28	31620.000000	0.97	539.102274	554.560000	3.892689	0.043033	0.996426	428
CKD_29	31453.000000	0.97	238.814575	211.312500	3.172020	0.071265	0.998760	165
CKD_30	36037.000000	0.97	559.545483	547.016949	3.662150	0.077286	0.996670	426
CKD_31	31782.000000	0.97	754.697802	805.551724	4.204145	0.031511	0.994588	552
CKD_32	31811.000000	0.97	654.797873	649.666667	3.960607	0.040625	0.995348	477
CKD_33	30216.000000	0.97	541.924848	481.441860	2.215435	0.351924	0.996194	329
CKD_35	39316.000000	0.97	569.618991	524.357143	2.878728	0.224549	0.997177	379
CKD_36	35259.000000	0.97	811.600719	868.571429	4.490200	0.022636	0.994867	610
CKD_37	30927.000000	0.97	909.487770	797.846154	4.018036	0.050759	0.994180	550
CKD_38	40232.000000	0.97	715.467743	644.700000	4.095140	0.036228	0.996769	477
CKD_41	21546.000000	0.97	809.136299	822.828947	4.212599	0.049722	0.991321	594
CKD_42	26515.000000	0.97	474.875300	464.000000	3.240097	0.100997	0.996078	361
CKD_43	24212.000000	0.97	915.838468	783.857143	4.341546	0.029106	0.992277	558
CKD_44	28830.000000	0.97	496.384025	512.883721	3.974221	0.039234	0.996289	381
CKD_45	33615.000000	0.97	491.058381	495.000000	3.685351	0.048790	0.996847	390
CKD_47	36036.000000	0.97	678.321923	643.987013	4.154057	0.033546	0.996198	523
CKD_49	33904.000000	0.97	459.297872	458.294118	3.735391	0.057945	0.997316	378
CKD_50	27898.000000	0.97	541.598430	460.275862	2.853837	0.175897	0.996451	293
CKD_52	33527.000000	0.97	575.962301	525.609756	3.868387	0.044388	0.996659	374
CKD_53	25084.000000	0.97	480.114517	407.676471	3.941047	0.049613	0.996731	310
CKD_54	23950.000000	0.97	275.834007	281.384615	2.837930	0.149886	0.997620	220
CKD_55	30327.000000	0.97	487.627651	418.666667	3.832179	0.036726	0.996966	319
CKD_56	41356.000000	0.97	587.462361	600.037736	4.026915	0.040523	0.997171	472
CKD_57	37289.000000	0.97	669.762764	614.000000	3.906235	0.047167	0.996541	442
CKD_58	24890.000000	0.97	796.319471	697.137931	4.143372	0.036715	0.993692	486
CKD_59	45065.000000	0.97	468.647128	494.117647	3.777320	0.049461	0.997959	371
CKD_64	35256.000000	0.97	493.145762	429.073171	4.020864	0.035740	0.997589	342
CKD_67	27665.000000	0.97	498.487082	411.411765	3.135589	0.106348	0.996530	322
CKD_68	32624.000000	0.97	576.003747	594.372549	3.920687	0.043508	0.996077	435
CKD_69	38864.000000	0.97	507.696519	511.060000	2.788021	0.149184	0.996964	373
CKD_73	24048.000000	0.97	486.358525	490.659574	3.684842	0.054822	0.995551	370
CKD_75	27100.000000	0.97	253.489341	245.043478	3.010102	0.120849	0.998229	196
CKD_76	28911.000000	0.97	494.212403	440.600000	2.826946	0.133498	0.996576	302
CKD_79	42076.000000	0.97	269.042689	286.650000	2.405463	0.231723	0.998622	204
CKD_80	40017.000000	0.97	265.844627	225.666667	2.837267	0.098725	0.998801	163
CKD_81	49551.000000	0.97	307.348161	328.714286	3.527057	0.053101	0.998829	250
CKD_83	35650.000000	0.97	553.579592	487.434783	3.685141	0.063634	0.997083	371
CKD_84	26436.000000	0.97	520.188161	517.200000	3.359308	0.093037	0.995423	372
CKD_86	32091.000000	0.97	581.107104	511.916667	3.201311	0.110264	0.996448	333
CKD_87	47975.000000	0.97	331.665876	278.033333	1.700873	0.504410	0.998708	215
CKD_89	31330.000000	0.97	533.835905	442.344828	3.402282	0.087788	0.996680	350
CKD_90	29839.000000	0.97	379.417842	396.406250	3.644684	0.049067	0.997520	312
CKD_92	36446.000000	0.97	575.235094	580.016949	3.986445	0.038087	0.996790	465
CKD_94	33685.000000	0.97	413.222205	408.717949	3.353087	0.080428	0.997447	315
CKD_95	28773.000000	0.97	270.529547	301.352941	3.277988	0.071248	0.998088	214
CKD_96	38783.000000	0.97	322.194657	345.230769	2.806363	0.122059	0.998221	255
CKD_98	24387.000000	0.97	415.540170	432.783784	3.781488	0.050245	0.996474	334
CKD_99	55020.000000	0.97	321.876213	366.055556	3.507078	0.050885	0.998873	261
CKD_100	39041.000000	0.97	600.413097	547.227273	3.837815	0.044373	0.997003	393
CKD_102	29648.000000	0.97	485.738330	493.500000	3.956209	0.041148	0.996627	381
CKD_103	31309.000000	0.97	311.564810	342.500000	2.798109	0.123722	0.997668	233
CKD_104	26452.000000	0.97	529.192600	521.000000	3.648451	0.061216	0.995690	408
CKD_107	27924.000000	0.97	426.401229	405.125000	3.533177	0.059856	0.997207	280
CKD_108	32183.000000	0.97	585.407483	616.750000	4.069795	0.035634	0.996271	468
CKD_110	36677.000000	0.97	564.445929	560.050847	3.998783	0.033897	0.996837	447
CKD_112	32866.000000	0.97	521.282239	516.720000	3.872552	0.042143	0.996684	399
CKD_113	31852.000000	0.97	597.657324	680.923077	3.868896	0.047552	0.995762	449
CKD_115	50082.000000	0.97	494.131215	492.727273	3.733028	0.044263	0.997923	371
CKD_117	34374.000000	0.97	468.138078	430.090909	3.696251	0.051851	0.997353	306
CKD_118	34206.000000	0.97	738.512936	609.640625	3.936935	0.043410	0.995819	451
CKD_119	20791.000000	0.97	563.686740	587.622642	3.429153	0.091952	0.993603	422
CKD_120	32502.000000	0.97	743.238130	811.000000	4.169778	0.033567	0.994585	536
CKD_122	37719.000000	0.97	438.820226	445.365854	3.558160	0.056485	0.997667	352
CKD_124	40510.000000	0.97	410.502868	360.058824	3.443497	0.065964	0.998099	274
CKD_125	27767.000000	0.97	442.705876	419.300000	3.477028	0.064984	0.996651	348
CKD_126	28142.000000	0.97	516.840565	547.357143	3.614687	0.057934	0.995807	383
CKD_128	26077.000000	0.97	397.545727	391.184211	2.833754	0.218525	0.996702	295
CKD_129	36745.000000	0.97	503.577702	503.534884	3.926337	0.041823	0.997333	393
CKD_131	35145.000000	0.97	592.130704	577.241935	4.120433	0.031754	0.996614	464
CKD_132	30482.000000	0.97	315.644108	268.100000	2.630859	0.166343	0.998097	213
CKD_135	27052.000000	0.97	373.519542	395.000000	3.533130	0.056242	0.996969	272
CKD_136	46669.000000	0.97	308.740365	310.468750	3.427575	0.059007	0.998736	257
CKD_139	30597.000000	0.97	747.730341	646.725806	3.859333	0.071791	0.995228	476
CKD_140	34739.000000	0.97	592.202648	582.789474	4.135706	0.031610	0.996431	449
CKD_141	31744.000000	0.97	555.439689	550.580645	4.059640	0.031250	0.996346	443
CKD_143	32547.000000	0.97	352.607285	305.933333	3.057540	0.092561	0.997911	230
CKD_144	29273.000000	0.97	351.421487	370.241379	2.882130	0.136563	0.997301	264
CKD_145	29832.000000	0.97	156.102521	162.428571	1.358336	0.540238	0.998927	127
CKD_147	34832.000000	0.97	437.206373	456.675676	3.634061	0.051612	0.997273	336
CKD_149	31785.000000	0.97	703.696589	598.294118	3.460634	0.069924	0.995532	402
CKD_150	26246.000000	0.97	387.798061	390.000000	2.409747	0.195211	0.996533	285
CKD_151	32691.000000	0.97	475.569997	474.782609	3.633210	0.052324	0.996910	365
CKD_152	55960.000000	0.97	402.878248	338.884615	3.303528	0.066920	0.998678	235
CKD_153	35049.000000	0.97	513.452483	515.529412	4.171350	0.034000	0.997432	437
CKD_154	28435.000000	0.97	555.644515	570.560000	3.877098	0.044900	0.995499	408
CKD_155	35926.000000	0.97	560.231977	564.810345	3.939252	0.054672	0.997161	476
CKD_156	32995.000000	0.97	438.626016	439.238095	3.637789	0.086180	0.997303	346
CKD_157	49699.000000	0.97	208.114978	175.400000	1.952726	0.314860	0.999256	131
CKD_158	34324.000000	0.97	496.719084	499.437500	3.716681	0.058240	0.996999	390
CKD_159	42803.000000	0.97	287.398542	253.437500	2.422050	0.157575	0.998738	164
CKD_160	49200.000000	0.97	194.125012	136.666667	0.966515	0.498280	0.999167	82
HC_3	34917.000000	0.97	775.634616	760.011765	3.645794	0.069289	0.995074	587
HC_6	47230.000000	0.97	736.156306	687.471698	3.288980	0.091330	0.996888	485
HC_8	54410.000000	0.97	569.694057	575.054545	3.288731	0.122066	0.997923	460
HC_10	50917.000000	0.97	680.395310	673.220588	3.785351	0.046662	0.997427	548
HC_11	38368.000000	0.97	827.064694	799.636364	4.435758	0.028344	0.995830	684
HC_13	32961.000000	0.97	764.281029	770.592105	4.012758	0.053208	0.995085	599
HC_14	51472.000000	0.97	438.210118	426.750000	2.871917	0.120128	0.998213	352
HC_17	48514.000000	0.97	530.971783	563.926829	3.515981	0.075466	0.997980	448
HC_19	53838.000000	0.97	772.423069	772.162500	4.555134	0.023084	0.997437	654
HC_20	54852.000000	0.97	945.270246	930.059406	3.869155	0.057387	0.996244	721
HC_21	53839.000000	0.97	680.002263	659.835443	3.095599	0.105606	0.997270	524
HC_22	39415.000000	0.97	581.588713	604.679245	4.145824	0.036507	0.997082	481
HC_23	43669.000000	0.97	452.829914	437.307692	3.244815	0.132473	0.997962	362
HC_24	46266.000000	0.97	419.311902	427.150000	3.181013	0.120705	0.998336	354
HC_25	38861.000000	0.97	534.113815	523.935484	3.322030	0.105912	0.997195	429
HC_26	58615.000000	0.97	750.603623	720.988636	3.863140	0.049026	0.997441	594
HC_27	68126.000000	0.97	427.510115	429.139535	2.734631	0.140167	0.998782	350
HC_28	45802.000000	0.97	747.655257	741.235294	3.854768	0.077558	0.996594	599
HC_29	38475.000000	0.97	845.286321	834.785714	3.999181	0.056979	0.995322	643
HC_30	65929.000000	0.97	879.082771	859.217822	3.668389	0.066963	0.997315	705
HC_32	65180.000000	0.97	813.348312	804.606383	4.125722	0.042645	0.997760	692
HC_33	52685.000000	0.97	1030.678488	1025.206612	4.551001	0.028245	0.996071	849
HC_34	56991.000000	0.97	1000.462815	1005.678571	4.456925	0.027389	0.996491	828
HC_35	54773.000000	0.97	639.113165	645.818182	2.666914	0.166273	0.997298	481
HC_36	58323.000000	0.97	777.552833	803.300000	3.603862	0.097801	0.997360	635
HC_38	55467.000000	0.97	896.500589	852.727273	3.827409	0.067265	0.996665	698
HC_40	65562.000000	0.97	664.838325	654.000000	4.131944	0.036003	0.998246	559
HC_41	36229.000000	0.97	822.461273	828.846154	4.353096	0.030389	0.995363	649
HC_42	38936.000000	0.97	798.261443	826.500000	3.528369	0.104957	0.995505	609
HC_45	48247.000000	0.97	778.794407	766.344828	4.128562	0.046098	0.997015	648
HC_47	39089.000000	0.97	897.235811	889.142857	4.135007	0.042991	0.995011	709
HC_49	36479.000000	0.97	492.933648	501.937500	3.160607	0.122555	0.997094	386
HC_51	40738.000000	0.97	822.083201	803.333333	4.456031	0.026429	0.996072	662
HC_52	41558.000000	0.97	497.532994	482.038462	3.356025	0.100094	0.997834	328
HC_55	33291.000000	0.97	847.954035	819.918919	4.212707	0.037983	0.994653	678
HC_56	38833.000000	0.97	1020.039233	983.925000	4.341555	0.040370	0.994360	785
HC_57	33233.000000	0.97	637.131687	625.430380	4.071522	0.039736	0.996329	532
HC_59	29270.000000	0.97	674.737174	677.164179	3.696641	0.077089	0.994978	517
HC_61	41076.000000	0.97	579.613423	576.796875	3.904640	0.057651	0.997590	501
HC_62	45074.000000	0.97	448.912345	425.754098	2.668115	0.132987	0.997870	351
HC_64	37443.000000	0.97	904.489806	880.692308	4.457651	0.026154	0.995193	743
HC_67	35825.000000	0.97	740.914794	751.188406	3.426684	0.093534	0.995255	543
HC_68	35612.000000	0.97	784.484519	830.615385	4.055307	0.041444	0.995198	607
HC_71	37937.000000	0.97	427.843602	432.136364	2.343409	0.309915	0.997759	351
HC_72	31484.000000	0.97	800.862922	781.896552	3.486958	0.080386	0.994060	582
HC_73	28082.000000	0.97	920.563985	895.078947	4.643391	0.019499	0.992807	717
HC_76	37680.000000	0.97	654.714698	638.987013	3.871726	0.062422	0.996364	518
HC_77	27463.000000	0.97	328.399898	339.888889	2.916159	0.131972	0.997560	258
HC_79	46823.000000	0.97	502.892634	503.222222	3.859982	0.050256	0.998014	424
HC_80	39204.000000	0.97	697.801521	716.692308	3.321142	0.092582	0.995919	521
HC_81	36066.000000	0.97	738.286035	742.080000	4.006644	0.045339	0.995730	585
HC_82	39245.000000	0.97	744.252017	725.341463	3.803321	0.054783	0.995999	576
HC_83	43997.000000	0.97	971.681849	919.893130	3.543483	0.104836	0.995000	736
HC_86	31625.000000	0.97	358.911741	351.125000	3.338191	0.100343	0.997755	289
HC_87	35052.000000	0.97	919.972843	892.008197	4.234663	0.039302	0.994808	757
HC_88	37629.000000	0.97	565.244174	551.884058	3.749608	0.057112	0.997077	465
HC_89	31116.000000	0.97	937.914127	940.829787	4.564756	0.027129	0.993540	727
HC_91	42741.000000	0.97	665.185053	657.880000	4.146242	0.045386	0.997380	575
HC_92	40177.000000	0.97	460.366814	441.750000	3.556792	0.068486	0.997760	375
HC_93	33695.000000	0.97	555.859882	553.258621	3.358595	0.140180	0.996706	448
HC_96	29709.000000	0.97	509.964040	494.114286	3.550533	0.092796	0.996870	433
HC_97	19578.000000	0.97	629.595822	613.133333	3.154436	0.133656	0.992543	472
HC_98	21191.000000	0.97	759.555090	753.247059	2.914531	0.193954	0.990845	533
HC_99	12341.000000	0.97	976.857038	918.123288	4.824401	0.024010	0.981120	733
HC_100	17265.000000	0.97	806.497682	802.301075	4.708188	0.019526	0.989632	631
HC_101	19016.000000	0.97	800.431324	766.222222	4.081283	0.061285	0.990692	622
HC_102	19141.000000	0.97	715.734794	610.411765	3.536702	0.098914	0.992477	459
HC_103	12960.000000	0.97	339.926617	327.458333	3.507602	0.063361	0.994753	280
HC_104	20330.000000	0.97	850.322022	708.804878	4.043166	0.039104	0.991343	521
HC_106	20448.000000	0.97	632.512240	658.846154	3.953793	0.047351	0.992860	496
HC_109	30108.000000	0.97	434.920551	480.600000	3.276491	0.110449	0.996911	338
HC_110	24547.000000	0.97	708.546020	712.283582	4.341014	0.030959	0.993808	541
HC_111	29740.000000	0.97	364.868789	388.833333	2.129659	0.245219	0.997108	267
HC_113	24455.000000	0.97	480.816103	467.368421	3.115626	0.137494	0.995829	377
HC_115	30615.000000	0.97	620.535128	637.109091	4.265389	0.027919	0.995786	487
HC_116	23084.000000	0.97	884.208344	861.060606	4.054019	0.068214	0.991249	656
HC_117	23047.000000	0.97	704.663913	751.275862	3.700150	0.080659	0.992841	518
HC_118	28361.000000	0.97	837.668075	801.224299	4.173782	0.054963	0.993724	654
HC_119	25835.000000	0.97	947.534376	937.631579	4.445784	0.034807	0.992104	756
HC_120	28606.000000	0.97	565.371648	561.172414	4.203930	0.036067	0.996085	454
HC_122	29268.000000	0.97	342.551748	352.100000	3.488255	0.064543	0.997847	287
HC_123	30703.000000	0.97	523.374560	527.120000	3.768458	0.063303	0.996613	420
HC_125	26997.000000	0.97	638.711469	642.015385	4.036952	0.059581	0.995222	515
HC_126	24160.000000	0.97	603.543016	585.478873	4.057539	0.048860	0.994702	471
HC_127	32365.000000	0.97	618.888652	610.029851	3.949956	0.045013	0.996354	507
HC_128	37926.000000	0.97	455.544129	455.078431	3.153967	0.119521	0.997574	373
HC_130	31713.000000	0.97	514.759031	509.865385	3.833927	0.058024	0.997004	424
HC_131	30961.000000	0.97	774.600379	755.157895	3.417802	0.129925	0.994638	611
HC_132	23589.000000	0.97	708.885547	694.444444	3.972317	0.057191	0.993472	549
HC_134	29336.000000	0.97	776.070435	760.900000	4.248015	0.042456	0.994478	616
HC_135	42802.000000	0.97	782.195285	764.847826	3.085739	0.154739	0.995981	605
HC_136	25777.000000	0.97	770.537368	756.012346	4.178624	0.046344	0.993638	591
HC_138	21815.000000	0.97	752.102674	728.845361	3.923297	0.086540	0.992161	579
HC_139	33707.000000	0.97	478.458873	474.956522	2.736780	0.138235	0.996766	347
HC_141	23103.000000	0.97	735.056527	708.578947	4.193496	0.045465	0.993031	573
HC_143	26214.000000	0.97	922.800678	915.656250	3.733403	0.110490	0.991646	667
HC_145	30407.000000	0.97	808.338793	790.431579	4.231750	0.041368	0.994442	641
HC_146	8331.000000	0.97	547.352660	434.285714	2.840885	0.141921	0.985716	291
HC_147	34694.000000	0.97	420.876732	423.125000	3.790986	0.060002	0.997954	361
HC_148	27907.000000	0.97	620.020328	640.714286	3.718857	0.066111	0.995127	495
HC_149	29094.000000	0.97	302.289659	299.656250	3.039991	0.092252	0.998006	248
HC_150	23117.000000	0.97	863.369623	850.121495	3.920304	0.065786	0.991392	666
HC_151	30218.000000	0.97	568.942838	557.714286	3.700685	0.077496	0.996128	450
HC_152	32195.000000	0.97	715.810326	711.764706	4.016485	0.046380	0.995279	543
HC_153	32540.000000	0.97	608.946828	605.957746	3.318887	0.139608	0.996251	502
HC_154	29771.000000	0.97	738.675160	717.108696	3.848062	0.075562	0.994726	584
HC_155	20070.000000	0.97	550.685133	546.015873	3.039247	0.202194	0.993772	423
HC_156	22823.000000	0.97	384.308383	395.000000	3.509816	0.092948	0.996582	304
HC_157	24860.000000	0.97	744.965169	716.321839	4.009685	0.059009	0.993282	557
HC_158	26748.000000	0.97	917.485247	898.944444	4.545837	0.027993	0.992672	722
HC_159	29437.000000	0.97	1044.669117	1035.000000	4.805342	0.017694	0.992187	806
HC_162	19702.000000	0.97	664.648302	656.388889	3.947542	0.065736	0.992285	497
HC_163	26246.000000	0.97	681.362419	653.701149	3.935897	0.062706	0.994552	537
HC_165	32070.000000	0.97	801.633032	806.727273	4.158641	0.040241	0.994543	609
HC_166	46319.000000	0.97	424.510810	435.166667	3.447073	0.073220	0.998165	336
HC_167	26838.000000	0.97	582.827432	566.016129	3.412032	0.141518	0.995305	439
HC_169	17138.000000	0.97	781.369858	789.000000	4.485847	0.030438	0.989789	614
HC_172	34082.000000	0.97	601.224598	604.888889	3.667302	0.068671	0.996215	452
HC_174	27068.000000	0.97	392.852618	378.714286	3.397074	0.099648	0.997377	328
HC_175	24772.000000	0.97	755.300106	747.117647	3.779984	0.085917	0.993299	586
HC_176	27476.000000	0.97	456.250643	403.000000	2.887233	0.166242	0.996688	298
HC_177	26264.000000	0.97	754.276786	779.794521	3.660904	0.085174	0.993223	564
HC_178	24156.000000	0.97	799.296653	783.679612	3.881430	0.064104	0.992424	622
HC_179	45246.000000	0.97	441.790747	444.139535	3.033770	0.137385	0.998011	351
HC_180	38207.000000	0.97	791.567498	816.567568	3.949002	0.062534	0.995603	627
HC_182	37153.000000	0.97	496.448607	479.524590	4.130756	0.031616	0.997712	421
HC_183	38055.000000	0.97	593.302634	580.972973	2.900016	0.171720	0.996847	388
HC_185	29742.000000	0.97	423.352703	421.434783	3.427175	0.075404	0.997277	351
HC_186	31360.000000	0.97	573.073351	592.000000	3.984684	0.046972	0.996173	452
HC_189	29226.000000	0.97	811.397378	811.233333	4.171586	0.048732	0.994046	644
HC_193	36795.000000	0.97	549.302472	542.192308	3.864915	0.047512	0.997038	429
HC_195	37543.000000	0.97	622.795787	647.909091	3.852760	0.053888	0.996271	471
HC_196	27844.000000	0.97	677.450300	588.779661	3.644390	0.067689	0.995223	440
HC_197	21096.000000	0.97	842.272180	711.561644	3.264928	0.192289	0.991705	503
HC_198	37785.000000	0.97	710.772244	640.000000	3.568309	0.085383	0.996401	487
HC_199	22169.000000	0.97	461.078435	478.238095	3.170611	0.123030	0.995444	358
HC_202	29688.000000	0.97	437.725811	456.135135	3.090146	0.157471	0.996901	343
HC_204	32773.000000	0.97	655.137526	623.609756	3.886573	0.048622	0.995820	510
HC_205	27490.000000	0.97	640.839237	634.671875	3.462060	0.077386	0.994653	467
HC_206	33127.000000	0.97	570.513993	553.421875	3.991746	0.040055	0.996529	451
HC_207	45255.000000	0.97	682.085348	669.368421	3.910333	0.044604	0.996796	532
HC_208	32754.000000	0.97	653.671974	660.220339	4.019249	0.049622	0.995787	500
HC_209	34023.000000	0.97	445.254506	436.600000	3.674185	0.059956	0.997707	382
HC_210	43046.000000	0.97	553.657173	548.935484	4.035329	0.034420	0.997468	454
HC_211	40274.000000	0.97	747.841043	722.500000	3.105634	0.232287	0.996027	590
HC_212	29030.000000	0.97	742.485307	763.477612	4.234096	0.034696	0.994523	576
HC_213	40545.000000	0.97	882.520677	851.522936	3.948376	0.089010	0.995610	707
HC_214	35233.000000	0.97	708.480677	690.072289	3.071866	0.134574	0.995374	531
HC_215	42093.000000	0.97	581.193190	580.081967	4.114443	0.038317	0.997363	480
HC_216	54720.000000	0.97	557.218254	554.068966	3.717312	0.069179	0.998154	467
HC_217	19485.000000	0.97	721.700983	738.884058	4.239555	0.035788	0.991429	538
HC_218	20371.000000	0.97	923.407579	813.441558	4.261536	0.049784	0.990869	590
HC_219	21152.000000	0.97	636.461531	608.000000	3.560247	0.111087	0.993050	461
HC_221	19755.000000	0.97	728.898845	749.940299	4.167757	0.041117	0.991344	533
HC_223	28057.000000	0.97	461.086544	464.117647	3.066900	0.163947	0.996471	369
HC_225	24914.000000	0.97	507.616580	510.019608	4.027801	0.035951	0.995826	405
HC_226	24410.000000	0.97	828.943382	839.529412	3.915430	0.083751	0.992011	617
HC_227	22792.000000	0.97	757.898248	768.126761	4.166035	0.042738	0.992453	561
HC_228	24751.000000	0.97	536.903131	535.368421	2.796631	0.207221	0.994869	395
HC_230	20268.000000	0.97	776.651081	738.333333	3.780217	0.060143	0.992056	470
HC_231	23917.000000	0.97	1118.540719	1026.817073	4.727665	0.021881	0.990509	714
HC_233	22442.000000	0.97	485.059124	466.000000	2.622296	0.246859	0.994965	353
HC_234	25880.000000	0.97	314.259542	317.965517	3.236940	0.076835	0.997450	244
HC_235	22222.000000	0.97	628.625404	552.062500	3.450883	0.080059	0.994330	388
HC_238	25683.000000	0.97	731.748509	757.630769	4.287713	0.049307	0.994198	588
HC_239	21861.000000	0.97	754.776616	741.916667	3.388919	0.074748	0.992727	393
HC_242	17177.000000	0.97	594.937351	592.967213	3.522221	0.103966	0.991966	438
HC_244	18384.000000	0.97	638.038632	537.344828	3.803576	0.053363	0.992983	395
HC_245	27530.000000	0.97	969.511728	809.750000	4.352819	0.031266	0.993098	596
HC_246	28314.000000	0.97	407.661477	406.076923	3.697511	0.051008	0.997139	323
HC_250	27527.000000	0.97	658.163352	667.935484	4.067144	0.054614	0.994914	511
HC_251	23499.000000	0.97	530.338777	522.158730	3.402541	0.118943	0.994808	405
HC_253	21640.000000	0.97	778.114680	773.250000	4.243904	0.036654	0.991913	592
HC_257	29862.000000	0.97	555.407392	563.472727	3.291914	0.087476	0.995747	418
HC_261	28660.000000	0.97	921.990499	807.500000	3.785766	0.070411	0.993685	536
HC_263	24671.000000	0.97	716.516273	701.253521	4.144833	0.038510	0.993353	513
HC_264	27290.000000	0.97	670.906741	657.733333	4.139435	0.053235	0.994870	528
HC_265	29505.000000	0.97	332.805170	332.468750	2.662773	0.168577	0.997628	257
HC_266	20589.000000	0.97	227.051992	185.384615	2.094593	0.234328	0.997863	149
HC_267	33222.000000	0.97	762.087282	673.222222	3.764979	0.071341	0.995605	438
HC_269	27078.000000	0.97	822.222243	824.253012	4.461005	0.036673	0.993611	645
HC_270	22151.000000	0.97	613.428362	644.226415	3.551805	0.085788	0.993635	458
HC_271	19761.000000	0.97	313.380576	260.391304	3.058820	0.096502	0.997116	191
HC_272	22414.000000	0.97	685.710594	606.045455	3.578722	0.092665	0.993977	469
HC_275	22708.000000	0.97	353.358952	358.176471	3.727720	0.053914	0.997138	297
HC_278	20534.000000	0.97	559.145002	446.906250	2.613762	0.179480	0.994838	273
HC_279	19300.000000	0.97	730.961379	745.850746	4.633767	0.021137	0.991710	556
HC_281	29159.000000	0.97	584.140471	575.596491	3.598971	0.083598	0.995610	433
HC_282	19215.000000	0.97	825.753689	715.478261	3.749025	0.094876	0.991361	517
HC_284	20206.000000	0.97	549.440894	514.028571	3.075689	0.136591	0.994358	330
HC_285	22757.000000	0.97	783.372119	786.576923	4.565327	0.022704	0.992706	611
HC_286	25948.000000	0.97	964.906564	965.185567	4.450273	0.031098	0.991406	710
HC_287	29758.000000	0.97	694.122110	663.467532	3.906991	0.061720	0.995094	526
HC_289	21852.000000	0.97	791.331072	702.000000	3.533012	0.108609	0.992724	465
HC_290	59948.000000	0.97	579.974975	591.538462	3.648819	0.074137	0.998132	472
HC_291	18607.000000	0.97	662.905956	582.591837	3.836997	0.048946	0.992745	398
HC_292	26649.000000	0.97	664.036883	641.450000	3.775636	0.056909	0.995009	422
HC_293	19856.000000	0.97	622.373420	609.681818	3.461789	0.129417	0.992849	458
HC_294	18468.000000	0.97	697.013463	721.884058	3.964359	0.052344	0.990957	521
HC_296	23034.000000	0.97	756.596138	779.294118	4.110012	0.072459	0.992706	573
HC_298	21942.000000	0.97	747.724456	743.000000	3.944271	0.060975	0.992298	561
HC_299	19267.000000	0.97	585.294354	570.214286	3.134089	0.126377	0.992993	441
HC_300	20804.000000	0.97	483.610419	491.976744	3.107218	0.133120	0.994664	350
HC_301	21621.000000	0.97	463.248530	436.322581	3.611712	0.078842	0.995884	310
HC_302	19679.000000	0.97	478.695956	417.731707	2.784557	0.178279	0.994918	297
HC_304	23133.000000	0.97	565.854001	579.850000	2.189840	0.288185	0.993645	401
HC_315	21929.000000	0.97	706.887723	670.041237	3.617144	0.110476	0.992932	547
HC_316	26044.000000	0.97	438.202456	443.571429	2.049712	0.361878	0.995930	330
HC_319	26735.000000	0.97	872.097943	884.965517	4.499143	0.028181	0.992781	672
HC_320	24019.000000	0.97	643.372685	650.013889	3.438474	0.153876	0.993921	503
