# Supplementary material for: Alterations of the Human Gut Microbiome in Chronic Kidney Disease
Source: Adv Sci (Weinh). 2020 Sep 2;7(20):2001936. doi: 10.1002/advs.202001936 (PMC7578882; doi:10.1002/advs.202001936)
Supplement: Supplementary file 5 — Supporting Excel 3 [file ADVS-7-2001936-s005.xls]

CKD_1	CKD_2	CKD_3	CKD_4	CKD_5	CKD_6	CKD_7	CKD_8	CKD_9	CKD_10	CKD_14	CKD_15	CKD_16	CKD_17	CKD_20	CKD_23	CKD_25	CKD_26	CKD_27	CKD_28	CKD_29	CKD_30	CKD_31	CKD_32	CKD_33	CKD_35	CKD_36	CKD_37	CKD_38	CKD_41	CKD_42	CKD_43	CKD_44	CKD_45	CKD_47	CKD_49	CKD_50	CKD_52	CKD_53	CKD_54	CKD_55	CKD_56	CKD_57	CKD_58	CKD_59	CKD_64	CKD_67	CKD_68	CKD_69	CKD_73
OTU1837 (Firmicutes_unclassified)	0	0	0.00586182089472703	0	0	0	0	0	0	0.0151195499296765	0.00100536193029491	0	0	0	0	0	0.00157657657657658	0	0	0	0	0	0	0	0.00907486765817998	0	0.00134536689276305	0	0	0	0	0.00145443411030734	0	0	0.000948822866631086	0	0	0.00086244070720138	0	0	0.00323487747637271	0	0	0	0	0	0.00117564072419469	0	0
OTU558 (Megamonas)	0	0	0	0	0	0	0	0	0	0.00369198312236287	0	0	0	0	0	0	0.0018018018018018	0.00685741310002365	0	0	0	0.000497682665090672	0.00140005600224009	0	0	0	0.00313918941644711	0	0	0	0	0	0	0	0	0	0	0	0	0	0	0	0	0	0	0	0.00105807665177522	0	0
OTU2748 (Veillonellaceae_unclassified)	0	0	0	0	0	0	0	0	0	0	0	0	0	0	0	0	0.00138888888888889	0.00685741310002365	0	0	0.000330675333509693	0	0.00112004480179207	0.00740002846164793	0	0	0	0.00315514288289913	0	0	0	0	0	0	0	0	0	0	0	0	0	0	0	0	0	0	0.00591739164511325	0	0
OTU1630 (Parasutterella)	0	0	0	0	0	0	0.0223843538714237	0.00574670837273587	0	0	0.00770777479892761	0.00714271659353417	0	0.0258455176487963	0.0139691990610866	0.00294761664140138	0.00495495495495495	0	0	0	0	0	0	0.00431668326929463	0	0	0	0.00874425313260615	0	0.0431227642596014	0.0253646163601776	0	0.00180477717943285	0	0	0.00244953948657652	0	0.00276575812999063	0	0	0	0	0	0.0136690285944017	0	0.000187589886820768	0	0	0
OTU3262 (Bacteroides)	0	0	0	0	0	0	0	0	0	0.00773558368495077	0.00317075685708393	0	0	0	0	0	0.00236486486486486	0	0.00445441647144224	0	0	0.00242620299231702	0	0	0	0	0	0	0	0.0018082471795275	0.014682210623872	0	0.00191437903243484	0	0	0	0.0224652013285069	0.000490699023062854	0.000474187953130264	0.00011916820592266	0	0	0.00122954294920716	0	0.000538786652458663	0	0	0	0
OTU1089 (Blautia)	0	0.0708689458689459	0.145719538514828	0.00813899646405119	0.0733260268253223	0.068525824964132	0.231406852820963	0.0493198516039863	0.0305907221050426	0.132208157524613	0.123453289338008	0.133035556167726	0.168775885872066	0.405848471422242	0.0322322093089826	0.0320026949637864	0.285923423423423	0.137502955781509	0.182334114231036	0.015509385059153	0.00129435773402366	0.224423776789325	0.191447657906316	0.0838669892320099	0.384673556843963	0.00153373916951322	0.0766859128874937	0.137113494996845	0.0554626983699071	0.245174731711152	0.178040095605092	0.105331649251732	0.173251302435353	0.0172217233830043	0.0410069382672122	0.0180286106212032	0.444303466805986	0.227178778010736	0.339680796635761	0.017416692356914	0.0550034885933569	0.179312227074236	0.136903247689307	0.0801045278657219	0.135600627387124	0.0341969415900675	0.0990673250254722	0.19808317884501	0.102001225239943
OTU3349 (Blautia)	0	0.00613327002215891	0.00234472835789081	0.000650362013807038	0.00808934815510673	0.000950502152080344	0.0160051950036289	0.00509202007710773	0.00107967254488386	0.0112517580872011	0.00634151371416787	0.0028137974459377	0.00204786010124252	0.0167872790823611	0.00206102936966852	0	0.00416666666666667	0.00697564436036888	0.00617019170488666	0	0	0.00374817257146412	0.0184407376295052	0.00327308951188274	0	0	0.00924939738774595	0	0.00346866519293327	0.0440268878493651	0.0185356811862836	0.00176063076510889	0.010492550727391	0.000514533036047579	0.00163078930202218	0	0.0181736761577789	0.00377689551084742	0.00625179380311217	0.000476672823690639	0.00139543734274901	0.00358702432938241	0.00864919867718138	0.00522639328609478	0.00732151195507717	0.000798993962384754	0.00141076886903362	0.00685578369302879	0.00117418827853788
OTU2954 (Blautia)	0	0.0191516302627414	0.00535557272654606	0.000242044115170904	0.0112207087312771	0.000950502152080344	0.00951144046755033	0.00545573579690114	0.00230056808087066	0.0156469760900141	0.00670241286863271	0.00499793392495228	0.00349746893695352	0.00861517254959878	0.00194652773802027	0	0.00938438438438438	0.00331047528966659	0.00805094532616227	0.00108691108231261	0	0.00861613113938225	0.0102404096163847	0.00422181110952991	0.0161330980589866	0	0.00476484107853579	0.00288470206436491	0.0149709746410021	0.0399386768347812	0.0074630505828984	0.00428675316722165	0.0104779371469907	0.00031275537485245	0.000681966435391093	0.00303742896335489	0.0163824308691271	0.00733074601121173	0.00390581129815191	0.00170203285415625	0.00167029621329048	0.00113069245165315	0.00835241244806241	0	0.00888997976556794	0.0003960230943994	0	0.00367274126412256	0.00135286910353278
OTU706 (Clostridiales_unclassified)	0	0	0	0	0	0	0	0	0	0	0	0	0	0	0	0	0	0	0	0	0	0	0	0	0	0	0	0	0	0	0	0	0	0	0	0	0.00123148113594805	0	0	0	0	0	0	0	0	0	0	0	0
OTU2853 (Sphingomonas)	0	0	0	0	0	0	0	0	0	0	0	0	0	0	0	0	0	0	0	0	0	0	0	0	0	0	0	0	0	0	0	0	0	0	0	0	0	0	0	0	0	0	0	0	0	0	0	0	0
OTU45 (Blautia)	0	0	0	0	0	0	0.00458382673134955	0	0	0.00377988748241913	0	0.000629660966923122	0	0	0.00383580466021641	0	0.00138888888888889	0	0	0	0	0	0	0	0	0	0	0	0	0.00208341522858603	0.00151212135993366	0	0	0.000272399842613424	0	0	0	0.00365793817192309	0	0	0	0	0	0	0	0	0	0.000874462205743468	0
OTU3279 (Blautia)	0.00360690753017511	0.00201804368471035	0.000905917774639631	0.000334652298366728	0.0117426021606388	0	0.0146682455403186	0.00487379064523169	0	0.00377988748241913	0.00451123943081048	0.00346313531807717	0.00227795674183157	0.00142765716536208	0.0101906452166943	0	0.00878378378378378	0.008039725703476	0	0.00275908197817817	0	0	0.00800032001280051	0.002514112233765	0	5.56598892162057e-05	0.00566175234037782	0.0228973226358965	0.00456497906220233	0.0216596564330359	0.00195112433539827	0.00547326520457764	0	0	0.000711617149973314	0	0	0.0159700227505911	0.0061519647603479	0	0.00030657335560395	0.00167654398003743	0.00580853048418553	0.0117593848937133	0	0.000785098415212845	0.0022337173759699	0.0032529994053657	0.000918929957116602
OTU213 (Lachnospiraceae_unclassified)	0	0	0.00103914097679252	0.000949233877757198	0	0	0.00317048015585011	0.00538299265294246	0.000287001562564063	0.0186357243319269	0.00368632707774799	0.000688691682572165	0	0.0016245753950672	0	0	0.00503003003003003	0	0	0.00146314953388236	0	0	0.00292011680467219	0	0	0	0	0.0024339673668079	0.00127603745439514	0.00872675812728488	0.00599970733134969	0.00294714280246488	0	0.000282488725673181	0	0	0	0.0135462669700079	0.00602717845689257	0	0.000792862126561938	0.0017935121646912	0.00139913508013228	0.00190964370068848	9.5784293770429e-05	0.000715620679353301	0	0.00234355871139249	0
OTU868 (Lachnospiraceae_Incertae_Sedis)	0	0.0184393795504907	0.025472276251632	0	0.0733260268253223	0.00785509325681492	0.0560754803468429	0.0165126936786208	0.00190423258971077	0.187851617440225	0.0744483398638895	0.00399441175891856	0.0516797054763	0.143947225914439	0.0404763267876567	0.029055078322385	0.120082582582583	0	0.0462929356254331	0.0277998411437649	0	0.012488724377119	0.0557622304892196	0.0297898581661212	0.0572220821779682	0.00315199891153994	0.0341386849038623	0.0193815919949518	0.00815945076472385	0.00856951924210857	0.0128286425052436	0.0171470126688866	0.00510013955969282	0.00347057577255622	0	0.0169508132471095	0.0681419561891256	0.0557612526207789	0.0463830689943472	0	0.00566632133116265	0.0340767311291329	0	0.0162319714558521	0.0396187785107937	0.000194537660406723	0	0.0353632516002658	0.000714723299979579
OTU3514 (Lachnospiraceae_Incertae_Sedis)	0	0	0.00450294423276758	6.94561373968682e-05	0	0.00507532281205165	0.00148974368768861	0	0.0003280017857875	0	0.00373788409981439	0.00200704433206745	0	0.00379067592182346	0	0.00336870473303015	0.00349099099099099	0	0	0	0	0.000466577498522505	0.00268010720428817	0.00151795455623547	0	0	0.0107629351421044	0.00288470206436491	0.00136589924695818	0.00330201658870239	0	0	0.000518782104209442	0	0	0	0.00645594656118222	0	0.00767435766250296	0	0.000951434551874326	0	0.00122954294920716	0.028544147947133	0.00228685001376899	0.00375179773641537	0	0.00608625695197454	0.00732591382479069
OTU3235 (Lachnospiraceae_unclassified)	0	0.00379867046533713	0.000746049932056167	0	0.00386201137727676	0	0.0153176209939264	0.00531024950898378	0	0.00360407876230661	0.000979583419261703	0.00129867574427894	0	0.00600600600600601	0.00509532260834717	0	0	0.00449278789311894	0.00838090210182466	0	0.000311779600166282	0.000279946499113503	0.00220008800352014	0.00450642758882406	0	0	0.00173776556981894	0.0025241143063193	0.00107834151075646	0.01446597743622	0.00199990244378323	0	0.000533395684609708	0	0.000593014291644429	0	0.0152629025637198	0.000936789044029085	0.000549059735203464	0.000331598486045662	0	0.00304117280099813	0.00144153311286356	0	0.000951856419343638	0	0	0	0.000663671635695324
OTU2694 (Lachnospiraceae_unclassified)	0	0.0367600506489395	0.00618155657989395	7.57703317056743e-05	0	0.00719153515064562	0.0553497077810459	0.033607332508911	0.00143956339317847	0.00870253164556962	0.00306764281295112	0.00125932193384624	0	0.00703982671195786	0.0089883780843877	0.0256863735893549	0.00371621621621622	0.00756680066209506	0.00230969742963672	0.00196480080264203	0.00771890707078342	0.00449469656910013	0.0183207328293132	0.018262890754708	0.01663725737333	4.94754570810717e-05	0.0148550927742586	0.0135220409267105	0.000808756133067342	0.02169896615433	0.00243890541924784	0.00478432273127416	0	0.0017151101201586	0.00169009073118662	0	0.00947867298578199	0.0023196681090244	0.000424273431748131	0.000598431642785531	0.00402773960293465	0.00826575171553338	0.011150682608327	0.0117091311121162	0.00535793393278337	0	0.012383415628184	0.00689076218125853	0.00556463140698387
OTU2708 (Lachnospiraceae_Incertae_Sedis)	0	0.0246122190566635	0	0	0.00375763269140442	0	0.022537148095802	0.00545573579690114	0.00110245044667465	0	0.000670241286863271	0	0	0.0247624673854182	0.0299994274918418	0.00538992757284824	0.00127627627627628	0.014069519981083	0.00511433002276702	0.00117051962710589	0	0.00200628324364677	0.00372014880595224	0.0103410654143542	0.0327703554323166	0	0.0173776556981894	0.0204633552690886	0.00576912708254704	0.00908054561893156	0.0142919857567924	0.0051287939679259	0	0.00434830859875503	0.00237205716657771	0	0.0109713773929918	0	0	0.000541438152996433	0.0037211662473307	0.00109170305676856	0.0147121173577546	0.00849288908990401	0.00395708863639085	0.000180642113234814	0	0.0110182237923677	0.00829589544619155
OTU2533 (Lachnospiraceae_unclassified)	0	0	0	0	0	0.00726327116212339	0.00821268956033462	0	0	0	0.000902247886162095	0.00139706027036068	0	0.00329838034756068	0.0289116619911834	0.00336870473303015	0	0.00177346890517853	0.000725904906457254	0	0	0.00682758406171265	0.00992039681587263	0.00488591622788293	0.0148726997731283	0	0.00302707550871686	0.0128910123501307	0.000395391887277367	0.00235858327764456	0.00385347056241159	0.00329161403911662	0	0	0.000978473581213307	0	0.00403030189946636	0.000847571039835839	0	0	0.000391145315770556	0.00456175920149719	0.00640210294242347	0	0	0	0.0102672623246336	0	0
OTU2326 (Ruminococcaceae_Incertae_Sedis)	0	0	0	0	0.00407076874902145	0	0.00290309026318805	0	0	0.00474683544303797	0	0.00212510576336554	0	0	0.00687009789889506	0.0153276065352872	0	0	0.00392648563038242	0.00137954098908909	0	0.00258172882515786	0.00452018080723229	0.00412693894976519	0	0	0.00151353775435843	0.00279455512485351	0	0.00593576791540548	0	0	0.000825667292615027	0.00120057708411102	0.00195694716242661	0	0.00130611635630854	0.000892180041932462	0.000574016995894531	0.00031346419384004	0.00201915554897774	0.00339207735495945	0.00351903671669635	0	0.00105961374983537	0	0	0	0
OTU3939 (Bacteroides)	0	0.00419436530547642	0	0	0	0.00105810616929699	0	0	0	0	0.00270674365848629	0	0	0	0.00297704242285453	0	0	0.0101678883896902	0.00056092651862606	0	0	0	0	0.00123333807694132	0	5.35984118378277e-05	0	0	0	0.00562129014505287	0.00151212135993366	0.0017223561832587	0.00097910988681782	0.000302666491792694	0.000770918579137757	0	0.00167929245811098	0	0	0	0	0.00600436681222707	0.000890358687356907	0	0.000365177619999761	0	0	0.00101437615866242	0
OTU1620 (Blautia)	0	0	0.000985851695931363	7.36656002694056e-05	0.00417514743489379	0	0.00664654876045685	0	0.000300668303638542	0	0.00195916683852341	0.00121996812341355	0	0	0.00435106200263354	0	0	0	0	0	0	0.00035770941553392	0.00236009440377615	0.00488591622788293	0	0	0	0.00342558370143334	0.000862673208605165	0.0131687566335155	0.00365835812887176	0	0.00122023396342221	0	0	0	0.00496324215397246	0.00147209706918856	0	0.000220202119639698	0.000348859335687253	0.00686213349968808	0.000805562621894344	0	0.000670490056393003	0.000152851018890996	0.0022337173759699	0.000734548252824513	0.000510516642842557
OTU2998 (Lachnospiraceae_unclassified)	0	0.00178062678062678	0.000746049932056167	0	0	0.00104017216642755	0.00439283395087666	0	0	0	0	0	0	0	0.00188927692219614	0	0.00153903903903904	0	0	0	0	0	0.000920036801472059	0	0	0	0	0	0.00125806509588253	0.00896261645504933	0.00575581678942491	0	0.00103025741821875	0	0	0	0.00600813523901929	0.000550177692525018	0.000586495626240064	0	0.000264287375520646	0.0045227698066126	0.00211990163656406	0	0.000149662959016295	0.000423814188743217	0	0	0
OTU3309 (Lachnospiraceae_unclassified)	0	0.0179645457423235	0	0	0	0	0.00424003972649834	0	0	0	0	0	0	0	0.00692734871471918	0	0	0	0	0	0	0	0	0.00460129974858878	0	0	0	0	0.000467281321327798	0	0.0108775181698454	0	0	0	0	0	0.00130611635630854	0	0	0.000116577592750428	0.000856291096686893	0.00152058640049906	0	0	0	0	0	0	0
OTU2935 (Ruminococcaceae_unclassified)	0	0.0389363722697056	0.00173190162798753	0	0.0149783414226815	0.00824964131994261	0.00397264983383628	0.0104750127300502	0	0	0.0141008455351619	0.0110584207315873	0	0	0.00927463216350833	0.00547414519117399	0.00142642642642643	0.0101678883896902	0.000857887616722209	0.00501651268759667	0	0.000513235248374755	0.0181207248289932	0.0058346378255301	0	9.27664820270095e-05	0.00190593643141432	0.0164067429910755	0.00115023094480689	0.012421871928928	0.0111701868201551	0.00501397022237532	0.00122023396342221	0.00195724331359275	0.00628595149143094	0	0.0105235660708288	0	0	0.000424860560246005	0	0.019845601996257	0	0.00939745715865119	0.000269393326229332	0.000528030792532533	0.00270397366564778	0.00342789184651439	0
OTU385 (Clostridiales_unclassified)	0	0.00712250712250712	0	0	0.00386201137727676	0.00105810616929699	0	0.0117843893213065	0	0	0.000953804908228501	0.00064933787213947	0	0	0	0	0	0	0	0.00129593244429581	0	0	0.00368014720588824	0.00123333807694132	0	0	0	0	0	0.00538543181728842	0	0	0	0	0.00157148787285774	0	0.0012687987461283	0	0	0.000217611506467466	0	0.00292420461634435	0	0	0	0.0003960230943994	0	0.000979397670432684	0
OTU163 (Lachnospiraceae_uncultured)	0	0.00557929724596391	0.0164397431456662	0	0.066280465528939	0.118992109038737	0.100538599640934	0.0714337673674256	0.00182223214326389	0	0.0598577026190967	0.0299679266444974	0.000690289921767142	0	0.0111066582698803	0.192521475492673	0.110548048048048	0.0580515488295105	0.030389019038506	0.0134191714393211	0.000878651600468614	0.0126442502099599	0.0181207248289932	0.0199705896304729	0.0239475674313083	0.000148426371243215	0.0366051908739279	0.0368700982601641	0.00859078736902644	0.038798694917253	0.00882883761767719	0.0179507788877407	0.0104487099861902	0.00149315469284396	0.0577299412915851	0.00813247109543406	0.0308989812292421	0.24873979569077	0.0101700837316096	0.00143260908424415	0.0150220944245935	0.0414067373674361	0.243025523615704	0.113171516156591	0.0021371870547527	0.00179252558517623	0	0.0538668718737976	0.00701960383908515
OTU3822 (Lachnospiraceae_unclassified)	0	0.0122665400443178	0.010657856172231	0	0	0.00767575322812052	0.00622636464341648	0.00567396522877719	0.000596781026918924	0	0	0.00135770645992798	0	0.00142765716536208	0.00412205873933704	0.0192016169782719	0.00397897897897898	0	0	0.00154675807867564	0	0.0019751780770786	0.00352014080563223	0.00275129263317679	0.00579783211494832	0.000111319778432411	0.00409215763215427	0.014513657261336	0.0085009255764634	0.00220134439246826	0.00190234622701332	0.00336816320281701	0	0.000292577608732937	0.00142323429994663	0	0.0133597044445274	0.0016654027449406	0.00107316220971586	0.000108805753233733	0.000708290166395332	0.00787585776668746	0.010557110150089	0.00783958992914217	0.00210126794458879	0.0233584147959786	0.00125401677247433	0.00766028892231278	0.000714723299979579
OTU2550 (Lachnospiraceae_unclassified)	0.00104781671267657	0.135011079455524	0.0130292291705523	0.000168378514901499	0.0450394029539168	0.00116571018651363	0.101187975094541	0.0816905506655998	0	0	0.00296452876881831	0.0336475079199543	0	0.0168365086397873	0.127268563577031	0.1229577227556	0.00968468468468468	0.0309765902104516	0.0434883030323028	0.00271727770578153	0	0.00530343089987247	0.0113604544181767	0.0537450785067122	0.0337786740610033	0.000564844801675569	0.0196759908066596	0.107365004958082	0.00398986358979889	0.0508274696332403	0.00439002975464611	0.0156160293948789	0	0.0119654153088712	0.0307477910217636	0	0.0367578460275404	0.000490699023062854	0	0.00255175397464826	0.0058883227266	0.0308406113537118	0.00546934622233528	0.0179406000301523	0.00107757330491733	0.000201485433992677	0	0.00720556857532617	0.00459464978558301
OTU40 (Lachnospiraceae_unclassified)	0	0.0125435264324153	0.0055420852095601	0.00026519616096986	0.0188925421428944	0	0.0215439856373429	0.061977158652797	0	0	0.00085069086409569	0.00651305562661105	0	0.0092551567961404	0.00858762237361882	0.056762674751558	0.0383258258258258	0.00792149444313076	0.00778697990563236	0	0	0.0123643037108464	0	0.00279872871305915	0	0	0.00975390997253209	0.0244298206075904	0.00312719038119372	0.0198907189748025	0.00521925759719038	0.00183717992880928	0.000460327782608378	0.000221955427314642	0.00406214789776434	0	0.0271672202112177	0.000446090020966231	0.000524102474512398	0.000559572445202055	0.00157515275810305	0.00651122894572676	0	0.0266345042464445	0.00283162318458831	0.000514135245360624	0	0.00290321452306831	0.00413518480702471
OTU2158 (Lachnospiraceae_unclassified)	0	0.00427350427350427	0.000905917774639631	0	0	0.000950502152080344	0.00179533213644524	0	0	0	0	0	0	0	0	0.0021896580764696	0.00157657657657658	0	0	0	0	0.000902049830476842	0	0	0	0	0.00151353775435843	0	0	0	0	0.00156925785585792	0	0.000282488725673181	0	0	0.00264955032279733	0	0.000436752062093665	0	0	0	0.00122954294920716	0	0	0	0	0	0
OTU1671 (Lachnospiraceae_unclassified)	0	0.0868945868945869	0.00996509552103594	0.000254672503788517	0.092009811596472	0.00857245337159254	0.0487413575766836	0.189641376300284	0	0	0.00247473705918746	0.0158595856043761	0.000621260929590428	0.0016245753950672	0.0929180740825557	0.103671888159003	0.0208333333333333	0	0.00333256343419012	0.00284269052297145	0	0.00519456281688388	0.00612024480979239	0.0100090128551776	0.00655407108646332	5.77213665945837e-05	0.0043724424014799	0.0667087352384386	0.000808756133067342	0.0130901371909273	0.0128286425052436	0.0364756765032342	0	0.00995772757997962	0.0128387594141019	0	0.0762771952084189	0.000416350686235149	0	0.00044817607879609	0.0062583250523289	0.0104881472239551	0.00114474688374459	0.0179406000301523	0.00119730367213036	0.000201485433992677	0	0.0128021266920844	0.00405860731059833
OTU1424 (Faecalibacterium)	0	0.00921968977524533	0	0	0.0152392881373624	0	0.00775430688719966	0.0393540408816469	0	0	0	0.0012396450286299	0	0	0.0101906452166943	0.0210544045814384	0	0	0	0.0017139751682622	0	0	0.00104004160166407	0.00156539063611783	0	0	0.00611020797129884	0	0	0.0058964581941114	0	0.00160753243770812	0.000730679020013298	0.00282488725673181	0.00106742572495997	0	0.00578422957793783	0	0	0	0.000782290631541113	0.00198845913911416	0	0.00201015126388261	0	0	0	0	0.00058709413926894
OTU503 (Faecalibacterium)	0.00255909081749854	0.160295979740424	0.0402334070501719	0.000694561373968682	0.12708105004958	0.0145265423242468	0.0933572710951526	0.191896413763003	0.000633225669784202	0.00729606188466948	0.0349814394720561	0.030794356663584	0.00701794753796595	0.0211687096932999	0.0890822694223393	0.0974397844028971	0.0535285285285285	0.00331047528966659	0.0102616557231003	0.00581079386313281	0.000283436000151166	0.0134840897073004	0.103924156966279	0.00981926853564821	0.0103352659440383	0.000109258301054033	0.0959134480632322	0.0718471107905887	0.00580507179957226	0.088407563190377	0.0472172089166382	0.093466528878172	0.0136344705134481	0.00891857262482471	0.0374192018027634	0.0057809131883206	0.0649699593238049	0.00434194287073798	0.00490410172579458	0.00236782043941981	0.0136689430619278	0.0403930131004367	0.0451539048588145	0.0583948942157897	0.0117635085786808	0.0049954492083012	0.0118347832902265	0.0307810696421701	0.00778537880334899
OTU2182 (Faecalibacterium)	0.00128962056944808	0.0434077239632795	0.00183848018970984	0	0.00323573926204269	0.0203012912482066	0.0107337942625769	0.0218956863315633	0	0	0.00652196329140029	0.00129867574427894	0	0	0.00229003263296502	0	0	0.00378340033104753	0	0.00280088625057481	0	0	0.0094403776151046	0	0	0	0.0115477324962162	0.00910484089065176	0.000413364245789975	0	0.00331691137017706	0.00470777356757377	0.00187784508143418	0.00264328736165619	0.00222380359366661	0	0.0201515094973318	0	0	0.000896352157592181	0.00218829946931095	0.00327510917030568	0	0	0.00342428850229284	0.000243172075508403	0	0	0.000791300796405963
OTU2282 (Lachnospiraceae_Incertae_Sedis)	0	0.00411522633744856	0.00796674748874264	0.000227310995117023	0.00829810552685142	0.00898493543758967	0	0	0	0	0.00494947411837492	0.00568662560752445	0	0	0	0.00362135758800741	0.00262762762762763	0.00295578150863088	0	0	0	0.000404367165386171	0.00264010560422417	0	0	6.80287534864736e-05	0.00123325298503279	0.00333543676192193	0	0.00161169857305712	0.0039510267791815	0.00355953611206798	0.000803746922014628	0	0.0008302200083022	0	0.0012687987461283	0	0.00103572631867926	0.000344551551906821	0.00217772797429012	0.0077199001871491	0.00250148393114559	0	0	0	0	0.00412746161110917	0
OTU2004 (Lachnospiraceae_Incertae_Sedis)	0	0.00205761316872428	0.00516906024353201	0.000227310995117023	0.00354887531965973	0.00912840746054519	0	0	0	0	0.00262940812538668	0.00149544479644242	0	0.003003003003003	0	0.0112009432373252	0.00135135135135135	0	0.00164978387831194	0.00418042723966389	0	0.00214625649320352	0.00124004960198408	0	0.00731031005797832	3.71065928108038e-05	0	0.00558911024970702	0.00037741952876476	0.00161169857305712	0	0.00807593677039078	0.000935269145617022	0	0.000504062147897764	0	0.00268686793297757	0	0.000948375906260529	0.000647653293057934	0.00251601581495655	0.00955240174672489	0	0	0	0	0	0.00668089125188009	0
OTU3965 (Lachnospiraceae_Incertae_Sedis)	0	0	0.000825983853347899	0	0	0.0171449067431851	0	0	0	0	0.00618684264796865	0.00220381338423093	0	0.00157534583764092	0.00389305547604053	0.011622031328954	0	0	0	0.00129593244429581	0	0.000451024915238421	0	0	0	0	0	0	0	0.00161169857305712	0	0.00187545451065947	0.00109601853001995	0	0.000681966435391093	0	0.00608277045937978	0	0	0.000520713247618579	0.000761147641499461	0.00382096069868996	0.00144153311286356	0	0	0	0	0.00195879534086537	0
OTU1721 (Lachnospiraceae_unclassified)	0	0	0.00194505875143215	0	0.00386201137727676	0	0.00175713358035066	0	0	0	0	0	0	0	0.00229003263296502	0.00286339902307563	0.00153903903903904	0	0	0	0	0	0.00148005920236809	0	0	6.39057987297176e-05	0	0	0	0	0	0	0.000292271608005319	0.000332933140971963	0	0.00303742896335489	0	0.000475829355697313	0.000885982754532863	0	0.00141658033279066	0	0	0.00226142017186793	0.000233474216065421	0.000215380981164586	0.00121482874833451	0.00101437615866242	0
OTU2545 (Blautia)	0	0.00201804368471035	0.000852628493778476	0	0.0114294661030218	0.00105810616929699	0.00439283395087666	0	0	0	0.00360899154464838	0.000669014777355818	0.00087436723423838	0.00177226406734603	0	0	0	0	0	0	0	0.00275280724128278	0.00612024480979239	0.00170769887576491	0	0	0	0	0.000413364245789975	0.00208341522858603	0.00736549436612848	0	0.00154173273222806	0.000595244100525631	0.000800569293719979	0	0.0105982012911893	0.000386611351504067	0.000549059735203464	0.00019429598791738	0.00113114996722837	0.00308016219588272	0.00517255999321631	0	0.00156248129213012	0	0	0	0.000510516642842557
OTU3180 (Blautia)	0	0.00605413105413105	0.00213157123444619	0	0.00407076874902145	0.00407101865136298	0.00278849459490431	0.00618316723648796	0	0	0.00525881625077336	0.00108222978689912	0	0.00157534583764092	0	0	0.00157657657657658	0	0	0	0	0.000653208497931506	0.00284011360454418	0	0	0	0.00117719603116767	0.0026142612458307	0	0	0.00336568947856202	0	0.0028131142270512	0.000221955427314642	0	0	0.0147777736313766	0.00117470372187774	0.00134769207731759	0.000308282967495577	0	0.00101372426699938	0.00551174425506656	0.00226142017186793	0.00134098011278601	0.000312649811367947	0.00266478564150796	0.00328797789359544	0.000612619971411068
OTU205 (Parabacteroides)	0.839139984282749	0.0372348844571067	0.0877674455783219	0.00370853679070551	0.186420332968008	0.435419655667145	0.0502692998204668	0.0217502000436459	0.00783559821603473	0.368670886075949	0.331640544442153	0.119576552999744	0.0577542567878509	0.163835967114656	0.387187267418561	0.00252652854977261	0.0777402402402402	0.405178529203121	0.120038274985977	0.886250574808745	0.556970636030384	0.0329248188124047	0.13232529301172	0.617238271429249	0.212755230652886	0.000913234478621449	0.394024328717977	0.250247904083656	0.0264193670135332	0.140217775855969	0.0957514267596703	0.310215485895817	0.00312730620565692	0.0197035886157044	0.0744825950305402	0.432588673329414	0	0.22042794902678	0.0999663076980671	0.0131706773676261	0.51318265429097	0.346147847785402	0	0.0407055630936228	0.0635528789166796	0	0.0770044674347519	0.0575396131379202	0.0069685521748009
OTU1151 (Blautia)	0	0.217394745172523	0.59020543017772	0.117439804680923	0.0916444861959188	0.195050215208034	0.0194048664960465	0.149487160835091	0.00083822678590139	0	0.150262940812539	0.561027921528502	0	0	0.0396175645502948	0.0123799898938858	0.148573573573574	0.00307401276897612	0.0364272280331277	0.00886250574808745	0	0.00628324364676973	0.336973478939158	0.0652720459181253	0.0277287622888833	0.00137088245662136	0.215987443242334	0.091138555846029	0.00161751226613468	0.0814497425213255	0.066630896053851	0.0178359551421901	0.00170248211663099	0.000524621919107336	0.0137282808515685	0.00362531844013326	0.0072022987647871	0.086794248412663	0	0	0.068957862020847	0.00869463505926388	0.339141863817519	0.0597014925373134	0	0.147806935267594	0.0634454110823732	0.296967365070482	0.00918929957116602
OTU1178 (Ruminococcaceae_Incertae_Sedis)	0.0426380800773772	0	0	0.00158696750294662	0.0673764417305986	0	0	0	0.0016627868307283	0.0654887482419128	0.0901474530831099	0.00314830483461561	0.0334100322135297	0.0448481268153399	0	0.158750210544046	0	0.0769685504847482	0.149239449632098	0	0.0104398926722346	0	0	0	0	0.00190068214286451	0	0	0.0325119965493072	0.0182790204017454	0.012389639529779	0	0.00971072417597674	0	0	0	0.0300779938052767	0.0188993472216027	0.0950497273419269	0.00144038092376084	0	0.112250467872739	0.102221656915119	0	0.0119730367213036	0.0134230985680639	0	0.111966140823394	0
OTU2195 (Granulicatella)	0.00130977089084571	0	0	0.000258881966661054	0	0.00107604017216643	0	0	0.0102181667433523	0.00712025316455696	0.00512992369560734	0	0.00253106304647952	0.00669521980997391	0.00234728344878915	0.0107798551456965	0	0	0.000923878971854687	0	0	0.00139973249556751	0	0	0	0	0.00577386624810808	0.0076624898584693	0.000431336604302583	0	0.00209745866055314	0.00179890534695908	0	0.000332933140971963	0	0.00538898687046835	0.00149270440720976	0.000356872016772985	0.00500393076855884	0.000326417259701199	0.000729433156436983	0.000974734872114785	0.00347663868396506	0.00472385547012413	0.00105961374983537	0.000402970867985354	0	0	0
OTU3401 (Escherichia-Shigella)	0.108408729119229	0.00985280151946819	0.00293091044736351	0.837398972891059	0.0431605866082146	0.0466642754662841	0.0466404369914817	0	0.912892747971628	0.130889592123769	0.032429366879769	0.00665079396312548	0.583732167510354	0.0773888642741102	0.00910287971603595	0.0452248610409298	0.0656531531531531	0.189997635374793	0.31134721351503	0.00911333138246729	0.406834586750312	0.607126193660767	0.00556022240889636	0.0183103268345904	0.140408369044618	0.954952596327684	0.00605415101743371	0.0340755431353106	0.719145953523481	0.0146232163213963	0.369835617774743	0.314999808627091	0.719850356936701	0.83761942715322	0.637757219949001	0.484126984126984	0.00384371384856514	0.0752553865370032	0.349676179542533	0.912970941092047	0.271074275324016	0.0638256394260761	0.0276859153735267	0.446203326800342	0.665772679924809	0.73679749324329	0.653617054628106	0.115044247787611	0.797758831937921
OTU1768 (Enterobacteriaceae_unclassified)	0	0	0	0.0272352247853174	0	0	0	0	0.0241673538000374	0.00377988748241913	0	0	0.0850897376898297	0	0	0.00261074616809837	0.00416666666666667	0	0.0159369122644934	0	0.0149370772079664	0.0242620299231702	0.0015200608024321	0	0	0.0347647545089664	0	0.00297484900387632	0.0867885192573822	0.00188686662211565	0.0329740012682308	0.00669805182378383	0.0216061786217932	0.0704708481723988	0.0625037063393228	0.0168528316676465	0	0.00176949041649938	0.00974581029986149	0.0392322458802774	0.0113114996722837	0.0165315034310668	0.00165352327651997	0.0131664907784311	0.0228385675458867	0.0270268392493625	0.0505133631162317	0.00559655811675819	0.02675107208495
[truncated: 271 more columns]
