# Supplementary material for: Alterations of the Human Gut Microbiome in Chronic Kidney Disease
Source: Adv Sci (Weinh). 2020 Sep 2;7(20):2001936. doi: 10.1002/advs.202001936 (PMC7578882; doi:10.1002/advs.202001936)
Supplement: Supplementary file 6 — Supporting Excel 4 [file ADVS-7-2001936-s006.xls]

ID	CKD_155	CKD_152	CKD_92	CKD_129	CKD_81	CKD_115	CKD_113	CKD_136	CKD_149	CKD_147	CKD_36	CKD_108	CKD_49	CKD_99	CKD_3	CKD_143	CKD_64	CKD_100	CKD_53	CKD_122	CKD_131	CKD_120	CKD_25	CKD_55	CKD_58	CKD_153	CKD_118	CKD_110	CKD_6	CKD_112	CKD_117	CKD_158	CKD_28	CKD_57	CKD_96	CKD_140	CKD_2	CKD_154	CKD_151	CKD_125	CKD_47	CKD_37	CKD_141	CKD_41	CKD_126	CKD_31	CKD_15	CKD_38	CKD_84
Firmicutes	0.900154	0.853417	0.837401	0.823626	0.8138	0.813414	0.797557	0.773699	0.759667	0.71929	0.713827	0.708854	0.685597	0.680089	0.668382	0.662456	0.658477	0.647639	0.634772	0.631619	0.627425	0.615248	0.610537	0.609062	0.599293	0.596869	0.594876	0.585498	0.580872	0.580206	0.576204	0.568764	0.560109	0.551807	0.550787	0.548833	0.546126	0.535717	0.531373	0.530544	0.528327	0.527439	0.521058	0.518097	0.517455	0.51462	0.504863	0.502599	0.494291
Bacteroidetes	0.087016	0.070619	0.048144	0.152281	0.023976	0.16456	0.176657	0.183506	0.229745	0.119249	0.263849	0.269364	0.281779	0.155234	0.287949	0.307981	0.161925	0.336035	0.312742	0.344632	0.304821	0.237571	0.31253	0.317966	0.362457	0.250913	0.38431	0.408308	0.399701	0.407641	0.313413	0.109981	0.389273	0.428039	0.4236	0.349716	0.427289	0.2319	0.425626	0.279273	0.420098	0.461695	0.404337	0.451903	0.354757	0.450857	0.479014	0.343932	0.445698
Proteobacteria	0.002075	0.068402	0.033703	0.013236	0.155735	0.016573	0.024286	0.014925	0.009787	0.138042	0.005837	0.01525	0.006901	0.037841	0.023857	0.011347	0.169515	0.012025	0.0323	0.021668	0.009739	0.138317	0.033312	0.044228	0.029906	0.027653	0.018939	0.005278	0.014868	0.008509	0.040337	0.008861	0.012813	0.012102	0.015032	0.041575	0.020915	0.230008	0.02823	0.186609	0.04475	0.008086	0.07206	0.026498	0.122309	0.020875	0.009895	0.128447	0.01501
Actinobacteria	0.001118	0.00692	0.014152	0.009517	0.005283	0.004633	0.001114	0.027388	2.95e-4	0.002136	0.003746	0.002564	0.024307	0.126111	0.008468	0.017774	0.007673	0.003192	0.019496	0.001321	0.009759	0.002492	0.003561	0.027944	4.93e-4	0.001871	6.03e-4	3.09e-4	0.004321	0.002549	0.059599	0.2761	0.007182	0.007245	3.61e-4	0.017148	0.003219	0.001321	0.002334	9.92e-4	0.004083	0.001595	0.001931	0.001104	0.002398	0.001415	0.003267	0.012172	0.043315
Verrucomicrobia	0.006905	1.5e-5	0.050532	0	0	0	0	0	1.18e-4	0	0	2.84e-4	0	2e-5	0.00513	0	0	2.7e-5	0	0	0.034341000000000003	0	0.022193	3.6e-5	4.5e-5	0.117621	0	0	0	0	2.5e-5	0.017622	0.023463	0	7.64e-4	0.03976	0	1.09e-4	0	0.001802	0	2.58e-4	0	3.64e-4	0.002535	0.010346	0	2.3e-5	0
Bacteria_unclassified	0.001198	8.2e-5	8.3e-5	2.87e-4	5.45e-4	5.62e-4	1.01e-4	3.68e-4	2.83e-4	1.35e-4	3.22e-4	4.15e-4	1.62e-4	1.2e-5	4.96e-4	2.04e-4	0	7.11e-4	8.5e-5	6.16e-4	1.78e-4	3.78e-4	6.66e-4	2.76e-4	3.93e-4	9.4e-5	2.51e-4	2.36e-4	1.15e-4	6.4e-4	3.4e-4	8.8e-5	9.8e-5	6.52e-4	0.001337	1.57e-4	0.00136	4.98e-4	7.23e-4	3.23e-4	9.04e-4	6.52e-4	3.4e-4	0.001497	3.18e-4	6.86e-4	0.001128	0.001337	0.001571
Fusobacteria	0	4.1e-5	0	3e-5	2.39e-4	0	0	2.3e-5	0	0.020499	0	3.5e-5	0	2.69e-4	9.7e-5	6.7e-5	0	6.2e-5	1.99e-4	2.2e-5	3.3e-5	0.002927	0	0	4.6e-5	0	0	6.4e-5	0	3.35e-4	0.009518	3.3e-5	0	0	0.00802	0	0	3e-5	0.011617	1.11e-4	0	3.1e-5	1.48e-4	0	0	0	3.8e-5	0	3.5e-5
Tenericutes	0.001534	0	0.015155	0	0	0	0	0	2.6e-5	0	0.003339	0.002997	0	0	0.005143	0	9.61e-4	1.32e-4	0	0	1.81e-4	0.002816	2.31e-4	0	0.001278	0.004947	7e-5	1.31e-4	0	0	0	0.018402	0.007028	0	0	0.002573	0	1.7e-4	0	3.5e-5	0.001094	0	0	4.31e-4	1.22e-4	2.71e-4	9.58e-4	0	0
Cyanobacteria	0	0	0	8.4e-5	1.26e-4	5.2e-5	0	0	3.1e-5	0	6.5e-5	6e-5	0	0	2.29e-4	0	4.86e-4	0	4.06e-4	2.3e-5	0.013259	0	0	0	0	0	0	0	0	0	0	0	3.4e-5	0	0	0	0.001042	3.3e-5	0	0	0	0	0	0	3e-5	6.13e-4	0	0	0
Lentisphaerae	0	0	3e-5	0	0	0	0	0	0	0	0.008969	2.9e-5	0.001137	0	1.78e-4	0	4.27e-4	0	0	0	0	0	0.016866	0	0.005995	0	9.51e-4	0	0	0	0	2.8e-5	0	0	0	0	4.9e-5	0	0	0	4.4e-4	1.75e-4	0	1.06e-4	0	2.06e-4	5.15e-4	0.011091	0
Candidate_division_TM7	0	5.04e-4	6.84e-4	9.39e-4	2.96e-4	2.06e-4	2.38e-4	9.1e-5	4.8e-5	0.00064899999999999995	2.3e-5	5.3e-5	1.17e-4	4.24e-4	3.8e-5	1.71e-4	1.07e-4	1.77e-4	0	9.9e-5	5.5e-5	2.51e-4	1.04e-4	4.88e-4	9.4e-5	3.2e-5	0	1.11e-4	1.23e-4	1.2e-4	5.64e-4	9.2e-5	0	1.19e-4	9.9e-5	0	0	2.14e-4	9.7e-5	3.11e-4	1.13e-4	6.9e-5	8.8e-5	0	7.6e-5	0	3.6e-5	2.75e-4	8e-5
Synergistetes	0	0	1.16e-4	0	0	0	4.7e-5	0	0	0	2.3e-5	9.5e-5	0	0	3.3e-5	0	4.29e-4	0	0	0	2.09e-4	0	0	0	0	0	0	6.5e-5	0	0	0	2.9e-5	0	3.6e-5	0	2.38e-4	0	0	0	0	1.91e-4	0	3.8e-5	0	0	1.11e-4	2.86e-4	1.24e-4	0
Elusimicrobia	0	0	0	0	0	0	0	0	0	0	0	0	0	0	0	0	0	0	0	0	0	0	0	0	0	0	0	0	0	0	0	0	0	0	0	0	0	0	0	0	0	0	0	0	0	0	0	0	0
[truncated: 271 more columns]
