# Supplementary material for: Alterations of the Human Gut Microbiome in Chronic Kidney Disease
Source: Adv Sci (Weinh). 2020 Sep 2;7(20):2001936. doi: 10.1002/advs.202001936 (PMC7578882; doi:10.1002/advs.202001936)
Supplement: Supplementary file 7 — Supporting Excel 5 [file ADVS-7-2001936-s007.xls]

ID	CKD-mean	CKD-se	HC-mean	HC-se	p-value	Sig_mark	q-value
Firmicutes	0.4687164090909091	0.01699782838702084	0.5834882095238095	0.012393929039336072	2.587650053999415e-7	***	6.727890140398479e-7
Bacteroidetes	0.39154743636363637	0.017428150668148384	0.38749199523809524	0.012749938117226148	0.7532462747847499		0.7532462747847499
Proteobacteria	0.10977520909090908	0.016192907333843768	0.013738219047619047	8.929255397041791e-4	5.986260721808952e-21	***	2.594046312783879e-20
Actinobacteria	0.018480081818181816	0.005236336236674286	0.011060438095238096	0.001664646955836477	0.03581528962656571	*	0.05173319612726158
Verrucomicrobia	0.007289463636363637	0.0024764230917233353	9.024857142857143e-4	3.3758755489743023e-4	6.755555550612847e-4	***	0.001254603173685243
Bacteria_unclassified	5.961909090909091e-4	5.432063781215531e-5	0.0019297238095238095	8.17447159573238e-5	3.910939173510706e-29	***	5.084220925563918e-28
Fusobacteria	0.0019054	4.2888749488576976e-4	3.81552380952381e-4	1.1148147778397872e-4	0.0027470984603216414	**	0.0044640349980226675
Tenericutes	7.423818181818182e-4	2.3843017521701132e-4	4.425809523809524e-4	1.0206080853121501e-4	0.2522133144903646		0.327877308837474
Cyanobacteria	2.5753636363636364e-4	1.283989285401323e-4	4.785428571428571e-4	1.7859319354076903e-4	2.167077674751642e-7	***	6.727890140398479e-7
Lentisphaerae	4.591909090909091e-4	2.053205794999962e-4	2.077142857142857e-5	8.121627580350952e-6	4.696232856102372e-7	***	1.0175171188221806e-6
Candidate_division_TM7	1.7237272727272727e-4	2.0529422564720424e-5	1.956190476190476e-5	2.775899991329184e-6	6.14238188472307e-23	***	3.9925482250699953e-22
Synergistetes	5.7045454545454546e-5	1.5442639897367694e-5	4.3933333333333335e-5	1.051377712240037e-5	0.37622971737514965		0.4446351205342678
Elusimicrobia	1.2818181818181819e-6	1.2818181818181819e-6	1.985714285714286e-6	1.985714285714286e-6	0.6479216719454992		0.701915144607624
