# Supplementary material for: Alterations of the Human Gut Microbiome in Chronic Kidney Disease
Source: Adv Sci (Weinh). 2020 Sep 2;7(20):2001936. doi: 10.1002/advs.202001936 (PMC7578882; doi:10.1002/advs.202001936)
Supplement: Supplementary file 8 — Supporting Excel 6 [file ADVS-7-2001936-s008.xls]

ID	CKD_42	CKD_26	CKD_1	CKD_107	CKD_29	CKD_124	CKD_23	CKD_79	CKD_8	CKD_27	CKD_50	CKD_10	CKD_132	CKD_52	CKD_20	CKD_7	CKD_68	CKD_83	CKD_80	CKD_14	CKD_30	CKD_73	CKD_95	CKD_159	CKD_75	CKD_44	CKD_84	CKD_96	CKD_156	CKD_15	CKD_41	CKD_2	CKD_57	CKD_32	CKD_56	CKD_151	CKD_59	CKD_112	CKD_150	CKD_135	CKD_5	CKD_122	CKD_47	CKD_117	CKD_144	CKD_6	CKD_9	CKD_54	CKD_53
Bacteroides	0.762267	0.677701	0.673851	0.608077	0.603599	0.573293	0.569124	0.556302	0.540807	0.534635	0.534578	0.528083	0.52595	0.499625	0.495472	0.480905	0.462297	0.457315	0.456885	0.451319	0.450837	0.448716	0.444011	0.438968	0.425727	0.422071	0.413102	0.411203	0.408638	0.40683	0.395715	0.39317	0.384841	0.377416	0.362856	0.352132	0.349801	0.343608	0.327102	0.315727	0.315488	0.309774	0.306786	0.303395	0.275775	0.275071	0.273416	0.27004	0.262203
Faecalibacterium	0.054575	0.033577	0.004947	0.064063	0.013182	0.066478	0.076908	0.007924	0.155874	0.025334	0.17797	0.0021	0.042734	0.032143	0.082177	0.093226	0.112559	0.137726	0.002018	0.121315	0.068661	0.088879	0.003146	0.059365	0.003017	0.054208	0.26009	0.003068	0.027787	0.110068	0.041404	0.134446	0.087477	0.03208	0.092943	0.149005	0.069035	0.034147	4.55e-4	0.052215	0.130696	0.130242	0.100769	0.032781	0.045663	0.306413	0.004542	0.058602	0.037894
Prevotella	8e-5	0	0	0	8e-5	1.72e-4	6e-5	2.5e-5	8e-5	1.71e-4	0	0	7e-5	5.9e-5	1.24e-4	5e-4	3e-5	2.9e-5	2.71e-4	1.79e-4	2e-5	0	2.33e-4	0	0	4.1e-5	3.5e-5	2.6e-5	1.18e-4	1.09e-4	4.6e-5	1.98e-4	0.032006	0.131496	6.4e-5	0.004544	4.4e-5	0	3.5e-5	0.13623	0.094292	7.6e-5	0	5.3e-5	0.001583	0.035992	0.055437	0	1.62e-4
Lachnospiraceae_incertae_sedis	0.005925	0.028045	0.017125	0.010677	0.042701	0.029504	0.035301	0.064064	0.008188	0.074419	0.021413	0.099501	0.074846	0.019411	0.044122	0.029437	0.034449	0.02415	0.054888	0.041804	0.045991	0.007633	0.037327	0.059991	0.08694	0.056627	0.01497	0.027659	0.060368	0.034596	0.052426	0.025209	0.046855	0.055251	0.104988	0.053368	0.137713	0.050898	0.03141	0.088234	0.019244	0.028007	0.056521	0.087061	0.061769	0.051054	0.241344	0.073546	0.101035
Blautia	0.008055	0.003901	0.042133	0.015936	0.0077210000000000004	0.027161	0.009513	0.029831	0.016956	0.012664	0.024193	0.003049	0.014203	0.046862	0.008302	0.023747	0.026672	0.007262	0.012013	0.017561	0.021232	0.019523	0.005436	0.002266	0.02126	0.049585	0.010916	0.00454	0.019516	0.045394	0.066689	0.029351	0.033655	0.006838	0.012391	0.015139	0.033005	0.043256	0.002573	0.010887	0.012482	0.029894	0.014901	0.023607	0.007969	0.022775	0.011104	0.009016	0.072626
Ruminococcaceae_uncultured	0.010185	0.015497	0.005306	0.006522	3.3e-5	0.006195	1.21e-4	0.010656	0.030218	0.021552	0.011629	9.6e-5	0.009713	0.104465	0.045755	0.033326	0.046453	0.029513	0.002184	0.014338	0.055547	0.095608	0.050793	5.31e-4	0.004191	0.028117	0.031678	4.48e-4	0.155759	0.076171	0.068046	0.029627	0.082577	0.073491	0.079172	0.006056	0.036935	0.047839	0.023505	0.001041	0.112141	0.004074	0.095699	0.034073	0.001282	0.035143	6.23e-4	5.87e-4	0.090434
Megamonas	0	0.062079	0	0	0.128366	0	0	0	0	0	0	0.260564	0	0.009861	0	3.2e-5	0	0.007468	0.034124	0.002287	8.4e-5	0.055747	7.1e-5	0.018517	0	0	0.001228	0.423871	0	0.008275	0	5e-5	0	0.026529	0	3.2e-5	2.6e-5	0	0	0.160193	1.48e-4	0.002741	0.003241	0.041798	0.166062	0	0.102349	0	0
Lachnospiraceae_unclassified	0.003746	0.002618	0.001872	0.001241	0.004429	0.008134	0.00665	0.013696	0.019977	0.006117	0.01237	0.006184	0.011205	0.018171	0.011363	0.028852	0.013106	0.0112	0.003989	0.004662	0.00974	0.002884	0.001137	0.001341	0.005667	0.003589	0.011628	0.029521	0.002032	0.017485	0.096596	0.020192	0.009479	0.012169	0.015105	0.013993	0.011189	0.011652	0.001025	0.045867	0.010061	0.021609	0.010327	0.045896	0.00904	0.01344	0.014513	0.005924	0.010353
Pseudobutyrivibrio	0.005711	0.009865	7e-5	0.011473	4.42e-4	0.015714	0.1002	0.003895	0.038303	0.012418	0.016362	8.4e-5	0.075756	0.003722	0.08068	0.076606	0.013542	0.008012	4.5e-5	7.7e-4	0.010056	0.002173	2.7e-5	1.3e-4	0	6.25e-4	0.002302	0.004827	0.001353	0.035798	0.018576	0.040199	0.00264	0.028239	0.019068	0.046872	0.014842	0.050916	2.72e-4	0.001457	0.035957	0.047017	0.026322	0.052088	2.15e-4	0.006443	0	0.011669	0.002604
Escherichia-Shigella	0.007582	0.001607	0.00538	0.004798	0.043061	0.015647	5.37e-4	0.117871	0	0.009436	1.03e-4	0.001489	0.001171	0.005061	1.59e-4	0.001221	0.003289	9.26e-4	0.191179	0.001258	0.039037	0.001257	0.092045	0.010071	0.146484	0.098518	0.00541	0.007131	0.022558	3.38e-4	3.72e-4	2.49e-4	6.53e-4	3.86e-4	0.001637	0.00369	0.111212	0.001271	0.353954	0.056743	8.27e-4	0.001368	0.021509	0.008856	0.32078	0.002602	0.20039	0.352415	0.028022
Subdoligranulum	0.018928	0.012194	7e-5	6.9e-5	0	0.064898	0.011785	2.4e-5	0.013643	0.007476	3.6e-5	0	0.008237	0	0.026579	0.012092	0.042379	0.054757	2.9e-5	0	0.030634	0.051475	0.174659	0.247778	0	0	0.048377	3.1e-5	0.008603	0.045978	0.021887	0.140196	0.028275	0.039821	0.016971	0.008158	0	0.026188	2.85e-4	0.035421	0.026322	0.186654	0.037119	0.06491	0.00163	0.026197	2.55e-4	0	0
Ruminococcus	0.002689	0.017022	0	0.003177	0	0.034366	9.9e-5	0.001279	0.002323	0.005057	0.010746	0	0.038627	0.053693	0.025659	0.04735	7.1e-5	0.008805	2.8e-5	0.052898	0.015764	0.014262	2.43e-4	1.13e-4	0.001714	0.010652	0.029659	0	0.016195	0.039973	0.024204	0.014808	0.066855	5.5e-5	0.029579	0.036757	0.013699	0.15964	0.004318	3.5e-4	0.003129	0.03439	0.019507	5.9e-5	0.001269	0.009261	0	0	0.074674
Roseburia	0.006649	0.003836	0	0.002553	5.08e-4	7.1e-4	2.79e-4	2.49e-4	0.002754	0.05707	0.032503	0.008284	0.044573	0.006738	0.003086	0.027964	0.004473	0.005886	2.35e-4	0.001295	0.045576	1.62e-4	0	3.19e-4	4.2e-5	0.006647	0.001165	0.00162	0.008737	0.004439	0.002147	0.012519	0.015256	0.008306	0.002939	0.058979	0.049341	0.059803	3.15e-4	0.002429	0.00519	0.018946	9.92e-4	0.008473	7.47e-4	0.001614	0.003398	0.062341	0.007947
Alistipes	0.040317	0.022519	0.009412	0.01255	0	0.029165	2.8e-5	7.3e-5	0.019039	0.006583	0	1.2e-4	0	0.033948	0.037048	0.011494	0.059881	0.068999	0	0.016653	0.015824	0.027392	0.003575	0	0.001058	0.072114	0.017934	1.83e-4	0.025194	0.021755	0.018009	0.014861	0.0022	0.032151	0.068946	0.009967	0.039976	0.038012	0.001944	0.001432	0.024963	0.015573	0.048816	0	8.57e-4	0.00184	2.37e-4	2.81e-4	0.021973
Ruminococcaceae_unclassified	0.004551	0.009205	0	0.017991	5.85e-4	0.001795	0.028502	1.53e-4	0.008928	5.15e-4	0.00371	0	0.001621	0.00324	0.014561	0.025026	0.047381	0.015346	0	0.023692	0.003657	0.013365	0.001315	1.45e-4	1.36e-4	0.020934	0.020273	1.89e-4	0.008873	0.011442	0.014438	0.011172	0.008355	0.011736	0.004147	0.04684	0.008651	0.010179	0.00208	0.008907	0.022412	0.051424	0.012916	0.002705	0.021374	0.014112	6.71e-4	0.001623	0.004026
Bifidobacterium	6.14e-4	0.001212	0.051992	0.001647	0.008515	0.003639	0.036388	0.003245	0.001279	0.003786	0.007739	0.029504	0.010777	0.009642	0.020723	2.74e-4	0.008796	0.009446	0.001082	0.014042	0.01658	0.002477	0.017575	0.003751	0.009773	2.5e-5	0.043017	1.24e-4	1.57e-4	0.001467	8.76e-4	0.002491	0.001529	0.004827	4.4e-5	0.001676	0.022965	0.002141	1.26e-4	4.62e-4	0.006556	0.001168	0.002983	0.056314	0.001431	0.002432	0.003802	0.002951	0.009977
Lachnospira	0.003263	0.012056	0	0	6.95e-4	3.8e-5	0.007735	0.003369	0.001505	0.00954	0.015874	4.7e-5	0.006787	0	0.007827	0.025615	3.17e-4	0.010077	0	0.005047	0.001763	7.8e-5	0	2.8e-5	2.77e-4	0.003595	9.13e-4	0	4.26e-4	0.009293	0.006076	0.01814	0.002337	0.015075	0.007666	8.34e-4	0.003959	0.008217	1.12e-4	0	0.001816	0.002332	0.025641	0.003969	0	0.003552	0.004508	0.022674	0.009632
Parabacteroides	0.011307	0.012395	0.082555	0.019182	0.082137	0.034892	6.4e-5	2.2e-5	0.00381	0.024455	0.017757	0.007165	0.036278	0.047468	0.021181	0.005196	0.005404	0.041346	0.063956	0.054316	0.009262	0.011215	0.024639	2e-5	0.021236	0.017578	0.009227	0.008644	0.050062	0.01446	0.0184	0.007276	0.005043	0.02251	0.028858	0.007951	0.016051	0.010988	0.01732	0.012346	0.020574	0.006962	0.01263	0.009874	0.007916	0.081729	0.002511	0.006325	0.022287
Dialister	3.88e-4	0.005969	0.028292	4.64e-4	0	3.6e-4	0	0.001836	7.5e-5	2.5e-5	0	0	0	0	0	0	7.6e-5	0.005331	2.7e-4	0	2.5e-5	0	3.36e-4	0	0.001086	0	1.32e-4	2.2e-5	2.44e-4	0	0.001429	1.06e-4	0.066967	2.4e-5	5.73e-4	0.00214	0	2.6e-5	8.02e-4	0.001472	0.023927	8e-5	0	3.6e-5	0	0.003876	0	0	4.73e-4
Phascolarctobacterium	0.00388	0.006089	0	0.028916	0.034215	0.020843	0.00261	0	0.006191	0.012345	0.026693	0.002519	0	0.0083	0.022175	0.010127	0.020107	0.014841	2.4e-5	0.016503	0.00749	0.00578	0.002013	1.03e-4	0.01636	0.022448	0.010687	0.013421	0.008966	0.011258	0.007971	0.003614	1.9e-5	0.024768	0	0.028768	0.012141	0.021329	1.49e-4	0	0	0.009463	0.016339	0.097097	0.031089	0.012353	4.73e-4	0.009151	0.015279
Coprococcus	9.58e-4	2.96e-4	0.016703	7.16e-4	0.002973	0.005517	0.001027	0.021232	0.007279	0.013069	3.8e-5	0.001115	0.004108	0.003216	0.0011	0.002851	0.002954	8.13e-4	0.015597	0.004955	0.008786	0.001316	4.53e-4	0.008591	0.003551	0.020925	8.17e-4	0.007171	0.00173	8.12e-4	0.00228	0.008281	0.005401	0.001861	0.004455	0.00194	0.00189	0.005778	2.88e-4	0.00623	0.004134	3.48e-4	0.003315	0.006859	3.04e-4	0.016382	0.001917	0.038375	0.004946
Klebsiella	0.001231	3.2e-5	3.42e-4	0.028984	4.58e-4	0	0.009633	0.088713	0	0.012398	0	2.61e-4	0	1.89e-4	9.1e-5	0	0.001757	0.011735	0.091846	0	0	8.56e-4	0.013137	0.10482	0.063817	7.7e-5	7.4e-4	0.004523	7.39e-4	0	4.2e-5	0.015034	0.001233	3.3e-5	0.025297	0.002259	0.001798	9.4e-4	3.1e-5	8.4e-4	0	0.006418	6.16e-4	6.33e-4	2.4e-4	0	5.7e-5	0.015001	0.001854
Christensenellaceae_uncultured	4.08e-4	0.001881	1.27e-4	2.6e-5	0	0	0	1.8e-5	0.063896	0	0	0	0	3.3e-5	2.05e-4	0.00154	0.001116	4.36e-4	0	2.09e-4	1.22e-4	0.049568	0	2.8e-5	3.2e-5	6.7e-5	0.01682	0	0.005174	0.017166	0.038082	0.010684	0.004283	5.73e-4	0.00177	0.003842	0.001062	0.014878	0.015595	4.6e-5	6.91e-4	0	0.011133	0	0	0.008969	0	0	0.001179
Anaerostipes	2.24e-4	1.39e-4	0.002204	0.003683	3.1e-5	1.62e-4	0	0.006594	1.47e-4	0.004365	0.001506	0.004641	0.060428	0	6.4e-4	0.001726	0.002561	0.002862	0	4.2e-5	0.002141	1.69e-4	0	0	3.7e-5	0.001649	0.01301	1.06e-4	9.57e-4	0.001078	4.53e-4	6.88e-4	0.001557	3.53e-4	7.18e-4	0.0011	2.1e-5	0	4.19e-4	0.002213	3.55e-4	0.034779	1.04e-4	0.0094	3.8e-5	0.001838	0	4.8e-5	0.014387
Lachnospiraceae_uncultured	5.54e-4	0.001286	8.67e-4	1.6e-4	9.3e-5	0.001335	0.003494	6.1e-4	0.003001	0.002036	0.002957	0	0.00128	0.023908	0.003829	0.013339	0.002866	0.003553	0	0.006403	0.001056	7.05e-4	1.91e-4	6.57e-4	5.72e-4	0.001679	2.58e-4	0.003976	0.04458	0.00458	0.007975	0.003814	0.011404	0.001744	0.004827	0.006639	0.001148	0.004677	4.89e-4	0.003404	0.001729	0.001383	0.003871	0.002964	2.85e-4	0.009548	0.001396	0.005745	0.003335
Ruminococcaceae_incertae_sedis	0.002189	0.002304	0.002695	0.006644	0.001195	0.00418	0.005362	0.00274	0.00624	0.008739	0.002182	9.57e-4	0.003547	0.007793	0.006646	0.005647	0.026358	0.00727	1.63e-4	0.012848	0.004458	8.76e-4	0.003934	7.19e-4	0.003846	0.034175	0.002376	0.008519	0.016483	0.003434	0.013703	9.93e-4	0.018005	0.0027	0.014662	0.004096	0.00848	0.0045	0.006245	0.001736	0.003684	0.003451	0.05852	0.011269	0.003153	0.002125	9.02e-4	0.002395	0.012238
Dorea	0.001434	0.001591	2.78e-4	5.42e-4	2.43e-4	0	0.029609	0.001539	0.00695	0.005109	0.010504	0.006762	0.00214	0.005793	0.001948	0.003154	0.005633	0.002799	1.48e-4	0	0.02784	6.76e-4	1.28e-4	2.4e-5	0.001723	0.001192	0.001773	0.005091	0.007098	0.003913	0.002205	0.002725	0.004788	0.001922	0.002862	0.002184	0.009277	0.002618	4.78e-4	0.006097	0.003905	0.002888	0.002169	0.004119	0.001403	0.00681	0.025139	0.00486	0.014596
Clostridium_sensu_stricto_1	1.63e-4	2.71e-4	0	0.001739	1.35e-4	0.003393	2.53e-4	0.002838	0.006138	0.012386	5.68e-4	2.56e-4	3.1e-5	2.49e-4	1.84e-4	0.002966	0	6.8e-5	2.09e-4	4.72e-4	0.042102	0	0	0	3.04e-4	0.001095	3.8e-5	2.01e-4	0.00178	6.45e-4	3.36e-4	0.00782	1.35e-4	9.5e-5	1.2e-4	6.9e-4	6.54e-4	0.002088	0.010318	0	0.00436	4.41e-4	0.00282	0	3.6e-5	6.4e-5	0.003007	0.014467	0.00172
Peptostreptococcaceae_incertae_sedis	3.19e-4	0.001576	2.87e-4	7.45e-4	0.001182	0.015722	8.7e-4	0.001685	5.95e-4	0.008893	0.001426	1.31e-4	0.00264	2.55e-4	3.16e-4	0.002529	2.7e-5	0.007475	0.002271	0.001089	0.025174	0	3.88e-4	0.002252	9.49e-4	3.96e-4	4.78e-4	0.002686	0.008222	3.44e-4	5.64e-4	0.004179	7.7e-4	9.93e-4	6.82e-4	0.00093000000000000005	2.1e-4	0.004038	0.003742	1.6e-4	0.00227	0.001273	0.002196	0.001523	2.04e-4	3.75e-4	0	3.19e-4	0.012346
Parasutterella	0.010062	0.002455	2.21e-4	0	0	0	3.94e-4	0.011411	0.001465	2.4e-5	0	0	0	0.008419	0.004764	0.005947	6.7e-5	0.016888	0.002487	0.009414	0	0.003043	3e-5	0	0	0.00554	0.0076	0	8.28e-4	0.00408	0.008823	4.8e-5	0	0.007447	2.6e-5	0.006064	0	0	2.72e-4	0	4.99e-4	0.006468	5.1e-5	0.030486	2.32e-4	3.28e-4	0	2.99e-4	0
Clostridiales_unclassified	4e-4	1.25e-4	0.004109	5.7e-4	2.9e-5	3.95e-4	5.6e-5	1.85e-4	0.001586	3.82e-4	7.26e-4	3.8e-5	4.38e-4	0.0012	3.91e-4	8.45e-4	6.92e-4	6.96e-4	1.8e-5	8.15e-4	0.002611	5.51e-4	1.76e-4	4.4e-5	6.2e-5	7.58e-4	0.001131	4.7e-5	9.07e-4	7.7e-4	0.00433	0.002993	0.00149	3.86e-4	7.84e-4	2.56e-4	6.13e-4	0.001353	4.44e-4	1.37e-4	0.001566	0.001347	0.001333	4.57e-4	3.4e-5	5.61e-4	5.9e-5	3.37e-4	6.21e-4
Akkermansia	2.4e-5	0.004941	0	0.091537	2.4e-5	0	0	9.4e-5	8.4e-5	0	0	0	3.8e-5	0	0	0	0.012578	0	0	0	3.2e-5	6.71e-4	2.21e-4	0	0.019815	0	0	7.64e-4	0	0	3.64e-4	0	0	0	4.5e-5	0	0	0	0.152944	3.9e-5	0	0	0	2.5e-5	5.2e-5	0	6.2e-5	2.86e-4	0
Citrobacter	0	0	0	1.45e-4	1.33e-4	2.8e-5	0	0.010209	0	0.003829	0	0	0	0	0	4.1e-5	2.8e-5	5.1e-5	0.002859	0	0	9.7e-5	4.9e-4	9.4e-5	0.00118	5.5e-5	0	2.57e-4	3.1e-5	0	2.75e-4	0	0	3.8e-5	2.41e-4	1.88e-4	0	3.3e-5	0	0	0	0.001386	4.65e-4	5.5e-5	0	0	1.14e-4	8.5e-5	0
Streptococcus	0	1.11e-4	1.54e-4	0.00648	4.88e-4	0.003891	0.001333	4.42e-4	0	1.93e-4	5.19e-4	7.05e-4	8.09e-4	1.49e-4	1.53e-4	1.2e-4	5.72e-4	2.78e-4	1.55e-4	0.022149	8.7e-4	7.8e-5	1.42e-4	0.007688	0.006066	0.001	3.2e-5	2.19e-4	0.001813	9.9e-5	5.05e-4	1.77e-4	0.004438	7.42e-4	7.5e-5	0.03544	5.69e-4	9.43e-4	4.4e-5	0.0034	3.85e-4	3.4e-4	1.63e-4	0.006121	1.92e-4	1.2e-4	0.010874	0.002	0.090868
Barnesiella	0.010499	0.01232	0	0.006247	0	0	0	0	0.005862	8.91e-4	0	0	0	0.017482	0	0.003947	0.004871	3.33e-4	0	0	0.0086130000000000009	0.002446	0.014488	0	0	0.02014	0.001443	0	0	0.010457	0.005359	0.004106	5.71e-4	0.017746	0.034025	3.15e-4	1.59e-4	0	0.001055	0	0.050447	0.00701	0.005717	0	0	0.003014	0	0	3.1e-5
Megasphaera	0	0	0	0	0.00234	3.1e-5	0	9.71e-4	0	6.6e-5	0	0.006433	0	2e-5	0	0	0	0	0	0.002605	3.2e-5	0.00311	3e-5	0	0.00555	0	0	0	0	3.5e-5	0	0	2e-5	0	0	0	0	0	0	0	0.001136	0	0	2.3e-5	2.59e-4	0	0	0	0.001974
Erysipelotrichaceae_uncultured	6.87e-4	0.002586	0	0	6.65e-4	2.2e-5	0	0	7.72e-4	0.005389	0.001925	0	1.67e-4	1.22e-4	5.22e-4	0.002512	0.002878	0.005785	0	9.74e-4	0.005793	1.33e-4	0.003935	5.05e-4	0	0.003482	0.00374	0.005351	0.007475	8.5e-4	0.001382	8.41e-4	0.001516	0.003378	0.001477	2.6e-5	0	6.6e-5	0.001282	0.002289	5.23e-4	0.009275	0.001481	0.009806	0.003944	0.002413	0.004188	0.002372	0.007369
Lactobacillus	4.21e-4	0	5.3e-5	3.7e-5	9.9e-5	0	0.014258	8.9e-5	0.002659	0.001896	4.1e-5	0	7e-5	2.4e-5	7.4e-5	0	0	0	2.6e-4	0	1e-4	3.86e-4	0	0.010294	0.010848	0	0	0	0	8.2e-5	0.004382	0.002073	0.007091	3.1e-5	0.002115	8.2e-5	0.001634	0.002784	3.9e-5	3.6e-5	7.4e-5	0	0	8.53e-4	0	5.7e-5	0	3.2e-5	0.014131
S24-7_norank	0	0	0	6.1e-4	0	2.6e-5	0	0	0	0	0	0	0	3.1e-5	0	5.3e-5	0	0	0	0	0	0.008573	0	0	0	0	0	0	0	1.18e-4	0.001718	0	0	0	0	0	0	0	0.002359	0	0	0	0.02677	0	0	0	0	0	0
Alloprevotella	0	0	0	0	0	0	3.1e-5	0	0	0	0	0	0	0	0	4.1e-5	0	0	0	0	0	0	0	0	0	0	0	2.8e-5	0	0	0	0	0	0	0	0	0	0	0	0	8.1e-5	0	0.003282	0	0	0	0	0	0
Sutterella	0	2.18e-4	5.28e-4	0	0.002597	0	0.018698	0	0.001329	0.001952	0.039919	0.006094	0	0	0	3.3e-5	0.003557	0	0	1.81e-4	0	0	0.004519	0	0.008596	0	1.18e-4	4.46e-4	6.4e-5	0	0	0.002973	5.87e-4	0	0.003706	0	0	2.72e-4	0	3.95e-4	0.00726	0	0.003506	0	0	0.007606	0.001309	0	2.58e-4
Paraprevotella	0	0	0	0	0	0	0	0	0.002463	0	0	0.001382	0	0	0.010626	0	0	0	0	0.073011	0.003017	0.001858	0	0	0	0	0.002057	0.002844	0	0.005073	0	0.002569	0	0.005005	0.011828	0	0	0.007369	5e-5	0.029306	0.00469	0	0.002012	0	0.004704	0.001259	4.64e-4	0	0
Desulfovibrio	7.66e-4	0.00198	0	0	0	2.3e-5	0	0	0.004678	0	0	0	0	0	0	2.16e-4	0.004243	0	0	0	3.2e-5	6.55e-4	0	0	0	0	0	0	0	0.003714	0	0	0.007904	0.013922	0.003407	0.010161	0	0.004257	0.003512	0	0	0	0.01094	0	0.003022	5.9e-5	0	0	0
Anaerotruncus	2.23e-4	1.98e-4	6.62e-4	3.52e-4	0	0	0	3.9e-5	0.00319	1.26e-4	0.001797	0	0	0.001302	3.66e-4	9.31e-4	0.002335	6e-5	0	4.15e-4	2.66e-4	2.29e-4	6.8e-5	4.4e-5	0	8.67e-4	1.59e-4	1.9e-5	0.006666	0.00252	0.005106	5.7e-5	0.005855	0.004951	0.00486	1.26e-4	7.8e-5	0.003315	0.001817	0	5.27e-4	0	0.001874	0	6e-5	0.001704	0	2.93e-4	1.6e-4
Firmicutes_unclassified	3.7e-5	5.63e-4	6.2e-5	1.12e-4	2.27e-4	9.9e-5	5.9e-5	0	6.2e-5	0	1.86e-4	0.001323	0	4.71e-4	1.19e-4	8.2e-5	2.8e-5	1.62e-4	5.1e-5	7.91e-4	2.3e-5	8.55e-4	0	2.02e-4	3.7e-5	3.4e-5	1.46e-4	6.16e-4	0	3.76e-4	4.18e-4	9.8e-5	0.001116	2.19e-4	0	3.92e-4	1.65e-4	7.64e-4	0	0.001615	7e-5	2.3e-5	1.98e-4	4.93e-4	9.93e-4	0	4.59e-4	0	3.19e-4
Bacteroidales_unclassified	0.004757	0.001378	0.002039	7.98e-4	2.8e-5	6.53e-4	0	0	9.01e-4	5.08e-4	0.001219	6.7e-4	0	0.001552	7.44e-4	5.18e-4	3.71e-4	9.77e-4	0.001042	0.0021	5.85e-4	6.11e-4	5.77e-4	0	3.9e-5	8.31e-4	3.25e-4	6.35e-4	4.75e-4	3.77e-4	0.004821	0.001917	6.29e-4	0.002993	0.001393	2.3e-4	2.56e-4	2.27e-4	4e-5	6.35e-4	0.006255	5.5e-4	8.09e-4	3.2e-5	1.22e-4	7.96e-4	1.3e-4	0	0
Veillonella	8.8e-5	5.2e-5	2.58e-4	0.010279	6.2e-5	0.011285	0.004108	0.003151	7.4e-5	0.067737	1.64e-4	1.95e-4	0.003634	0	4.3e-5	8.4e-5	0.001525	1.73e-4	2.2e-5	0.003033	0.001207	0	5.47e-4	0	0.073086	0	3.5e-5	2.74e-4	0	7.1e-5	5.39e-4	0	0.001583	1.25e-4	4.5e-5	4.51e-4	0	8.93e-4	0	6.4e-5	0	0.004437	0.001	4.77e-4	3.3e-5	2.23e-4	8.57e-4	0	0.020552
Erysipelotrichaceae_incertae_sedis	4e-5	2.49e-4	0.012305	1.57e-4	0.001021	0.001885	3.03e-4	0.007329	0	0.006505	7.48e-4	0.001667	0.00265	5.47e-4	3.9e-5	3.21e-4	5.04e-4	2.56e-4	0.00981	9.16e-4	1.72e-4	0	0.002466	0.004893	0.001381	0.002552	8.7e-5	8e-5	0.001684	3.59e-4	5.3e-5	0	0.013447	0.001608	8.53e-4	5.09e-4	0.008921	0.001695	8e-5	7.52e-4	0.003259	9.7e-5	1.22e-4	9.31e-4	0.002221	3.69e-4	0.004996	0.00351	0.002717
Bilophila	0.004686	0.00354	0.004064	0.001798	0	0	0	0	3.83e-4	0.001571	0	0	0	0	0.005827	0.002732	0.002376	0.003251	0.00659	0.001562	0.001481	5.96e-4	0.038877	0	0.003162	0.002909	7.37e-4	0	0.024843	0.001615	7.19e-4	3.58e-4	0	0.010019	0.002966	0.001263	0.006439	0.001334	1.55e-4	2.6e-4	7.45e-4	0	0.002657	0	0.003608	0.001334	0	4.14e-4	8.67e-4
Enterobacteriaceae_unclassified	6.76e-4	0	0	5.27e-4	0.002217	5.6e-4	1.8e-4	0.012783	8.3e-5	4.83e-4	0	8e-5	3.1e-5	1.19e-4	0	7.8e-5	1.93e-4	1.25e-4	0.019809	0	0.002194	4.5e-5	0.004821	0.001166	0.017799	0.002957	4.05e-4	3.49e-4	6.92e-4	0	9.8e-5	4.7e-5	6.5e-5	0	4.24e-4	1.88e-4	0.004085	0	0.011486	0.003054	0	1.43e-4	0.002523	2.42e-4	0.011333	0	0.006677	0.015144	7.81e-4
Prevotellaceae_uncultured	0	0	0	0	0	0	0	0	0	0	0	0	0	0	0	0	0	0	0	0	0	0	0	0	0	0	0	0	0	0.004857	0.001576	0	0	0	0	0.049377	0	0	3.1e-5	0	0	0	0	0	3.5e-5	0	0	0	0
Veillonellaceae_unclassified	0	4.31e-4	0	0	2.21e-4	0	0	0	0	0	0	9.2e-5	0	9.2e-5	0	0	0	1.03e-4	2.3e-5	4.1e-5	0	0.001226	0	4.6e-5	0	0	0	1.48e-4	0	2.55e-4	0	0	3.1e-5	2.27e-4	0	0	0	0	0	3.78e-4	0	0	0	1.37e-4	0.001091	0	0	0	4.1e-5
Flavonifractor	8.3e-4	3e-4	0.005027	0.004199	0.001666	0.004762	0	0.005853	0	1.21e-4	0.008103	6.24e-4	0.00279	0.003754	0.001848	1.55e-4	1.95e-4	8.72e-4	0.017395	0.009463	3.51e-4	8.79e-4	0.021544	0.001255	0.00273	0.006309	0.001242	8.36e-4	0.006121	9.8e-5	3.57e-4	1.49e-4	7.54e-4	0.001992	6.67e-4	5.6e-4	7.21e-4	7.01e-4	7.08e-4	0.003512	7.28e-4	6.04e-4	5.1e-5	0.013594	0.00111	1.2e-4	0	4.69e-4	1.96e-4
Defluviitaleaceae_incertae_sedis	1.85e-4	0.001402	0.015081	0.001977	0	0	0	0.002155	7.3e-5	3.18e-4	4.41e-4	0	0.002972	0.004184	0	0.004233	0.002699	0.002442	8.67e-4	0	0	0	0	0	0	3.84e-4	0	0.002076	2.9e-5	0	0	0	0.005816	0	0	4.1e-5	2.29e-4	0	3.7e-5	0	0	0.001099	0.001118	0.009944	0	0.003038	0	1.31e-4	4.09e-4
Defluviitaleaceae_uncultured	6.66e-4	8.2e-5	0.002338	0.003763	0	0	3.06e-4	0	3.61e-4	0	1.14e-4	4.2e-5	0	5.8e-4	6.98e-4	0.001776	0.003695	0.002645	0	6.36e-4	2.08e-4	2.94e-4	0.002621	1.06e-4	0	2e-4	0.003955	1.61e-4	3.58e-4	5.36e-4	8.56e-4	3.62e-4	0.0054	0.001832	0.001096	0.002413	0.004856	0.001054	2.5e-4	5.27e-4	1.46e-4	0.001686	1.42e-4	3.98e-4	0	0.00165	0	4.6e-5	1.64e-4
Butyricimonas	6.99e-4	0.001108	0	0.004629	0	0.001305	0	0	0.001173	0	0	0	0	3.82e-4	3.28e-4	0.001898	0.003195	0.002412	0	0	0.002787	8.88e-4	0.009067	0	0	0.008668	5.18e-4	0	0.009668	0.002957	8.31e-4	0.001404	0	0.006296	6.07e-4	5.61e-4	0	0	4.52e-4	0	0.019976	0	0.003248	0	0	0	0	0	0.00389
Odoribacter	0.001678	0.001761	0	0.002575	0	0	3.5e-5	0	0.001742	7.88e-4	0	0	0	0.007067	0.002263	0.001114	0.001532	0.003278	0	0	0.001619	7.68e-4	1.46e-4	0	0	0.003514	0.001025	3.7e-5	0	0.011981	0.001289	0.001702	0.002727	0.001244	0.007885	2.35e-4	0.003769	0.007437	5.45e-4	0	0.002762	0.002644	0.00719	0	0	0	0	0	0.00205
Collinsella	2.65e-4	2.29e-4	7.83e-4	3.7e-5	3.3e-5	0	0.020166	0	3.84e-4	0.003435	0	0.002661	2.92e-4	8.52e-4	0.001184	0	0.00139	5.04e-4	0	0.001059	2.8e-5	3.94e-4	7e-5	0	0	0	1.02e-4	1.03e-4	0	0.001093	5.3e-5	5.79e-4	0.005368	5.41e-4	9.7e-5	2.73e-4	0.006416	2.44e-4	2.55e-4	0	0.002607	0	2.97e-4	0.002623	9.8e-5	0.00111	0.003823	5.54e-4	0.002467
Fusobacterium	0	0.002059	0.002388	0.007548	0.00737	0.00719	0.001284	0	0	0.007671	0.00719	0.006188	0.007162	2.7e-5	7.7e-5	6.2e-5	0	0	0	4.2e-5	5.6e-5	0	4.1e-5	0.006231	0.02423	0.006787	3.5e-5	0.00802	0	3.8e-5	0	0	0	2.8e-5	0	0.011617	0	3.35e-4	0	0	0	2.2e-5	0	0.009518	4.31e-4	0	5.99e-4	4.76e-4	1.99e-4
Haemophilus	1.9e-4	8.4e-5	6.1e-5	0.001033	3.14e-4	0.002884	1.76e-4	2.73e-4	0.001007	0.001796	0.001106	0	6.98e-4	5.8e-5	3.9e-5	1.86e-4	1.37e-4	4.78e-4	0	0.001886	0.002207	0	0	2.2e-5	4.41e-4	2.9e-5	0	0.002116	3.3e-5	6.7e-5	8.42e-4	3.56e-4	0.001599	6.3e-5	0	0.004297	0	4.02e-4	3.9e-5	3.4e-5	0	0.005084	9.86e-4	3.8e-5	6.5e-5	0.002125	0.002542	0	5.18e-4
Enterococcus	0	0	0	0	5.27e-4	0	0	5.2e-5	0	0	0	9.2e-5	0	3.2e-5	0	0	8.9e-5	0	5.1e-5	0	0	4.3e-5	0	0.002421	3.5e-5	9.6e-5	0	0	0	0	0	0	2.8e-5	3.8e-5	0	6.4e-5	0	0	7.4e-5	0	0	0	0	0	3.6e-5	0	0.001321	2.56e-4	4.5e-5
Butyrivibrio	0	0	0	0	0	0	0	0	0	0	0	0	0	0	0	0	0	0	0	0	0	0	0	0	0	0	0	0	0	0.006575	0	0	0	0	0	0	0	0	3.6e-5	0	0	0	0.010713	0	0	0	0	0	0
Coprobacter	0.001153	0.00167	0	0	0	0	0	0	8.73e-4	0	0	0	0	0.001297	0	5.68e-4	0.001031	0	0	0	2.8e-5	6.18e-4	0.009749	0	0	0	0	0	0	0	0.00391	0	0	5.3e-5	0	0	0	0	0	4.27e-4	0.003474	0.001994	1.92e-4	0	0	0	0	0	0
Family_XIII_uncultured	2.33e-4	1.24e-4	0	0	0	0	0	2e-5	1.49e-4	1.61e-4	0	0	0	0.002117	7.41e-4	1.29e-4	9.01e-4	4.14e-4	0	0	9.5e-5	1.2e-4	0	0	0	2.78e-4	0.002538	0	0.005867	3.25e-4	4.7e-4	5.57e-4	0	8.62e-4	0.00196	6.75e-4	4.75e-4	0.001285	0.002755	0	8.05e-4	1.77e-4	0.001526	2.4e-5	6e-5	3.81e-4	0	0	0
RF9_norank	0	9.2e-5	0	0	0	0	0	0	2.92e-4	0	0	0	0	0	0	0	0	0	0	0	0	8.59e-4	0	0	0	0	0	0	0	4.35e-4	2.49e-4	0	0	0	0.002218	0	0	0	4.1e-5	0	0	0	9.85e-4	0	0	0	0	0	0
Thalassospira	0	5.91e-4	0	0	0	0	0	0	0	0	0	0	0	0	0	0	0	0	0	0	0	0.063398	0	0	0	0	0	0	0	0	0.015327	0.001696	0	0	0.004908	0	0	0	0	0	0	5.64e-4	0	0	0	0	0	0	0
Catenibacterium	0	0	0	0	0	0	9.76e-4	0	0	0	0	0	0	0	0	0	0	0	0	0	0	0	0	0	0	0	0	0	0	0	0	0	0	0	0	3.5e-5	0	0	0	0	8.2e-5	0	0	0	0	6.4e-5	0	0	0
Gastranaerophilales_norank	0	0	0	0	0	0	0	0	7.2e-5	0	0	4e-5	0	0	0	0	9.68e-4	0	0	0	0	0	0	0	0	0	0	0	0	0	0	0.001042	0	0	0	0	0	0	3.01e-4	0	0	0	0	0	0	0	0	0	0
vadinBB60_norank	5.85e-4	0	0	0	0	0	0	0	7.5e-5	0	0	0	0	1.99e-4	0.002875	4.2e-5	5.9e-5	0	0	0	0	2.24e-4	0	0	0	0	0	0	0	0.006076	0.007605	4.7e-5	0	0	0.002233	0	0	0	0	0	0	0	0.001375	0	0	0.001204	0	0	0
Mitsuokella	0	0	0	0	0	0	0	0	0	0	0	0	0	0	0	0	0	0	0	0	0	0	0	0	0	0	0	0	0	0	0	0	0	0	0	0	0	0	0	0	3.71e-4	0	0	0	0	0	0	0	0
Acidaminococcus	0	0.007163	0	0	0	0	0	5e-5	0	0	0	0	0	0	0	0	0	0	0	4e-5	0	0	2.4e-5	0	2.31e-4	0	0	0	0	0	0	0	0	0	0	0	0	0	0	0	0	0	0	0	0	0	0	0	6.59e-4
RC9_gut_group	0	0	0	0	0	0	0	0	0	0	0	0	0	0	0	0	0	0	0	0	0	0	0	0	0	0	0	0	0	0	0	0	0	0	0	0	0	0	0	0	0	0	0	0	0	0	0	0	0
Coriobacteriaceae_uncultured	6.7e-5	1.87e-4	5.5e-5	0	0	0	0	0	0	4.89e-4	0	0	0	0	0	3.8e-5	9.7e-5	4.49e-4	0	4.48e-4	1.04e-4	7.9e-5	0	0	0	3.91e-4	1.06e-4	4.2e-5	0	3.58e-4	0	4.9e-5	1.62e-4	3.6e-5	1.2e-4	9e-5	1.5e-4	3.9e-5	0.002856	0	5.43e-4	0	7.19e-4	3.1e-5	2.5e-5	7.79e-4	0	0	4.25e-4
Victivallis	1.21e-4	3.1e-5	0	0	0	0	0	0	6.02e-4	0	0	0	0	5.6e-5	0	1.35e-4	2.8e-5	0	0	0	6.1e-5	1.9e-4	0	0	0	0	0	0	0	5.15e-4	1.06e-4	4.9e-5	0	7.8e-5	0	0	0	0	0	0	0	0	4.4e-4	0	0	0	0	0	0
Lactococcus	0	0	0	0	0	0	0	7.2e-5	0	0	0	0	0	0	0	0	3.1e-5	0	0	0	0	8e-5	0	0	1.49e-4	0	0	0	0	0	0	0	2.7e-5	0	0	0	0	0	0	0	0	0	0	0	0	0	0	0	4.1e-5
Acinetobacter	0	2.4e-5	0	4.8e-5	0	0	0	0	0	4.8e-5	0	0	0	0	0	0	0	0	0	3.2e-5	0	0	0	4.4e-5	0	0	0	0	0	0	0	0	0	0	2e-5	0	2.2e-5	0	0.001525	0	0	0	0	2.7e-5	0	0	0	0	0
Raoultella	0	0	0	0	6.4e-5	0	0	6.4e-5	0	2.4e-5	0	0	0	0	0	0	0	2.6e-5	1.3e-4	0	0	0	0	0	4.09e-4	0	0	1.27e-4	3.2e-5	0	0	0	0	0	0	0	0	0	0	0	0	1.63e-4	0.001307	0	0	0	0	0	0
Uruburuella	0	0	0	0	0	0	0	0	0	0	0	0	0	0	0	0	0	0	0	0	0	0	0	0	0	0	0	0	0	0	0	0	0	0	0	0	0	0	0	0	0	0	0	0	0	0	0	0	0
Morganella	0	0	0	0	0	0	0	2.4e-5	0	0	0	0	0	0	0	0	0	0	0	0	0	0	0	0	0	0	0	0	0	0	0	0	0	0	0	0	0	0	0	0	0	0	0	0	0	0	0	2.67e-4	0
Epulopiscium	0	0	0	0	0	2.3e-5	0	0	0	0	0	0	0	0	0	0	0	0	0	0	0	0	0	0	0	0	0	0	0	4.4e-5	0	0.019006	0	0	0	0	0	0	0	0	0	0	0	0	0	0	0	4.3e-5	0
Comamonas	0	0	0	0	0	0	0	0	1.41e-4	0	0	0	0	0	0	0	0	0	0	0	0	2.7e-5	0	0	0	0	0	0	0	0	0	0	0	0	0	0	0	0	0	0	0	0	0	0	0	0	0	0	0
Cetobacterium	0	0	0	0	0	0	0	0	0	0	0	0	0	0	0	0	0	0	0	0	0	0	0	0	0	0	0	0	0	0	0	0	0	0	0	0	0	0	0	0	0	0	0	0	0	0	0	0	0
Sneathia	0	0	0	0	0	0	4.5e-5	0	0	0	0	0	0	0	0	0	0	0	0	0	0	0	0	0	0	0	0	0	0	0	0	0	0	0	0	0	0	0	7.6e-5	0	0	0	0	0	0	0	0	0	0
Anaeroplasma	0	0	0	0	0	0	0	0	0	0	0	0	0	0	0	0	0	0	0	0	0	0	0	0	0	0	0	0	0	0	0	0	0	0	0	0	0	0	0	0	0	0	0	0	0	0	0	0	0
Others	0.00177	0.005183	0.003304	0.001967	0.003296	0.001625	0.0014399999999999999	0.004251	0.0032689999999999998	0.003004	0.002945	0.008762	0.0015270000000000001	0.00402	0.004327	0.004421	0.002581	0.001896	0.004977	0.00243	0.0059689999999999995	0.003184	0.008539	0.004417	0.004355	0.00359	0.003411	0.005604	0.020065	0.006093	0.00669	0.002653	0.007181	0.004658	0.006579	0.00349	0.005318	0.003571	0.009053	0.001001	0.003636	0.002112	0.007046	0.003853	0.0041259999999999995	0.017676	0.009535	0.004631	0.010046
[truncated: 271 more columns]
