# Supplementary material for: Alterations of the Human Gut Microbiome in Chronic Kidney Disease
Source: Adv Sci (Weinh). 2020 Sep 2;7(20):2001936. doi: 10.1002/advs.202001936 (PMC7578882; doi:10.1002/advs.202001936)
Supplement: Supplementary file 9 — Supporting Excel 7 [file ADVS-7-2001936-s009.xls]

ID	CKD-mean	CKD-se	HC-mean	HC-se	p-value	Sig_mark	q-value
Bacteroides	0.2581953181818182	0.017844158035254694	0.24022900952380952	0.012365426424957646	0.408525679321974		0.4833261558175467
Faecalibacterium	0.07835933636363636	0.006463432523424913	0.1437617619047619	0.006972741949909301	7.682082310878815e-10	***	4.963807031644773e-9
Prevotella	0.0700654090909091	0.013728622538716624	0.11888193333333333	0.013772053049204043	0.43591809928472386		0.5033472759802744
Lachnospiraceae_incertae_sedis	0.044949890909090906	0.003474317704862281	0.06793176666666667	0.002954131540830204	2.153053114216948e-8	***	1.205709743961491e-7
Blautia	0.030955672727272728	0.0034672063346192516	0.059117414285714286	0.0029924364588552427	1.2988443606893154e-14	***	1.8183821049650417e-13
Ruminococcaceae_uncultured	0.06418685454545454	0.007406888532389883	0.0383617	0.004523603259786421	3.963049653878324e-5	***	1.0738586158896103e-4
Megamonas	0.02441459090909091	0.005773774822083847	0.04722545714285714	0.008013666819202063	0.30807814887313073		0.3862472314230296
Lachnospiraceae_unclassified	0.015267718181818182	0.0015956259167101271	0.032162585714285714	0.0011131810852349601	1.7978607190424886e-24	***	7.551015019978452e-23
Pseudobutyrivibrio	0.0192455	0.002343012129323448	0.02932565238095238	0.0019062383057539326	3.547022894689214e-6	***	1.3543178325177e-5
Escherichia-Shigella	0.06546676363636364	0.012826028020688147	0.001935757142857143	3.9816921054196415e-4	5.444766825872547e-19	***	1.1434010334332349e-17
Subdoligranulum	0.036438427272727274	0.004698969063648691	0.012804261904761905	8.742447249026839e-4	4.1282239093425624e-4	***	9.37218401039933e-4
Ruminococcus	0.021111527272727273	0.002792215745919594	0.01393332380952381	0.0013530084769037012	0.052427010309584715		0.08309186539632295
Roseburia	0.012994236363636363	0.0019791588055625823	0.017983157142857142	0.0014732591993089567	1.2225380575601e-6	***	4.8901522302404e-6
Alistipes	0.02452250909090909	0.0031799426259831636	0.011850233333333333	0.0011227796289083253	0.001633671088902526	**	0.0033470334504344433
Ruminococcaceae_unclassified	0.012682663636363636	0.001169512732468406	0.016660204761904763	0.0010779726700523092	0.011838525674699396	*	0.020717419930723943
Bifidobacterium	0.015970918181818183	0.005138842129268673	0.010253814285714286	0.0016549349471868386	0.6690175683648478		0.7204804582390668
Lachnospira	0.0042698909090909095	5.816590393772944e-4	0.014822542857142858	0.0015966224203766391	1.6019300729515262e-11	***	1.345621261279282e-10
Parabacteroides	0.01902409090909091	0.0018355677175728874	0.004943647619047619	3.7005062507122305e-4	3.596430133487089e-17	***	6.042002624258309e-16
Dialister	0.007718145454545454	0.0018389559980983355	0.009599090476190477	0.0013026509384249409	0.062153238882220116		0.09668281603900906
Phascolarctobacterium	0.014234272727272727	0.0016308263983134579	0.006161971428571429	6.722810147640831e-4	1.2409655410929853e-5	***	4.16964421807243e-5
Coprococcus	0.006114318181818182	7.981382015745437e-4	0.008074033333333333	9.727721808118143e-4	0.9655002222784631		0.9741060960992601
Klebsiella	0.018534372727272725	0.004813533332587382	0.001429595238095238	3.981175633803855e-4	1.4430992049082902e-10	***	1.010169443435803e-9
Christensenellaceae_uncultured	0.011471454545454545	0.002325691720956046	0.004377928571428572	9.95877478987244e-4	2.5846019301757285e-5	***	7.753805790527185e-5
Anaerostipes	0.0044308	0.0011153449200623654	0.007260857142857143	7.45329595125921e-4	9.863675601392455e-13	***	9.206097227966292e-12
Lachnospiraceae_uncultured	0.0034613	5.049574367565842e-4	0.006792809523809524	4.385720895685039e-4	2.1439204600319585e-11	***	1.6371756240244046e-10
Ruminococcaceae_incertae_sedis	0.007309236363636363	8.257319041124081e-4	0.004531838095238095	3.413910952827769e-4	3.172744075506959e-4	***	7.403069509516239e-4
Dorea	0.0055878	7.65415384214345e-4	0.0053464	3.9413179805763683e-4	0.09663153946718703		0.14240437395164404
Clostridium_sensu_stricto_1	0.0035836454545454545	7.085703309194344e-4	0.004843476190476191	0.0016835030144716906	0.9741060960992601		0.9741060960992601
Peptostreptococcaceae_incertae_sedis	0.0035547272727272728	5.135036658394374e-4	0.004752661904761904	9.841455708159937e-4	0.17465617705865494		0.23663094956333894
Parasutterella	0.0021683727272727273	4.3489779054014025e-4	0.005328409523809524	6.121608917316661e-4	1.0744873283323578e-6	***	4.512846778995903e-6
Clostridiales_unclassified	8.904454545454546e-4	9.094590917897809e-5	0.0049611190476190475	4.1072761636728165e-4	1.9963301614413648e-32	***	1.6769173356107463e-30
Akkermansia	0.007287709090909091	0.002476469417343322	9.013952380952381e-4	3.37560755042136e-4	5.552290595130695e-4	***	0.00122734844734468
Citrobacter	0.0086924	0.006209763614273438	9.53047619047619e-5	3.639887644931286e-5	2.438772412401635e-7	***	1.2050404861278668e-6
Streptococcus	0.004935281818181818	0.00131627136764538	0.0016342619047619049	4.959564501281118e-4	0.0013545620840008754	**	0.0029175183347711162
Barnesiella	0.004828254545454545	8.364621722134325e-4	0.0015849476190476191	2.8877452711453924e-4	2.2743249334222974e-4	***	5.690723401528653e-4
Megasphaera	9.852181818181818e-4	2.7265127329183594e-4	0.003536328571428571	0.0013434622763591822	0.40588230911020434		0.4833261558175467
Erysipelotrichaceae_uncultured	0.0023524727272727273	4.0176574710620237e-4	0.002815052380952381	2.6487361720708036e-4	0.022229418777118898	*	0.03810757504648954
Lactobacillus	0.004256190909090909	0.0018467297966588035	0.0011789809523809524	2.6251467052816504e-4	0.7761259041030942		0.825247796767847
S24-7_norank	0.0025761909090909092	7.717965727491486e-4	0.0018117904761904761	4.0288126061753884e-4	0.07155087445130912		0.10927769916199938
Alloprevotella	0.0027606909090909094	0.0016479383247134257	0.0016907666666666668	5.02154893811714e-4	0.5749342259380663		0.6526280402540212
Sutterella	0.0022046090909090908	4.8177053412961935e-4	0.0018671428571428571	2.4697022325776834e-4	0.3129647180046508		0.3866034751822157
Paraprevotella	0.0027669636363636366	7.721978342587521e-4	0.0015137619047619047	2.1558617566154158e-4	0.5832821894965157		0.6532760522360976
Desulfovibrio	0.0036479545454545454	7.619744440873739e-4	9.787904761904762e-4	1.85543170072027e-4	0.001497909384147737	**	0.0031456097067102478
Anaerotruncus	0.002236409090909091	3.1915621115974536e-4	0.0016049714285714285	3.133933138186618e-4	8.445006141214686e-6	***	3.084263112443624e-5
Firmicutes_unclassified	3.580818181818182e-4	4.7348746288741655e-5	0.002478452380952381	2.3060456567525144e-4	1.0303043060856163e-21	***	2.884852057039726e-20
Bacteroidales_unclassified	8.966e-4	1.2100548805784292e-4	0.0020507619047619046	2.0382408080175043e-4	9.255967752121131e-5	***	2.429691534931797e-4
Veillonella	0.004030163636363636	0.001272767435764483	4.051238095238095e-4	8.70307012845076e-5	2.303388043475883e-4	***	5.690723401528653e-4
Erysipelotrichaceae_incertae_sedis	0.002719181818181818	4.2848867135729233e-4	7.884857142857142e-4	1.5804181294168146e-4	4.5015601567774765e-13	***	5.401872188132972e-12
Bilophila	0.0022385454545454544	4.562787942195422e-4	7.807380952380952e-4	7.670281938495039e-5	0.0018036366393592794	**	0.003607273278718559
Enterobacteriaceae_unclassified	0.0033880363636363637	6.285610050759835e-4	1.3958095238095238e-4	2.1583347759782254e-5	5.539521519047733e-13	***	5.81649759500012e-12
Prevotellaceae_uncultured	0.0013552545454545454	5.804390964548349e-4	0.0010293333333333333	4.473900098695943e-4	0.21321938180996458		0.2798504386255785
Veillonellaceae_unclassified	1.7205454545454545e-4	3.3717795214926734e-5	0.0015809714285714286	1.6865096326461839e-4	2.501828731453181e-9	***	1.501097238871909e-8
Flavonifractor	0.001866109090909091	3.330190198981444e-4	6.77847619047619e-4	1.0723825618248009e-4	3.428381082411711e-8	***	1.7999000682661483e-7
Defluviitaleaceae_incertae_sedis	0.0011312181818181818	2.78831842503622e-4	9.836952380952381e-4	1.392257775881574e-4	0.011752235264812807	*	0.020717419930723943
Defluviitaleaceae_uncultured	0.0010077545454545455	1.3999644174339317e-4	9.963285714285714e-4	9.375093192562662e-5	0.35900643089295614		0.43705130717403357
Butyricimonas	0.0016555818181818182	2.9632982249522754e-4	5.690714285714285e-4	7.286372638780034e-5	0.1206876324370499		0.17478898490883088
Odoribacter	0.0015200181818181818	2.3785218038394672e-4	4.949809523809524e-4	9.590144699267284e-5	0.002154439650548716	**	0.0042086728057230734
Collinsella	0.0015668727272727273	3.22933047724461e-4	4.4813809523809524e-4	4.805532739108005e-5	3.672053770070507e-5	***	1.0281750556197419e-4
Fusobacterium	0.0016595454545454546	3.7654406554940903e-4	3.755142857142857e-4	1.1146090152643237e-4	0.002461288566040964	**	0.004594405323276466
Haemophilus	9.286818181818182e-4	2.105481407856485e-4	5.978714285714286e-4	1.7170056406002877e-4	0.002205033622052466	**	0.0042096096421001625
Enterococcus	0.0017683818181818184	0.0015986528045998656	8.038095238095238e-5	3.0300359215675757e-5	0.006196355271054683	**	0.01131508353844768
Butyrivibrio	7.383181818181818e-4	4.768631012527775e-4	5.947809523809524e-4	3.7692301817428866e-4	0.02573274012101085	*	0.041568272503171376
Coprobacter	9.297999999999999e-4	5.144253838309381e-4	4.284285714285714e-4	1.1584248930854181e-4	0.025616764261362168	*	0.041568272503171376
Family_XIII_uncultured	0.001086381818181818	2.6547381594568543e-4	2.757e-4	2.820576919377059e-5	2.836097164576525e-5	***	8.214902131876831e-5
RF9_norank	0.00070689090909090905	2.3446740788869597e-4	3.805857142857143e-4	8.43341754844372e-5	0.4374327517447623		0.5033472759802744
Thalassospira	9.835727272727273e-4	5.990488136572305e-4	1.314e-4	6.2074015676383e-5	0.02519828310046992	*	0.041568272503171376
Catenibacterium	7.125818181818182e-4	3.002620013502354e-4	2.221952380952381e-4	7.121217754656593e-5	0.24956807741853426		0.32251874620241355
Gastranaerophilales_norank	2.2481818181818182e-4	1.2820332786124788e-4	4.7172857142857143e-4	1.7787768994403485e-4	0.15381675527699032		0.218993346496054
vadinBB60_norank	9.522272727272728e-4	6.114623400266836e-4	7.671904761904762e-5	4.3389433450458097e-5	6.73034283058502e-7	***	2.975519988258641e-6
Mitsuokella	2.468818181818182e-4	1.8209236066296926e-4	1.8122857142857142e-4	8.368057683181747e-5	0.19065250216882587		0.25420333622510116
Acidaminococcus	1.1268181818181818e-4	6.770991199315994e-5	2.4893333333333333e-4	1.1094472267453458e-4	0.15959412291115938		0.22343177207562312
RC9_gut_group	1.2546363636363635e-4	9.052371180089022e-5	2.3812857142857145e-4	1.3142987404502724e-4	0.902163000447555		0.9241669760682272
Coriobacteriaceae_uncultured	3.6816363636363634e-4	1.3643889070554476e-4	8.922380952380953e-5	1.250609009168982e-5	1.734915404158298e-5	***	5.3975145907147046e-5
Victivallis	4.591909090909091e-4	2.053205794999962e-4	2.077142857142857e-5	8.121627580350952e-6	4.696232856102372e-7	***	2.191575332847774e-6
Lactococcus	1.1872727272727273e-5	3.682547009278742e-6	2.536190476190476e-4	2.402328236493264e-4	0.29444977958030294		0.37475426492038555
Acinetobacter	3.3061818181818185e-4	3.0310468770166737e-4	3.928571428571429e-6	9.33172958075806e-7	1.4016273294857037e-5	***	4.528334449107658e-5
Raoultella	2.6886363636363636e-4	1.521820556480401e-4	1.7466666666666667e-5	6.601836061759232e-6	1.1896808675667443e-5	***	4.163883036483605e-5
Uruburuella	2.8284545454545455e-4	2.828454545454545e-4	0	0	0.1690945416383952		0.23285149996106883
Morganella	2.3114545454545456e-4	2.250162299164932e-4	9.142857142857143e-7	5.297797670436814e-7	0.08949233723620122		0.13423850585430183
Epulopiscium	1.7823636363636363e-4	1.7274929740621447e-4	5.857142857142857e-7	4.216989026802107e-7	2.9072403966770225e-4	***	6.977376952024853e-4
Comamonas	1.3387272727272728e-4	1.1420818319676604e-4	1.3842857142857143e-5	3.880898928493372e-6	0.798094032877396		0.8379987345212658
Cetobacterium	1.3562727272727274e-4	1.3562727272727274e-4	3.1238095238095238e-6	3.123809523809524e-6	0.6412364345253225		0.7068236421223627
Sneathia	1.1022727272727273e-4	1.0860750865215616e-4	2.580952380952381e-6	1.1419737225089618e-6	0.8735084238690594		0.9058605877160615
Anaeroplasma	2.3636363636363634e-7	2.3636363636363637e-7	5.8166666666666667e-5	5.8166666666666667e-5	0.6479216719454992		0.7068236421223627
