# Supplementary material for: Alterations of the Human Gut Microbiome in Chronic Kidney Disease
Source: Adv Sci (Weinh). 2020 Sep 2;7(20):2001936. doi: 10.1002/advs.202001936 (PMC7578882; doi:10.1002/advs.202001936)
Supplement: Supplementary file 11 — Supporting Excel 9 [file ADVS-7-2001936-s011.xls]

Biomaker_names	Logarithm value	Groups	LDA_value	P_value
L1_Environmental_Information_Processing.L2_Signal_Transduction.L3_Notch_signaling_pathway	0.0			-
L1_Metabolism.L2_Amino_Acid_Metabolism.L3_Valine__leucine_and_isoleucine_degradation	3.34125930464	CKD	2.20284341836	5.54268609089e-10
L1_Unclassified.L2_Cellular_Processes_and_Signaling.L3_Germination	2.62028557534			2.98887763041e-07
L1_Unclassified.L2_Metabolism.L3_Others	3.9626252424	CKD	2.47366206985	2.79170294707e-09
L1_Human_Diseases.L2_Infectious_Diseases.L3_Tuberculosis	3.18502780755			0.00420583114719
L1_Metabolism.L2_Amino_Acid_Metabolism.L3_Arginine_and_proline_metabolism	4.10802714472	HC	2.37248123729	1.27805288699e-08
L1_Cellular_Processes.L2_Cell_Growth_and_Death.L3_Cell_cycle___Caulobacter	3.71689631231	HC	2.28881711191	2.15103176901e-06
L1_Genetic_Information_Processing.L2_Translation.L3_Aminoacyl_tRNA_biosynthesis	4.06282306647	HC	2.56011586911	0.000529665738405
L1_Metabolism.L2_Glycan_Biosynthesis_and_Metabolism.L3_Glycosphingolipid_biosynthesis___globo_series	3.14532306991			-
L1_Metabolism.L2_Metabolism_of_Other_Amino_Acids.L3_D_Arginine_and_D_ornithine_metabolism	1.46636885239			-
L1_Metabolism.L2_Enzyme_Families.L3_Protein_kinases	3.49510264586	CKD	2.1038794796	0.0148452480116
L1_Genetic_Information_Processing.L2_Transcription.L3_Basal_transcription_factors	1.19464024835			-
L1_Metabolism.L2_Xenobiotics_Biodegradation_and_Metabolism.L3_Drug_metabolism___other_enzymes	3.53414496712			-
L1_Metabolism.L2_Xenobiotics_Biodegradation_and_Metabolism.L3_Naphthalene_degradation	3.15685242054			1.76503489187e-16
L1_Metabolism.L2_Energy_Metabolism.L3_Sulfur_metabolism	3.45322932042			0.00223614423215
L1_Environmental_Information_Processing.L2_Membrane_Transport.L3_Phosphotransferase_system__PTS_	3.66206203078	CKD	2.7431064808	0.00230348579563
L1_Metabolism.L2_Lipid_Metabolism.L3_Biosynthesis_of_unsaturated_fatty_acids	3.12740024006	CKD	2.1488336024	9.057711036e-09
L1_Metabolism.L2_Amino_Acid_Metabolism.L3_Tyrosine_metabolism	3.53669494759	CKD	2.01695114155	9.92297442839e-13
L1_Cellular_Processes.L2_Cell_Growth_and_Death.L3_Apoptosis	0.931353668296			3.76075156882e-05
L1_Cellular_Processes.L2_Cell_Motility.L3_Cytoskeleton_proteins	3.61589390894	HC	2.37479469761	4.09501175788e-08
L1_Metabolism.L2_Metabolism_of_Terpenoids_and_Polyketides.L3_Biosynthesis_of_type_II_polyketide_products	0.0			-
L1_Organismal_Systems.L2_Environmental_Adaptation.L3_Plant_pathogen_interaction	3.20632775085			2.76941383377e-11
L1_Metabolism.L2_Metabolism_of_Terpenoids_and_Polyketides.L3_Polyketide_sugar_unit_biosynthesis	3.36018656153	HC	2.0823064416	7.04488493151e-08
L1_Metabolism.L2_Energy_Metabolism.L3_Nitrogen_metabolism	3.8665683241	CKD	2.20730440643	8.48915120178e-06
L1_Metabolism.L2_Glycan_Biosynthesis_and_Metabolism.L3_Lipopolysaccharide_biosynthesis_proteins	3.63971750835	CKD	2.76636410717	8.6958397197e-10
L1_Metabolism.L2_Metabolism_of_Terpenoids_and_Polyketides.L3_Zeatin_biosynthesis	2.77049471937			-
L1_Metabolism.L2_Metabolism_of_Other_Amino_Acids.L3_Taurine_and_hypotaurine_metabolism	3.04216815449			0.00108269557636
L1_Genetic_Information_Processing.L2_Replication_and_Repair.L3_DNA_replication	3.8234923607			-
L1_Human_Diseases.L2_Neurodegenerative_Diseases.L3_Parkinsons_disease	0.850395692652			-
L1_Human_Diseases.L2_Neurodegenerative_Diseases.L3_Alzheimers_disease	2.6794153098			0.0224772701055
L1_Metabolism.L2_Biosynthesis_of_Other_Secondary_Metabolites.L3_Penicillin_and_cephalosporin_biosynthesis	2.45850185376			7.17751346314e-05
L1_Metabolism.L2_Amino_Acid_Metabolism.L3_Lysine_degradation	3.12716832653	CKD	2.18482205263	1.19843009755e-10
L1_Unclassified.L2_Poorly_Characterized.L3_Function_unknown	4.12701853896	CKD	2.98892229747	4.84458549375e-21
L1_Metabolism.L2_Lipid_Metabolism.L3_Steroid_hormone_biosynthesis	2.47723384375			0.00839250574512
L1_Human_Diseases.L2_Cancers.L3_Colorectal_cancer	0.222765512062			1.06180657919e-09
L1_Metabolism.L2_Xenobiotics_Biodegradation_and_Metabolism.L3_Polycyclic_aromatic_hydrocarbon_degradation	3.05550776506			3.75712117735e-17
L1_Environmental_Information_Processing.L2_Signal_Transduction.L3_Calcium_signaling_pathway	0.0			-
L1_Human_Diseases.L2_Infectious_Diseases.L3_Chagas_disease__American_trypanosomiasis_	1.63929688637			6.4062553304e-18
L1_Human_Diseases.L2_Cancers.L3_Chronic_myeloid_leukemia	0.0			-
L1_Human_Diseases.L2_Neurodegenerative_Diseases.L3_Prion_diseases	1.80885049832			7.09958098707e-22
L1_Organismal_Systems.L2_Environmental_Adaptation.L3_Circadian_rhythm___plant	0.708826319538			0.0240438897844
L1_Organismal_Systems.L2_Digestive_System.L3_Protein_digestion_and_absorption	2.46342598599			-
L1_Organismal_Systems.L2_Immune_System.L3_RIG_I_like_receptor_signaling_pathway	1.22706524525			-
L1_Human_Diseases.L2_Infectious_Diseases.L3_Vibrio_cholerae_infection	0.0			-
L1_Metabolism.L2_Biosynthesis_of_Other_Secondary_Metabolites.L3_Tropane__piperidine_and_pyridine_alkaloid_biosynthesis	3.08874993569			-
L1_Organismal_Systems.L2_Digestive_System.L3_Carbohydrate_digestion_and_absorption	2.23334733216			0.000117149768182
L1_Human_Diseases.L2_Neurodegenerative_Diseases.L3_Amyotrophic_lateral_sclerosis__ALS_	2.22309075036			1.08813592776e-23
L1_Organismal_Systems.L2_Immune_System.L3_NOD_like_receptor_signaling_pathway	2.67899922807			0.000222736869168
L1_Environmental_Information_Processing.L2_Signaling_Molecules_and_Interaction.L3_Cellular_antigens	2.71218851311			-
L1_Unclassified.L2_Cellular_Processes_and_Signaling.L3_Other_transporters	3.46263393915	CKD	2.08264186318	1.39713468262e-20
L1_Human_Diseases.L2_Infectious_Diseases.L3_Staphylococcus_aureus_infection	1.44992190547			7.10143721534e-06
L1_Metabolism.L2_Energy_Metabolism.L3_Photosynthesis_proteins	3.64789391572	HC	2.64449481261	7.88233006626e-33
L1_Organismal_Systems.L2_Endocrine_System.L3_PPAR_signaling_pathway	3.05801124373			-
L1_Unclassified.L2_Metabolism.L3_Glycan_biosynthesis_and_metabolism	2.66832695468	CKD	2.07962653588	2.47445391325e-23
L1_Organismal_Systems.L2_Endocrine_System.L3_Insulin_signaling_pathway	2.94352865078			-
L1_Human_Diseases.L2_Cancers.L3_Bladder_cancer	1.4969003632			2.95526827987e-16
L1_Metabolism.L2_Energy_Metabolism.L3_Oxidative_phosphorylation	4.06961500075	HC	2.45220095212	3.13338866087e-07
L1_Metabolism.L2_Metabolism_of_Terpenoids_and_Polyketides.L3_Limonene_and_pinene_degradation	2.95791145994	CKD	2.01246463393	8.9292807965e-15
L1_Metabolism.L2_Carbohydrate_Metabolism.L3_Pentose_phosphate_pathway	3.95994394148			-
L1_Metabolism.L2_Carbohydrate_Metabolism.L3_Ascorbate_and_aldarate_metabolism	3.14025462438	CKD	2.40935397164	1.2824501084e-21
L1_Genetic_Information_Processing.L2_Translation.L3_Ribosome_biogenesis_in_eukaryotes	2.6711465718			-
L1_Metabolism.L2_Biosynthesis_of_Other_Secondary_Metabolites.L3_beta_Lactam_resistance	2.49268240293			0.000512394227437
L1_Genetic_Information_Processing.L2_Replication_and_Repair.L3_Nucleotide_excision_repair	3.60045411671	HC	2.16353586788	0.00140778141082
L1_Metabolism.L2_Lipid_Metabolism.L3_Glycerophospholipid_metabolism	3.73663951046			-
L1_Unclassified.L2_Poorly_Characterized.L3_General_function_prediction_only	4.56680320151	HC	2.48583716271	4.43541882985e-05
L1_Human_Diseases.L2_Cancers.L3_Renal_cell_carcinoma	1.76316123518			8.96381555844e-21
L1_Metabolism.L2_Amino_Acid_Metabolism.L3_Cysteine_and_methionine_metabolism	3.98385699772			-
L1_Environmental_Information_Processing.L2_Membrane_Transport.L3_Transporters	4.8194775459			-
L1_Cellular_Processes.L2_Cell_Growth_and_Death.L3_Cell_cycle	0.0			-
L1_Metabolism.L2_Biosynthesis_of_Other_Secondary_Metabolites.L3_Stilbenoid__diarylheptanoid_and_gingerol_biosynthesis	0.462405568619			1.65634833091e-11
L1_Unclassified.L2_Metabolism.L3_Energy_metabolism	3.95836839372			0.00735382412332
L1_Human_Diseases.L2_Metabolic_Diseases.L3_Type_II_diabetes_mellitus	2.70041443014			0.00710609574517
L1_Metabolism.L2_Energy_Metabolism.L3_Photosynthesis___antenna_proteins	0.0			-
L1_Cellular_Processes.L2_Cell_Growth_and_Death.L3_p53_signaling_pathway	0.222982943319			1.2512629302e-09
L1_Metabolism.L2_Carbohydrate_Metabolism.L3_Propanoate_metabolism	3.69881059461	CKD	2.08097410001	0.000108913501316
L1_Metabolism.L2_Metabolism_of_Cofactors_and_Vitamins.L3_Retinol_metabolism	2.52179666996			9.13022112074e-13
L1_Unclassified.L2_Cellular_Processes_and_Signaling.L3_Inorganic_ion_transport_and_metabolism	3.36216513903	CKD	2.51680059385	7.31956976596e-18
L1_Metabolism.L2_Metabolism_of_Cofactors_and_Vitamins.L3_Biotin_metabolism	3.19814548337			-
L1_Unclassified.L2_Cellular_Processes_and_Signaling.L3_Cell_division	2.94163712424			6.44669182419e-09
L1_Genetic_Information_Processing.L2_Folding__Sorting_and_Degradation.L3_RNA_degradation	3.67858846573			-
L1_Environmental_Information_Processing.L2_Signal_Transduction.L3_mTOR_signaling_pathway	0.0			-
L1_Organismal_Systems.L2_Excretory_System.L3_Proximal_tubule_bicarbonate_reclamation	2.42714738348			1.96122480044e-14
L1_Metabolism.L2_Amino_Acid_Metabolism.L3_Histidine_metabolism	3.80025456567			-
L1_Unclassified.L2_Genetic_Information_Processing.L3_Translation_proteins	3.952825713			-
L1_Unclassified.L2_Genetic_Information_Processing.L3_Transcription_related_proteins	1.99858322515			3.00499668525e-19
L1_Metabolism.L2_Metabolism_of_Terpenoids_and_Polyketides.L3_Carotenoid_biosynthesis	1.68253856814			8.15695341397e-19
L1_Metabolism.L2_Energy_Metabolism.L3_Carbon_fixation_in_photosynthetic_organisms	3.82680131652			-
L1_Genetic_Information_Processing.L2_Replication_and_Repair.L3_Non_homologous_end_joining	1.90799096867			2.48267973675e-08
L1_Human_Diseases.L2_Cancers.L3_Pathways_in_cancer	2.6767988293			-
L1_Genetic_Information_Processing.L2_Replication_and_Repair.L3_Mismatch_repair	3.92413559047	HC	2.34599283072	0.00163383166211
L1_Metabolism.L2_Metabolism_of_Other_Amino_Acids.L3_D_Alanine_metabolism	3.0218130751			0.00729811337499
L1_Metabolism.L2_Metabolism_of_Cofactors_and_Vitamins.L3_Nicotinate_and_nicotinamide_metabolism	3.64005087768			-
L1_Metabolism.L2_Metabolism_of_Cofactors_and_Vitamins.L3_Thiamine_metabolism	3.71898632643	HC	2.27445990706	3.5775878777e-20
L1_Cellular_Processes.L2_Transport_and_Catabolism.L3_Endocytosis	0.0			-
L1_Metabolism.L2_Metabolism_of_Terpenoids_and_Polyketides.L3_Tetracycline_biosynthesis	3.15361317677			4.19870244105e-05
L1_Environmental_Information_Processing.L2_Membrane_Transport.L3_ABC_transporters	4.5159921419	HC	2.56605576862	0.0418095437847
L1_Human_Diseases.L2_Immune_System_Diseases.L3_Systemic_lupus_erythematosus	0.709151318214			-
L1_Organismal_Systems.L2_Endocrine_System.L3_Progesterone_mediated_oocyte_maturation	2.6564192376			2.43798694404e-06
L1_Metabolism.L2_Xenobiotics_Biodegradation_and_Metabolism.L3_Benzoate_degradation	3.35180607644	CKD	2.08976802589	3.95217422141e-05
L1_Metabolism.L2_Lipid_Metabolism.L3_Glycerolipid_metabolism	3.57637640982	CKD	2.00158665535	0.000920032869526
L1_Metabolism.L2_Carbohydrate_Metabolism.L3_Fructose_and_mannose_metabolism	4.00918564545			-
L1_Metabolism.L2_Glycan_Biosynthesis_and_Metabolism.L3_Glycosphingolipid_biosynthesis___lacto_and_neolacto_series	0.624807468056			0.0155911080043
L1_Metabolism.L2_Amino_Acid_Metabolism.L3_Lysine_biosynthesis	3.94309608515	HC	2.51337526537	1.08169959673e-13
L1_Environmental_Information_Processing.L2_Signal_Transduction.L3_Wnt_signaling_pathway	0.0			-
L1_Unclassified.L2_Metabolism.L3_Lipid_metabolism	3.14098616223			0.00581594372601
L1_Genetic_Information_Processing.L2_Folding__Sorting_and_Degradation.L3_Sulfur_relay_system	3.42206043396			-
L1_Human_Diseases.L2_Cardiovascular_Diseases.L3_Hypertrophic_cardiomyopathy__HCM_	0.0			-
L1_Metabolism.L2_Metabolism_of_Cofactors_and_Vitamins.L3_Porphyrin_and_chlorophyll_metabolism	4.01394342987	HC	2.83693688393	9.13549986399e-18
L1_Metabolism.L2_Energy_Metabolism.L3_Photosynthesis	3.64640020304	HC	2.65924987832	3.39203142841e-33
L1_Metabolism.L2_Metabolism_of_Cofactors_and_Vitamins.L3_One_carbon_pool_by_folate	3.81793547407	HC	2.29637006316	0.0268625478122
L1_Metabolism.L2_Glycan_Biosynthesis_and_Metabolism.L3_Lipopolysaccharide_biosynthesis	3.46302572344	CKD	2.57900895861	5.49357704134e-08
L1_Human_Diseases.L2_Infectious_Diseases.L3_Influenza_A	0.226737190368			2.10907371361e-08
L1_Metabolism.L2_Xenobiotics_Biodegradation_and_Metabolism.L3_Ethylbenzene_degradation	2.6678513153			0.0224772701055
L1_Human_Diseases.L2_Infectious_Diseases.L3_Bacterial_invasion_of_epithelial_cells	1.25569697411			6.79637136256e-22
L1_Metabolism.L2_Carbohydrate_Metabolism.L3_Pentose_and_glucuronate_interconversions	3.80048921809	CKD	2.19927900366	0.0114803931125
L1_Environmental_Information_Processing.L2_Signal_Transduction.L3_Two_component_system	4.16057290262	CKD	2.91772799674	1.63267379437e-05
L1_Metabolism.L2_Lipid_Metabolism.L3_Sphingolipid_metabolism	3.44128466795			-
L1_Metabolism.L2_Xenobiotics_Biodegradation_and_Metabolism.L3_Drug_metabolism___cytochrome_P450	2.56170114642	CKD	2.02980683441	1.00014085826e-22
L1_Genetic_Information_Processing.L2_Translation.L3_Ribosome_Biogenesis	4.14868624973	HC	2.34656655565	0.000598680121641
L1_Metabolism.L2_Metabolism_of_Terpenoids_and_Polyketides.L3_Biosynthesis_of_siderophore_group_nonribosomal_peptides	2.60459221197	CKD	2.05347384727	2.04375655043e-11
L1_Metabolism.L2_Nucleotide_Metabolism.L3_Purine_metabolism	4.34800675195			-
L1_Human_Diseases.L2_Metabolic_Diseases.L3_Type_I_diabetes_mellitus	2.71969918137			-
L1_Human_Diseases.L2_Infectious_Diseases.L3_Epithelial_cell_signaling_in_Helicobacter_pylori_infection	3.00556768789			7.36766988535e-22
L1_Metabolism.L2_Xenobiotics_Biodegradation_and_Metabolism.L3_Aminobenzoate_degradation	3.09811671309			5.41152435871e-09
L1_Metabolism.L2_Xenobiotics_Biodegradation_and_Metabolism.L3_Fluorobenzoate_degradation	1.78197166796			1.34510288941e-13
L1_Human_Diseases.L2_Infectious_Diseases.L3_Hepatitis_C	0.0			-
L1_Organismal_Systems.L2_Immune_System.L3_Antigen_processing_and_presentation	2.6564192376			2.43798694404e-06
L1_Genetic_Information_Processing.L2_Folding__Sorting_and_Degradation.L3_Protein_export	3.77417217634			-
L1_Environmental_Information_Processing.L2_Signal_Transduction.L3_Phosphatidylinositol_signaling_system	2.95081346151			1.31840545283e-14
L1_Genetic_Information_Processing.L2_Translation.L3_RNA_transport	3.16244057004			4.97094214663e-12
L1_Metabolism.L2_Biosynthesis_of_Other_Secondary_Metabolites.L3_Streptomycin_biosynthesis	3.53530440075			-
L1_Metabolism.L2_Lipid_Metabolism.L3_Secondary_bile_acid_biosynthesis	2.55824809886			-
L1_Cellular_Processes.L2_Cell_Motility.L3_Bacterial_motility_proteins	3.85375506402			-
L1_Organismal_Systems.L2_Circulatory_System.L3_Cardiac_muscle_contraction	0.730667895147			-
L1_Human_Diseases.L2_Infectious_Diseases.L3_Toxoplasmosis	0.222765512062			1.06180657919e-09
L1_Organismal_Systems.L2_Endocrine_System.L3_GnRH_signaling_pathway	0.0			-
L1_Human_Diseases.L2_Infectious_Diseases.L3_Pathogenic_Escherichia_coli_infection	0.0			-
L1_Metabolism.L2_Biosynthesis_of_Other_Secondary_Metabolites.L3_Butirosin_and_neomycin_biosynthesis	2.86901489125			-
L1_Organismal_Systems.L2_Digestive_System.L3_Bile_secretion	0.512209257222			2.13817688194e-13
L1_Environmental_Information_Processing.L2_Signaling_Molecules_and_Interaction.L3_Bacterial_toxins	3.05123490449			-
L1_Metabolism.L2_Amino_Acid_Metabolism.L3_Amino_acid_related_enzymes	4.180015334	HC	2.60116142629	1.08446368252e-08
L1_Metabolism.L2_Biosynthesis_of_Other_Secondary_Metabolites.L3_Betalain_biosynthesis	0.0			-
L1_Metabolism.L2_Metabolism_of_Cofactors_and_Vitamins.L3_Ubiquinone_and_other_terpenoid_quinone_biosynthesis	3.32114510855	CKD	2.53070701329	4.40885872629e-11
L1_Metabolism.L2_Amino_Acid_Metabolism.L3_Alanine__aspartate_and_glutamate_metabolism	4.05665241221	HC	2.37122482246	0.00208894153641
L1_Cellular_Processes.L2_Transport_and_Catabolism.L3_Peroxisome	3.25495938758			0.000461469633107
L1_Human_Diseases.L2_Immune_System_Diseases.L3_Primary_immunodeficiency	2.64639450764			-
L1_Metabolism.L2_Lipid_Metabolism.L3_Steroid_biosynthesis	1.18817703822			4.15159355671e-07
L1_Genetic_Information_Processing.L2_Translation.L3_Translation_factors	3.73588880174	HC	2.15521650502	0.00702520019318
L1_Metabolism.L2_Metabolism_of_Terpenoids_and_Polyketides.L3_Biosynthesis_of_vancomycin_group_antibiotics	2.83674881691			0.00443057281912
L1_Metabolism.L2_Glycan_Biosynthesis_and_Metabolism.L3_Peptidoglycan_biosynthesis	3.93167530292	HC	2.47033074444	2.56276810236e-06
L1_Unclassified.L2_Cellular_Processes_and_Signaling.L3_Signal_transduction_mechanisms	3.66999659361			-
L1_Metabolism.L2_Xenobiotics_Biodegradation_and_Metabolism.L3_Chlorocyclohexane_and_chlorobenzene_degradation	1.99922345013			-
L1_Environmental_Information_Processing.L2_Membrane_Transport.L3_Bacterial_secretion_system	3.8072233272	CKD	2.6442546766	1.09676710914e-18
L1_Genetic_Information_Processing.L2_Replication_and_Repair.L3_DNA_replication_proteins	4.10674839056	HC	2.46976406712	0.0139807082805
L1_Metabolism.L2_Carbohydrate_Metabolism.L3_Starch_and_sucrose_metabolism	4.05834808147	HC	2.45544361117	0.00152358949953
L1_Genetic_Information_Processing.L2_Replication_and_Repair.L3_Base_excision_repair	3.63651418537			0.00660756301903
L1_Metabolism.L2_Xenobiotics_Biodegradation_and_Metabolism.L3_Metabolism_of_xenobiotics_by_cytochrome_P450	2.5571221179	CKD	2.0207355462	2.04676665972e-22
L1_Metabolism.L2_Carbohydrate_Metabolism.L3_Amino_sugar_and_nucleotide_sugar_metabolism	4.18522838477			-
L1_Metabolism.L2_Lipid_Metabolism.L3_Lipid_biosynthesis_proteins	3.76814801811			0.000335609333381
L1_Cellular_Processes.L2_Cell_Growth_and_Death.L3_Meiosis___yeast	1.39631529443			9.02896795743e-07
L1_Metabolism.L2_Glycan_Biosynthesis_and_Metabolism.L3_Various_types_of_N_glycan_biosynthesis	0.166240700446			5.03829445704e-15
L1_Unclassified.L2_Cellular_Processes_and_Signaling.L3_Cell_motility_and_secretion	3.2547610915	CKD	2.10466199027	1.58969215489e-09
L1_Metabolism.L2_Amino_Acid_Metabolism.L3_Tryptophan_metabolism	3.16663115999	CKD	2.34455761481	9.45278269159e-14
L1_Unclassified.L2_Cellular_Processes_and_Signaling.L3_Other_ion_coupled_transporters	4.14365595813	CKD	2.54879860596	3.88736194354e-05
L1_Metabolism.L2_Lipid_Metabolism.L3_alpha_Linolenic_acid_metabolism	1.95371070392			1.90431745387e-30
L1_Genetic_Information_Processing.L2_Replication_and_Repair.L3_DNA_repair_and_recombination_proteins	4.45684869093			-
L1_Genetic_Information_Processing.L2_Folding__Sorting_and_Degradation.L3_Proteasome	2.66494450425			5.05624103168e-05
L1_Human_Diseases.L2_Infectious_Diseases.L3_African_trypanosomiasis	1.65686027654			2.4234851581e-21
L1_Unclassified.L2_Cellular_Processes_and_Signaling.L3_Pores_ion_channels	3.62862175587	CKD	2.6651549345	5.70812767724e-09
L1_Metabolism.L2_Carbohydrate_Metabolism.L3_Inositol_phosphate_metabolism	3.05906983861	CKD	2.13317640113	1.56806380831e-17
L1_Metabolism.L2_Lipid_Metabolism.L3_Fatty_acid_metabolism	3.38295767343	CKD	2.28733561866	1.66485255165e-13
L1_Organismal_Systems.L2_Endocrine_System.L3_Adipocytokine_signaling_pathway	2.87432387734			-
L1_Metabolism.L2_Metabolism_of_Cofactors_and_Vitamins.L3_Vitamin_B6_metabolism	3.33251694915			8.85483011133e-07
L1_Organismal_Systems.L2_Digestive_System.L3_Mineral_absorption	1.82610588811			0.0447045336772
L1_Human_Diseases.L2_Neurodegenerative_Diseases.L3_Huntingtons_disease	2.44607434			2.78699930408e-24
L1_Metabolism.L2_Carbohydrate_Metabolism.L3_Butanoate_metabolism	3.80669597068	CKD	2.25771888677	3.71942519857e-05
L1_Metabolism.L2_Glycan_Biosynthesis_and_Metabolism.L3_N_Glycan_biosynthesis	2.39390730059			3.86598295668e-05
L1_Cellular_Processes.L2_Transport_and_Catabolism.L3_Phagosome	0.0			-
L1_Genetic_Information_Processing.L2_Translation.L3_mRNA_surveillance_pathway	0.0			-
L1_Metabolism.L2_Amino_Acid_Metabolism.L3_Phenylalanine_metabolism	3.30595354453	CKD	2.13814007649	1.55788400385e-12
L1_Unclassified.L2_Metabolism.L3_Biosynthesis_and_biodegradation_of_secondary_metabolites	2.91459638171	CKD	2.0013062925	4.91870983847e-06
L1_Organismal_Systems.L2_Endocrine_System.L3_Renin_angiotensin_system	0.0			-
L1_Metabolism.L2_Xenobiotics_Biodegradation_and_Metabolism.L3_Atrazine_degradation	2.28022500442			0.0150553896944
L1_Unclassified.L2_Metabolism.L3_Nucleotide_metabolism	2.73751182503	CKD	2.07170668718	3.06090432999e-16
L1_Metabolism.L2_Lipid_Metabolism.L3_Synthesis_and_degradation_of_ketone_bodies	2.40996581662			0.0147931181484
L1_Metabolism.L2_Nucleotide_Metabolism.L3_Pyrimidine_metabolism	4.27770110244	HC	2.68242314717	0.0321717622652
L1_Metabolism.L2_Metabolism_of_Cofactors_and_Vitamins.L3_Pantothenate_and_CoA_biosynthesis	3.81897940221	HC	2.29465376898	1.10659522826e-21
L1_Unclassified.L2_Cellular_Processes_and_Signaling.L3_Electron_transfer_carriers	2.47956784766	CKD	2.03545389235	2.77967533471e-31
L1_Metabolism.L2_Metabolism_of_Terpenoids_and_Polyketides.L3_Geraniol_degradation	2.76271740678	CKD	2.18864775492	5.80683393983e-16
L1_Unclassified.L2_Cellular_Processes_and_Signaling.L3_Sporulation	3.91428426118	HC	2.96196854531	2.37086929147e-09
L1_Metabolism.L2_Carbohydrate_Metabolism.L3_Glyoxylate_and_dicarboxylate_metabolism	3.74305854526	CKD	2.19868966378	7.71963838794e-06
L1_Genetic_Information_Processing.L2_Folding__Sorting_and_Degradation.L3_Chaperones_and_folding_catalysts	4.01946708434			-
L1_Metabolism.L2_Carbohydrate_Metabolism.L3_Citrate_cycle__TCA_cycle_	3.81161762907	CKD	2.37562512627	7.37811173902e-07
L1_Genetic_Information_Processing.L2_Transcription.L3_RNA_polymerase	3.20408152113			5.0394942288e-06
L1_Metabolism.L2_Energy_Metabolism.L3_Carbon_fixation_pathways_in_prokaryotes	4.01438364581			-
L1_Metabolism.L2_Metabolism_of_Terpenoids_and_Polyketides.L3_Prenyltransferases	3.50765176856			-
L1_Human_Diseases.L2_Infectious_Diseases.L3_Shigellosis	0.0			-
L1_Metabolism.L2_Biosynthesis_of_Other_Secondary_Metabolites.L3_Caffeine_metabolism	0.70871891676			-
L1_Metabolism.L2_Lipid_Metabolism.L3_Linoleic_acid_metabolism	2.84583541574			0.0157016169619
L1_Environmental_Information_Processing.L2_Signal_Transduction.L3_MAPK_signaling_pathway___yeast	2.68596742219			-
L1_Metabolism.L2_Glycan_Biosynthesis_and_Metabolism.L3_Glycosphingolipid_biosynthesis___ganglio_series	2.86170974435			-
L1_Genetic_Information_Processing.L2_Transcription.L3_Transcription_machinery	4.03623760948	HC	2.64824925389	9.32654935733e-07
L1_Metabolism.L2_Carbohydrate_Metabolism.L3_Galactose_metabolism	3.92473963145			-
L1_Human_Diseases.L2_Cancers.L3_Small_cell_lung_cancer	0.222765512062			1.06180657919e-09
L1_Metabolism.L2_Glycan_Biosynthesis_and_Metabolism.L3_Glycosyltransferases	3.5422484125	CKD	2.11791127219	0.000158754608914
L1_Genetic_Information_Processing.L2_Replication_and_Repair.L3_Chromosome	4.20838720082	HC	2.42478223604	0.0395604529978
L1_Genetic_Information_Processing.L2_Folding__Sorting_and_Degradation.L3_Protein_processing_in_endoplasmic_reticulum	2.8471127868			-
L1_Metabolism.L2_Xenobiotics_Biodegradation_and_Metabolism.L3_Bisphenol_degradation	2.91668333971			-
L1_Environmental_Information_Processing.L2_Signaling_Molecules_and_Interaction.L3_Ion_channels	2.19018824959			1.84901223501e-13
L1_Human_Diseases.L2_Infectious_Diseases.L3_Pertussis	2.75626587091	CKD	2.30462136179	6.52324574629e-17
L1_Unclassified.L2_Cellular_Processes_and_Signaling.L3_Membrane_and_intracellular_structural_molecules	3.78880409002	CKD	2.63818129669	1.01338556482e-05
L1_Genetic_Information_Processing.L2_Transcription.L3_Transcription_factors	4.24579576383			-
L1_Environmental_Information_Processing.L2_Membrane_Transport.L3_Secretion_system	4.07759201847	CKD	3.01516960585	3.11534091542e-13
L1_Metabolism.L2_Biosynthesis_of_Other_Secondary_Metabolites.L3_Flavone_and_flavonol_biosynthesis	1.82125650688			-
L1_Human_Diseases.L2_Infectious_Diseases.L3_Measles	0.0			-
L1_Metabolism.L2_Biosynthesis_of_Other_Secondary_Metabolites.L3_Flavonoid_biosynthesis	1.68128440722			5.73619084499e-15
L1_Unclassified.L2_Metabolism.L3_Metabolism_of_cofactors_and_vitamins	3.07026016522			0.000183970800493
L1_Metabolism.L2_Xenobiotics_Biodegradation_and_Metabolism.L3_Chloroalkane_and_chloroalkene_degradation	3.23083408333			-
L1_Metabolism.L2_Metabolism_of_Other_Amino_Acids.L3_Selenocompound_metabolism	3.55661860356			2.89595687562e-05
L1_Unclassified.L2_Genetic_Information_Processing.L3_Replication__recombination_and_repair_proteins	3.90022420419			0.0195103235665
L1_Metabolism.L2_Metabolism_of_Other_Amino_Acids.L3_Phosphonate_and_phosphinate_metabolism	2.81584497971			1.40114878613e-09
L1_Metabolism.L2_Lipid_Metabolism.L3_Primary_bile_acid_biosynthesis	2.56489038344			-
L1_Metabolism.L2_Biosynthesis_of_Other_Secondary_Metabolites.L3_Indole_alkaloid_biosynthesis	0.0			-
L1_Metabolism.L2_Metabolism_of_Terpenoids_and_Polyketides.L3_Biosynthesis_of_ansamycins	3.0713519317			-
L1_Metabolism.L2_Metabolism_of_Other_Amino_Acids.L3_D_Glutamine_and_D_glutamate_metabolism	3.17757818117			-
L1_Human_Diseases.L2_Infectious_Diseases.L3_Vibrio_cholerae_pathogenic_cycle	2.90900967455			0.000226103451974
L1_Metabolism.L2_Xenobiotics_Biodegradation_and_Metabolism.L3_Toluene_degradation	3.02114502134			0.00134700581605
L1_Environmental_Information_Processing.L2_Signaling_Molecules_and_Interaction.L3_G_protein_coupled_receptors	0.0			-
L1_Metabolism.L2_Metabolism_of_Cofactors_and_Vitamins.L3_Lipoic_acid_metabolism	2.58427743111			4.19748817671e-19
L1_Metabolism.L2_Glycan_Biosynthesis_and_Metabolism.L3_Other_glycan_degradation	3.57373476403			-
L1_Metabolism.L2_Glycan_Biosynthesis_and_Metabolism.L3_Glycosaminoglycan_degradation	3.00174575943			-
L1_Genetic_Information_Processing.L2_Folding__Sorting_and_Degradation.L3_Ubiquitin_system	2.11878487515			2.65209012906e-11
L1_Metabolism.L2_Lipid_Metabolism.L3_Fatty_acid_elongation_in_mitochondria	0.708609194562			-
L1_Metabolism.L2_Energy_Metabolism.L3_Methane_metabolism	4.12097772747	HC	2.66725956311	9.43883134831e-12
L1_Organismal_Systems.L2_Nervous_System.L3_Glutamatergic_synapse	3.07014904644			1.78058074785e-06
L1_Human_Diseases.L2_Cardiovascular_Diseases.L3_Viral_myocarditis	0.222765512062	CKD	2.00142125635	1.06180657919e-09
L1_Cellular_Processes.L2_Transport_and_Catabolism.L3_Lysosome	3.17378671617			-
L1_Human_Diseases.L2_Cancers.L3_Prostate_cancer	2.66918405752			0.00301101248237
L1_Metabolism.L2_Xenobiotics_Biodegradation_and_Metabolism.L3_Dioxin_degradation	2.78612039111			2.23259501649e-07
L1_Metabolism.L2_Carbohydrate_Metabolism.L3_Glycolysis___Gluconeogenesis	4.05440702018			0.00135896377857
L1_Metabolism.L2_Metabolism_of_Cofactors_and_Vitamins.L3_Riboflavin_metabolism	3.41027418394			0.0253250742764
L1_Metabolism.L2_Xenobiotics_Biodegradation_and_Metabolism.L3_Xylene_degradation	2.74483323301			5.00903457368e-06
L1_Metabolism.L2_Carbohydrate_Metabolism.L3_C5_Branched_dibasic_acid_metabolism	3.51727816756			7.24712329572e-08
L1_Unclassified.L2_Metabolism.L3_Carbohydrate_metabolism	3.27526619101			-
L1_Metabolism.L2_Carbohydrate_Metabolism.L3_Pyruvate_metabolism	4.02584261809	CKD	2.19942279396	0.00254871829235
L1_Genetic_Information_Processing.L2_Translation.L3_Ribosome	4.37943569211	HC	2.92514298776	0.000484001850181
L1_Metabolism.L2_Lipid_Metabolism.L3_Arachidonic_acid_metabolism	2.45767391022			0.0074663915324
L1_Metabolism.L2_Amino_Acid_Metabolism.L3_Glycine__serine_and_threonine_metabolism	3.93327809881			0.00448395789533
L1_Metabolism.L2_Amino_Acid_Metabolism.L3_Phenylalanine__tyrosine_and_tryptophan_biosynthesis	3.93829266004	HC	2.4024236021	2.60653539177e-11
L1_Metabolism.L2_Lipid_Metabolism.L3_Fatty_acid_biosynthesis	3.67874118881			0.00137708442375
L1_Metabolism.L2_Metabolism_of_Cofactors_and_Vitamins.L3_Folate_biosynthesis	3.59445371357			-
L1_Metabolism.L2_Biosynthesis_of_Other_Secondary_Metabolites.L3_Phenylpropanoid_biosynthesis	3.28474983097			-
L1_Metabolism.L2_Xenobiotics_Biodegradation_and_Metabolism.L3_Nitrotoluene_degradation	3.00717772944	HC	2.05827271182	4.81003652575e-16
L1_Metabolism.L2_Biosynthesis_of_Other_Secondary_Metabolites.L3_Isoquinoline_alkaloid_biosynthesis	2.80995405254			-
L1_Metabolism.L2_Xenobiotics_Biodegradation_and_Metabolism.L3_Styrene_degradation	2.33325698593			-
L1_Metabolism.L2_Xenobiotics_Biodegradation_and_Metabolism.L3_1_1_1_Trichloro_2_2_bis_4_chlorophenyl_ethane__DDT__degradation	0.347056915986			0.00268246894805
L1_Genetic_Information_Processing.L2_Replication_and_Repair.L3_Homologous_recombination	3.97970098553			-
L1_Organismal_Systems.L2_Immune_System.L3_Fc_gamma_R_mediated_phagocytosis	0.0			-
L1_Cellular_Processes.L2_Cell_Motility.L3_Bacterial_chemotaxis	3.59433855536	HC	2.31570890125	0.000855274381787
L1_Metabolism.L2_Metabolism_of_Other_Amino_Acids.L3_beta_Alanine_metabolism	3.28594446805			-
L1_Unclassified.L2_Genetic_Information_Processing.L3_Protein_folding_and_associated_processing	3.80657208015	CKD	2.21969376771	3.8844709633e-07
L1_Metabolism.L2_Amino_Acid_Metabolism.L3_Valine__leucine_and_isoleucine_biosynthesis	3.87779643203	HC	2.25490088395	1.06140896745e-06
L1_Metabolism.L2_Metabolism_of_Other_Amino_Acids.L3_Glutathione_metabolism	3.32961754402	CKD	2.27235120631	3.49392377694e-08
L1_Metabolism.L2_Biosynthesis_of_Other_Secondary_Metabolites.L3_Novobiocin_biosynthesis	3.14484428317			1.47193538613e-08
L1_Metabolism.L2_Enzyme_Families.L3_Peptidases	4.28060303712	HC	2.44864476668	0.0152681470604
L1_Unclassified.L2_Genetic_Information_Processing.L3_Restriction_enzyme	3.30891545122			-
L1_Metabolism.L2_Lipid_Metabolism.L3_Ether_lipid_metabolism	1.24236184954			-
L1_Cellular_Processes.L2_Cell_Motility.L3_Flagellar_assembly	3.46412569629	CKD	2.31291959226	0.0487774090634
L1_Metabolism.L2_Xenobiotics_Biodegradation_and_Metabolism.L3_Caprolactam_degradation	2.50894259339	CKD	2.1278729213	2.65970944045e-20
L1_Metabolism.L2_Metabolism_of_Other_Amino_Acids.L3_Cyanoamino_acid_metabolism	3.51918007485			0.0104814041637
L1_Metabolism.L2_Metabolism_of_Terpenoids_and_Polyketides.L3_Terpenoid_backbone_biosynthesis	3.77188732692	HC	2.32927127421	9.86064751395e-05
L1_Unclassified.L2_Metabolism.L3_Amino_acid_metabolism	3.32863922295			-
L1_Human_Diseases.L2_Infectious_Diseases.L3_Amoebiasis	1.93407984577			2.54684162453e-06
L1_Metabolism.L2_Biosynthesis_of_Other_Secondary_Metabolites.L3_Isoflavonoid_biosynthesis	0.0			-
