# Supplementary material for: Alterations of the Human Gut Microbiome in Chronic Kidney Disease
Source: Adv Sci (Weinh). 2020 Sep 2;7(20):2001936. doi: 10.1002/advs.202001936 (PMC7578882; doi:10.1002/advs.202001936)
Supplement: Supplementary file 12 — Supporting Excel 10 [file ADVS-7-2001936-s012.xls]

rownames(Data)	OTU1620 (Blautia)	OTU3279 (Blautia)	OTU2545 (Blautia)	OTU3349 (Blautia)	OTU503 (Faecalibacterium)	group
HC_3	1.09e-4	0.003154	7.66e-4	0.001893	0.010122	HC
HC_6	0.001958	1.17e-4	0.001765	0.001106	0.003982	HC
HC_8	1.7e-4	0.003794	0.004206	0.002912	0.014073	HC
HC_10	7.29e-4	4.7e-4	6.55e-4	0.001556	0.004792	HC
HC_11	4.18e-4	8.77e-4	4.27e-4	0.001464	0.004345	HC
HC_13	0	3.13e-4	0.001102	8.94e-4	0.005858	HC
HC_14	0	1.51e-4	2.39e-4	2.5e-4	0.006769	HC
HC_17	5.79e-4	1.15e-4	7.41e-4	0.001879	0.011391	HC
HC_19	1.46e-4	5.34e-4	1.33e-4	0.001817	7.39e-4	HC
HC_20	5.9e-5	3.11e-4	1.12e-4	1.55e-4	0.003222	HC
HC_21	5e-5	4.19e-4	4.55e-4	1.45e-4	0.005557	HC
HC_22	2.05e-4	7.64e-4	4.46e-4	0.002028	0.001678	HC
HC_23	0.004758	1.7e-4	0.001066	0.003323	0.003572	HC
HC_24	0.002514	0	0.003774	0.005568	0.012476	HC
HC_25	3.58e-4	4.02e-4	9.1e-5	2.17e-4	0.00384	HC
HC_26	3.52e-4	1.92e-4	0.001027	0.003304	0.007006	HC
HC_27	1.44e-4	0	3.31e-4	3.3e-4	0.007174	HC
HC_28	6.62e-4	7.05e-4	1.55e-4	0.001115	0.002561	HC
HC_29	4.53e-4	0.001936	6.3e-4	0.001168	0.007451	HC
HC_30	4.1e-5	3.67e-4	2.84e-4	2.94e-4	0.013243	HC
HC_32	7.85e-4	3.15e-4	8.12e-4	0.006271	0.002992	HC
HC_33	5.88e-4	0.001763	0.001156	0.00872	0.004358	HC
HC_34	1.24e-4	1.3e-4	2.91e-4	6.34e-4	0.0021	HC
HC_35	2.09e-4	1.73e-4	0	1.45e-4	0.001329	HC
HC_36	7.6e-5	0.00156	8.22e-4	0.001308	0.011044	HC
HC_38	1.4e-5	4.21e-4	4.31e-4	7.68e-4	0.002976	HC
HC_40	0.0025	0.003387	0.003941	0.015166	0.012967	HC
HC_41	3.5e-5	0.005655	2.76e-4	0.002168	0.007786	HC
HC_42	1.35e-4	3.79e-4	0.001446	0.002522	0.010334	HC
HC_45	1.37e-4	0.00107	9.34e-4	0.001511	0.009419	HC
HC_47	1.3e-4	0.001273	1.33e-4	0.001535	0.003505	HC
HC_49	0.002194	0.002555	0.002243	0.004998	0.008131	HC
HC_51	2.4e-5	2.61e-4	0	6.4e-5	6.66e-4	HC
HC_52	3.05e-4	0.003396	0.002893	0.008187	0.009698	HC
HC_55	1.65e-4	5.97e-4	3.08e-4	0.001207	0.002332	HC
HC_56	2.57e-4	9.7e-4	0.001716	0.002415	0.009884	HC
HC_57	2.04e-4	2.08e-4	3.43e-4	0.003431	0.006884	HC
HC_59	2.61e-4	7.12e-4	4.07e-4	4.9e-4	0.007032	HC
HC_61	2.4e-4	6.74e-4	0.001754	0.007086	0.012248	HC
HC_62	1.32e-4	2.38e-4	2.4e-5	2.2e-4	4.3e-4	HC
HC_64	2.04e-4	3.32e-4	3.23e-4	0.001275	0.001909	HC
HC_67	3.17e-4	6.19e-4	2.81e-4	0.001644	0.005716	HC
HC_68	2.48e-4	9.85e-4	5.57e-4	0.001223	0.003758	HC
HC_71	2.46e-4	1.56e-4	1.86e-4	0.003731	1.29e-4	HC
HC_72	3.1e-5	5.55e-4	2.35e-4	9.01e-4	0.001744	HC
HC_73	1.07e-4	1.11e-4	3.26e-4	5.69e-4	0.00219	HC
HC_76	5.6e-5	1.58e-4	2.47e-4	4.96e-4	0.00199	HC
HC_77	3.18e-4	0	0.001067	0.002041	0.004335	HC
HC_79	4.1e-5	4.4e-5	4.18e-4	0.001164	0.005138	HC
HC_80	5e-5	3.39e-4	9.37e-4	8.25e-4	0.004629	HC
HC_81	4.94e-4	5.08e-4	0.002072	0.003986	0.008014	HC
HC_82	3.31e-4	6.92e-4	0.003157	0.00338	0.009819	HC
HC_83	9.1e-5	7e-4	1.04e-4	6.3e-4	0.002182	HC
HC_86	7.4e-4	0	0.0066	0.010243	0.014267	HC
HC_87	1.16e-4	7.85e-4	1.93e-4	8.28e-4	0.005557	HC
HC_88	0.00429	0.005976	0.001351	0.002067	0.006445	HC
HC_89	9.2e-5	0.001104	1.72e-4	5.13e-4	0.007147	HC
HC_91	0.001856	0.00309	0.004705	0.017084	0.014061	HC
HC_92	0.004004	2e-4	7.4e-4	0.010994	0.002453	HC
HC_93	9.11e-4	3.42e-4	0.001148	0.001732	0.006052	HC
HC_96	0	2.29e-4	1.84e-4	3.91e-4	0.009741	HC
HC_97	8.41e-4	1.9e-4	0.001657	0.001604	0.007786	HC
HC_98	4.2e-5	4.06e-4	7.86e-4	9.35e-4	0.00291	HC
HC_99	7.2e-5	0.007588	1.58e-4	0.001046	0.007828	HC
HC_100	3.86e-4	0.016448	7.92e-4	0.01098	0.005514	HC
HC_101	0.001191	0.001211	0.001526	0.00216	0.017647	HC
HC_102	5.57e-4	0.003426	0.001545	0.002661	0.011295	HC
HC_103	0	0.003728	0.001548	6.13e-4	0.013258	HC
HC_104	1.86e-4	9.8e-4	0.002112	0.003199	0.008355	HC
HC_106	6.36e-4	9.11e-4	8.88e-4	0.001844	0.007932	HC
HC_109	0.001814	0.003073	6.21e-4	0.006855	0.001963	HC
HC_110	0.004332	0.003618	0.001432	0.003248	0.006417	HC
HC_111	5.29e-4	6.35e-4	2.13e-4	0.001175	2.31e-4	HC
HC_113	4.98e-4	6.98e-4	0.002418	0.001534	0.007504	HC
HC_115	7.08e-4	0.011758	8.81e-4	0.00568	0.007468	HC
HC_116	4.63e-4	0.001886	5.3e-4	0.002625	0.004458	HC
HC_117	5.54e-4	6.75e-4	2.79e-4	9.08e-4	0.002973	HC
HC_118	4.71e-4	0.001786	0.001156	0.002749	0.014251	HC
HC_119	4.7e-4	0.001766	7.11e-4	0.001786	0.009237	HC
HC_120	7.05e-4	0.004159	0.001481	0.00502	0.014952	HC
HC_122	0.003366	0.001486	0.003525	0.005191	0.014632	HC
HC_123	0.001103	0.002576	0.005349	0.011688	0.015762	HC
HC_125	6.17e-4	0.001013	0.003756	0.003792	0.011648	HC
HC_126	3.74e-4	0.003918	0.001239	0.005171	0.004598	HC
HC_127	0.003471	7.75e-4	0.001	0.001853	0.008986	HC
HC_128	0.001169	0	0.002139	0.011011	0.005698	HC
HC_130	0.002299	0.002581	0.003578	0.014248	0.010441	HC
HC_131	4.09e-4	0.001671	9.14e-4	9.91e-4	0.008738	HC
HC_132	0.001087	6.29e-4	0.00101	0.00271	0.010166	HC
HC_134	0.003616	0.002459	0.00324	0.013342	0.004157	HC
HC_135	0.00116	0.002776	6.74e-4	0.002236	0.003306	HC
HC_136	4.44e-4	0.004079	0.002054	0.002799	0.016142	HC
HC_138	7.03e-4	7.23e-4	0.001813	0.001565	0.002861	HC
HC_139	8.6e-5	0.001012	5.8e-5	8.14e-4	6.85e-4	HC
HC_141	0.001334	8.22e-4	0.001476	0.004678	0.006403	HC
HC_143	4.12e-4	0.001076	1.75e-4	0.001097	0.003813	HC
HC_145	0.001006	0.001186	4.54e-4	0.003474	0.007488	HC
HC_146	0	9.56e-4	1.21e-4	0	0.013549	HC
HC_147	3.53e-4	0.002445	0.002927	0.003086	0.007239	HC
HC_148	8.49e-4	7.08e-4	0.001118	0.003041	0.006212	HC
HC_149	0.003608	5.03e-4	6.4e-5	0.001793	1.21e-4	HC
HC_150	2.59e-4	0.003023	0.001288	0.001278	0.010388	HC
HC_151	0.001884	0.002121	0.003713	0.003622	0.017483	HC
HC_152	7.86e-4	5.12e-4	0.00109	0.002635	0.012672	HC
HC_153	1.5e-4	6.4e-5	0.002039	9.26e-4	0.007737	HC
HC_154	1.49e-4	0.001243	5.79e-4	0.001847	0.00708	HC
HC_155	1.5e-4	3.37e-4	3.32e-4	5.29e-4	0.005243	HC
HC_156	4.45e-4	0.006025	0.001515	0.011114	0.007198	HC
HC_157	3.24e-4	0.002179	0	0.001477	0.001581	HC
HC_158	1.78e-4	1.45e-4	1.1e-4	5.41e-4	0.002342	HC
HC_159	2.98e-4	0.001155	1.06e-4	4.82e-4	0.003193	HC
HC_162	1.88e-4	0.001246	0.001405	0.003626	0.003836	HC
HC_163	1.12e-4	0.002669	6.6e-4	8.38e-4	0.00801	HC
HC_165	5.23e-4	0.001514	6.22e-4	0.006193	0.00257	HC
HC_166	0.003942	0.002461	0.004049	0.012762	0.015143	HC
HC_167	8.78e-4	0.002522	0.001391	0.004843	0.003524	HC
HC_169	5.16e-4	0.002194	0.0018600000000000001	0.006339	0.008582	HC
HC_172	0.001547	0.001094	0.001012	8.89e-4	0.011764	HC
HC_174	0.001183	2.58e-4	8.62e-4	0.004554	0.006274	HC
HC_175	2.58e-4	6.19e-4	0.001155	0.00142	0.018588	HC
HC_176	8.21e-4	5.7e-5	0.002896	0.002147	0.007725	HC
HC_177	5.1e-4	0.001734	0.001118	0.0022	0.004525	HC
HC_178	0.001014	0.001428	0.001058	0.003479	0.005024	HC
HC_179	6.28e-4	0.001225	0.001043	0.001662	0.004807	HC
HC_180	0.001053	0.001871	0.001326	0.003782	0.011444	HC
HC_182	0.001335	0.007879	0.002217	0.009455	0.009867	HC
HC_183	1.42e-4	8.42e-4	9.85e-4	0.002268	0.003454	HC
HC_185	0.001281	0.002897	2.9e-4	0.001362	0.002257	HC
HC_186	2.9e-5	5.36e-4	4.41e-4	0.00115	0.002867	HC
HC_189	3e-5	0.001837	6.5e-5	2.38e-4	0.001386	HC
HC_193	0.005642	0.002683	8.76e-4	0.005163	0.004372	HC
HC_195	0	4.89e-4	2.2e-5	0	0.001306	HC
HC_196	0.001379	0.001712	7.81e-4	6.85e-4	9.05e-4	HC
HC_197	1.89e-4	0.001233	1.2e-4	0.001601	0.004416	HC
HC_198	6.71e-4	3.09e-4	8.21e-4	0.003128	0.002246	HC
HC_199	1.54e-4	0.001965	0	2.73e-4	7.9e-4	HC
HC_202	0.001475	4.07e-4	8.2e-4	0.001963	0.005098	HC
HC_204	3.4e-4	3.94e-4	7.49e-4	0.002232	0.008914	HC
HC_205	3.48e-4	1.01e-4	5.23e-4	0.001079	0.002739	HC
HC_206	9.58e-4	0.004743	7.86e-4	0.002975	0.009201	HC
HC_207	4.7e-5	1.6e-4	2.76e-4	9.65e-4	0.005168	HC
HC_208	8.96e-4	0.001939	6.09e-4	0.001333	0.002535	HC
HC_209	0.001226	0.001517	0.001561	0.00314	0.007448	HC
HC_210	0.00135	3.3e-4	1.8e-5	0.003706	2.65e-4	HC
HC_211	1.66e-4	0.001735	2.78e-4	0.001205	0.002289	HC
HC_212	0.00104	8.38e-4	7.38e-4	0.004586	0.005092	HC
HC_213	2.74e-4	0.001343	4.53e-4	0.001154	0.012663	HC
HC_214	4.72e-4	0.001237	2.63e-4	0.001085	0.002899	HC
HC_215	1.4e-4	0.006802	5.05e-4	0.003207	0.005606	HC
HC_216	7.82e-4	0.001686	3.17e-4	0.003933	0.002949	HC
HC_217	0.002424	0.001378	0.002094	0.005855	0.004717	HC
HC_218	1.38e-4	0.001184	5.77e-4	0.00159	0.005595	HC
HC_219	6.39e-4	0.001672	4.72e-4	0.001925	0.002409	HC
HC_221	3.64e-4	3.98e-4	2.03e-4	0.001005	0.006157	HC
HC_223	2.54e-4	3.15e-4	4.04e-4	0.005968	0.001416	HC
HC_225	2.5e-4	0.002266	5.03e-4	0.002082	0.011857	HC
HC_226	1.87e-4	4.81e-4	2.48e-4	6.16e-4	0.004521	HC
HC_227	1.51e-4	0.005397	4.47e-4	0.002492	0.003886	HC
HC_228	2.37e-4	8.7e-4	1.61e-4	4.23e-4	0.001227	HC
HC_230	0.001993	9.22e-4	4.8e-4	6.74e-4	0.002304	HC
HC_231	1.44e-4	0.001748	7.1e-4	0.004743	0.002214	HC
HC_233	4.66e-4	8.29e-4	8.5e-5	0.001338	8.54e-4	HC
HC_234	0.002813	0	0.004306	0.01626	0.00842	HC
HC_235	8.12e-4	0.002155	6.11e-4	0.003538	0.002324	HC
HC_238	2.41e-4	0.001518	0.001197	0.003933	0.012936	HC
HC_239	3.1e-4	5.18e-4	4.6e-5	1.67e-4	0.002531	HC
HC_242	6.98e-4	0.00264	6.98e-4	0.002597	0.004436	HC
HC_244	0.002136	0.001567	9.99e-4	0.002469	0.006956	HC
HC_245	2.48e-4	0.001291	5.68e-4	0.001674	0.002033	HC
HC_246	4.35e-4	0.003378	9.49e-4	0.003212	0.006661	HC
HC_250	2.56e-4	0.001019	0.001417	0.005825	0.014366	HC
HC_251	1.38e-4	0.001891	5.19e-4	0.00328	0.00537	HC
HC_253	1.5e-4	1.77e-4	1.72e-4	5.31e-4	0.002696	HC
HC_257	3.58e-4	0.001604	7.39e-4	0.001049	0.003941	HC
HC_261	0.001035	0.003296	0.001689	0.002586	0.007081	HC
HC_263	0.002028	0.00114	0.002044	0.011807	0.004512	HC
HC_264	9.24e-4	0.005059	2.9e-4	0.001955	0.002768	HC
HC_265	2.53e-4	3.8e-5	0	0.004514	0	HC
HC_266	2.28e-4	4.4e-5	0	5.1e-5	4.7e-5	HC
HC_267	2.47e-4	0.004014	8.3e-5	0.00192	0.001659	HC
HC_269	3.95e-4	0.00664	0.001421	0.007703	0.006261	HC
HC_270	1.3e-4	0.001791	4.03e-4	7.95e-4	0.011128	HC
HC_271	0.008523	0	0	0.005298	0	HC
HC_272	0	0.001217	6.19e-4	9.21e-4	0.012502	HC
HC_275	0	0.004656	8.1e-5	0	0.005818	HC
HC_278	9.08e-4	6.6e-4	3.18e-4	7.43e-4	6.83e-4	HC
HC_279	0.001849	0.003868	0.001493	0.010047	0.004082	HC
HC_281	1.4e-4	8.09e-4	3.2e-5	7.93e-4	9.93e-4	HC
HC_282	5.88e-4	0.005152	4.38e-4	0.001568	0.00749	HC
HC_284	8.38e-4	4.42e-4	4.42e-4	7.99e-4	0.001805	HC
HC_285	2.6e-4	0.00449	0.001201	0.002496	0.006448	HC
HC_286	2.91e-4	0.001207	7.96e-4	0.001367	0.007095	HC
HC_287	5.93e-4	0.004918	0.001698	0.002792	0.021236	HC
HC_289	0	1.87e-4	0.001959	6.19e-4	0.004519	HC
HC_290	0.001451	5.84e-4	0.004522	0.013453	0.008963	HC
HC_291	0.001253	5.22e-4	4.38e-4	0.005005	0.00247	HC
HC_292	3.45e-4	0.002349	6.03e-4	0.001684	0.003741	HC
HC_293	8.46e-4	0.00102	3.58e-4	0.002071	0.003751	HC
HC_294	3.37e-4	4.86e-4	1.45e-4	2.63e-4	0.010014	HC
HC_296	7.46e-4	0.002235	0.002101	0.005377	0.014382	HC
HC_298	2.62e-4	0.001309	0.001804	0.003398	0.007469	HC
HC_299	2.13e-4	2.08e-4	3.17e-4	0.001036	0.005291	HC
HC_300	0.001799	8.71e-4	5.85e-4	0.002562	0.003331	HC
HC_301	7.88e-4	5.03e-4	0	0.009412	2.33e-4	HC
HC_302	4.51e-4	8.92e-4	1.15e-4	5.64e-4	0.001646	HC
HC_304	6e-4	5.06e-4	0.001511	8.87e-4	0.003083	HC
HC_315	6.1e-4	5.42e-4	9.29e-4	0.002393	0.004176	HC
HC_316	3.03e-4	4.79e-4	1.63e-4	5.5e-4	0.002907	HC
HC_319	0.001345	0.002745	0.001731	0.00507	0.012264	HC
HC_320	6.61e-4	0.005917	3.38e-4	0.002591	0.002691	HC
CKD_1	0	1.79e-4	0	0	1.27e-4	CKD
CKD_2	0	5.1e-5	5.1e-5	1.55e-4	0.004051	CKD
CKD_3	3.7e-5	3.4e-5	3.2e-5	8.8e-5	0.00151	CKD
CKD_4	3.5e-5	1.59e-4	0	3.09e-4	3.3e-4	CKD
CKD_5	8e-5	2.25e-4	2.19e-4	1.55e-4	0.002435	CKD
CKD_6	0	0	5.9e-5	5.3e-5	8.1e-4	CKD
CKD_7	1.74e-4	3.84e-4	1.15e-4	4.19e-4	0.002444	CKD
CKD_8	0	6.7e-5	0	7e-5	0.002638	CKD
CKD_9	6.6e-5	0	0	2.37e-4	1.39e-4	CKD
CKD_10	0	4.3e-5	0	1.28e-4	8.3e-5	CKD
CKD_14	7.6e-5	1.75e-4	1.4e-4	2.46e-4	0.001357	CKD
CKD_15	6.2e-5	1.76e-4	3.4e-5	1.43e-4	0.001565	CKD
CKD_16	0	9.9e-5	3.8e-5	8.9e-5	3.05e-4	CKD
CKD_17	0	2.9e-5	3.6e-5	3.41e-4	4.3e-4	CKD
CKD_20	7.6e-5	1.78e-4	0	3.6e-5	0.001556	CKD
CKD_23	0	0	0	0	0.001157	CKD
CKD_25	0	2.34e-4	0	1.11e-4	0.001426	CKD
CKD_26	0	6.8e-5	0	5.9e-5	2.8e-5	CKD
CKD_27	0	0	0	1.87e-4	3.11e-4	CKD
CKD_28	0	6.6e-5	0	0	1.39e-4	CKD
CKD_29	0	0	0	0	3e-5	CKD
CKD_30	2.3e-5	0	1.77e-4	2.41e-4	8.67e-4	CKD
CKD_31	5.9e-5	2e-4	1.53e-4	4.61e-4	0.002598	CKD
CKD_32	1.03e-4	5.3e-5	3.6e-5	6.9e-5	2.07e-4	CKD
CKD_33	0	0	0	0	4.1e-5	CKD
CKD_35	0	2.7e-5	0	0	5.3e-5	CKD
CKD_36	0	1.01e-4	0	1.65e-4	0.001711	CKD
CKD_37	3.8e-5	2.54e-4	0	0	7.97e-4	CKD
CKD_38	4.8e-5	2.54e-4	2.3e-5	1.93e-4	3.23e-4	CKD
CKD_41	3.35e-4	5.51e-4	5.3e-5	0.00112	0.002249	CKD
CKD_42	7.5e-5	4e-5	1.51e-4	3.8e-4	9.68e-4	CKD
CKD_43	0	1.43e-4	0	4.6e-5	0.002442	CKD
CKD_44	1.67e-4	0	2.11e-4	0.001436	0.001866	CKD
CKD_45	0	0	5.9e-5	5.1e-5	8.84e-4	CKD
CKD_47	0	2.4e-5	2.7e-5	5.5e-5	0.001262	CKD
CKD_49	0	0	0	0	5.9e-5	CKD
CKD_50	1.33e-4	0	2.84e-4	4.87e-4	0.001741	CKD
CKD_52	9.9e-5	0.001074	2.6e-5	2.54e-4	2.92e-4	CKD
CKD_53	0	4.93e-4	4.4e-5	5.01e-4	3.93e-4	CKD
CKD_54	8.5e-5	0	7.5e-5	1.84e-4	9.14e-4	CKD
CKD_55	3.3e-5	2.9e-5	1.07e-4	1.32e-4	0.001293	CKD
CKD_56	1.76e-4	4.3e-5	7.9e-5	9.2e-5	0.001036	CKD
CKD_57	1.9e-5	1.37e-4	1.22e-4	2.04e-4	0.001065	CKD
CKD_58	0	2.34e-4	0	1.04e-4	0.001162	CKD
CKD_59	1.12e-4	0	2.61e-4	0.001223	0.001965	CKD
CKD_64	2.2e-5	1.13e-4	0	1.15e-4	7.19e-4	CKD
CKD_67	5.7e-5	5.7e-5	0	3.6e-5	3.02e-4	CKD
CKD_68	2.1e-5	9.3e-5	0	1.96e-4	8.8e-4	CKD
CKD_69	2e-5	3.6e-5	2e-5	4.6e-5	3.05e-4	CKD
CKD_73	0	0	0	2.23e-4	3.13e-4	CKD
CKD_75	0	0	0	0.001479	8e-5	CKD
CKD_76	3.9e-5	6.5e-5	0	0	9.13e-4	CKD
CKD_79	0	0	0	4.94e-4	9.8e-5	CKD
CKD_80	0	0	0	2.37e-4	6.1e-5	CKD
CKD_81	3.8e-5	1.17e-4	0	0.002025	1.7e-4	CKD
CKD_83	0	2.4e-5	2.1e-5	5.1e-5	8.71e-4	CKD
CKD_84	0	7.3e-5	1.21e-4	1.15e-4	0.001369	CKD
CKD_86	0	9.9e-5	0	1.28e-4	7.08e-4	CKD
CKD_87	1.6e-5	0	0	7.3e-5	8.4e-5	CKD
CKD_89	0	1.64e-4	6.5e-5	0	2.26e-4	CKD
CKD_90	0	0	0	0	4.3e-5	CKD
CKD_92	0	0	0	0	7.51e-4	CKD
CKD_94	0	2.8e-5	0	0	1.57e-4	CKD
CKD_95	0	0	0	0	7.8e-5	CKD
CKD_96	0	0	0	8.8e-5	0	CKD
CKD_98	0	0	0	4.2e-5	1.24e-4	CKD
CKD_99	0	0	0	7.6e-5	0	CKD
CKD_100	7.9e-5	1.4e-4	5.6e-5	5.18e-4	0.002264	CKD
CKD_102	0	1.42e-4	0	1.12e-4	2.77e-4	CKD
CKD_103	0	1e-4	0	0	1.55e-4	CKD
CKD_104	0	9.3e-5	0	5.5e-5	6.93e-4	CKD
CKD_107	4.2e-5	0	3.9e-5	7.8e-5	3.97e-4	CKD
CKD_108	0	1.19e-4	0	0	0.001205	CKD
CKD_110	1.19e-4	3.1e-4	6.1e-5	5.85e-4	0.001444	CKD
CKD_112	0	4.02e-4	0	5.7e-5	7.66e-4	CKD
CKD_113	3.5e-5	0	0	3.2e-5	0.001044	CKD
CKD_115	6.2e-5	1.1e-5	1.12e-4	2.29e-4	0.00103	CKD
CKD_117	2.9e-5	2.69e-4	0	3.73e-4	5.47e-4	CKD
CKD_118	3.1e-5	0	5.6e-5	4.97e-4	0.001328	CKD
CKD_119	1.37e-4	1.4e-4	8.7e-5	3.66e-4	0.004035	CKD
CKD_120	6e-5	2.21e-4	1.51e-4	1.95e-4	0.001127	CKD
CKD_122	1.08e-4	9.4e-5	1.85e-4	3.38e-4	0.002221	CKD
CKD_124	0	2.3e-5	2.7e-5	1.69e-4	5.81e-4	CKD
CKD_125	2.8e-5	2.77e-4	0	7.6e-5	0.001367	CKD
CKD_126	0	1.15e-4	1.02e-4	1.42e-4	0.001774	CKD
CKD_128	4e-5	0.001505	0	1.06e-4	4.8e-5	CKD
CKD_129	6.7e-5	2.4e-5	2.9e-5	2.93e-4	0.001254	CKD
CKD_131	3.1e-5	9.3e-5	6.1e-5	2.4e-4	7.04e-4	CKD
CKD_132	0	2.25e-4	0	2.17e-4	9.36e-4	CKD
CKD_135	0	1.48e-4	0	7.5e-5	5.74e-4	CKD
CKD_136	0	0	0	2.1e-5	0.001162	CKD
CKD_139	0	1.79e-4	2.9e-5	1.16e-4	6.61e-4	CKD
CKD_140	0	1.68e-4	2.8e-5	3e-5	8.91e-4	CKD
CKD_141	0	0	2.7e-5	1.41e-4	0.001681	CKD
CKD_143	0	0	2.2e-5	7.9e-5	5.56e-4	CKD
CKD_144	0	0	0	1.02e-4	4.97e-4	CKD
CKD_145	3.9e-5	0	0	0	0	CKD
CKD_147	0	1.28e-4	1.23e-4	2.83e-4	0.002326	CKD
CKD_149	0	0	0	0	0.001	CKD
CKD_150	0	0	0	0	0	CKD
CKD_151	0	3.4e-5	5.9e-5	6.3e-5	0.001119	CKD
CKD_152	0	0	1.38e-4	5.27e-4	8.6e-4	CKD
CKD_153	0	6.1e-5	0	0	1.98e-4	CKD
CKD_154	0	3.14e-4	9.4e-5	2.1e-4	0.001357	CKD
CKD_155	0	1.8e-4	0	6.1e-5	0.002528	CKD
CKD_156	0	9.8e-5	0	6.9e-5	3.26e-4	CKD
CKD_157	0	0	0	0	1.3e-5	CKD
CKD_158	0	4.9e-5	0	2.6e-5	0	CKD
CKD_159	0	2.1e-5	0	0	8.14e-4	CKD
CKD_160	0	0	0	0	0	CKD
