# Supplementary material for: Alterations of the Human Gut Microbiome in Chronic Kidney Disease
Source: Adv Sci (Weinh). 2020 Sep 2;7(20):2001936. doi: 10.1002/advs.202001936 (PMC7578882; doi:10.1002/advs.202001936)
Supplement: Supplementary file 13 — Supporting Excel 11 [file ADVS-7-2001936-s013.xlsx]

## Sheet: Sheet1
HC_3	0.0107817
HC_6	0.00537634
HC_8	0.0106667
HC_10	0
HC_11	0
HC_13	0.0136612
HC_14	0.295812
HC_17	0.00552486
HC_19	0.123762
HC_20	0.635171
HC_21	0.096
HC_22	0.0163488
HC_23	0.00268097
HC_24	0.011236
HC_25	0.255435
HC_26	0
HC_27	0.386628
HC_28	0.074928
HC_29	0
HC_30	0.0568182
HC_32	0.00259067
HC_33	0
HC_34	0.184729
HC_35	0.321526
HC_36	0.0105541
HC_38	0.0189702
HC_40	0
HC_41	0.0189189
HC_42	0.0163934
HC_45	0.00273224
HC_47	0.0248619
HC_49	0
HC_51	0.989717
HC_52	0
HC_55	0.00273973
HC_56	0
HC_57	0
HC_59	0.0226131
HC_61	0
HC_62	0.803371
HC_64	0.0621622
HC_67	0
HC_68	0
HC_71	0.15493
HC_72	0.192612
HC_73	0.251969
HC_76	0.63172
HC_77	0.181081
HC_79	0.145889
HC_80	0.00283286
HC_81	0
HC_82	0.00280112
HC_83	0.192982
HC_86	0.00797872
HC_87	0.0231214
HC_88	0
HC_89	0.0817942
HC_91	0
HC_92	0.0110803
HC_93	0
HC_96	0.31405
HC_97	0.00271003
HC_98	0.00806452
HC_99	0.0160428
HC_100	0
HC_101	0
HC_102	0
HC_103	0.0139276
HC_104	0
HC_106	0
HC_109	0.0219178
HC_110	0
HC_111	0.0744681
HC_113	0
HC_115	0
HC_116	0
HC_117	0
HC_118	0
HC_119	0
HC_120	0
HC_122	0
HC_123	0
HC_125	0
HC_126	0
HC_127	0
HC_128	0.0134048
HC_130	0
HC_131	0
HC_132	0
HC_134	0
HC_135	0
HC_136	0
HC_138	0
HC_139	0.52809
HC_141	0
HC_143	0.0147059
HC_145	0
HC_146	0.124654
HC_147	0
HC_148	0
HC_149	0.168
HC_150	0
HC_151	0
HC_152	0
HC_153	0.0193906
HC_154	0
HC_155	0.0481283
HC_156	0
HC_157	0.166667
HC_158	0.425641
HC_159	0.124682
HC_162	0
HC_163	0.00763359
HC_165	0
HC_166	0
HC_167	0
HC_169	0
HC_172	0
HC_174	0
HC_175	0.00268097
HC_176	0.00625
HC_177	0
HC_178	0
HC_179	0
HC_180	0
HC_182	0
HC_183	0
HC_185	0.0542005
HC_186	0.0137363
HC_189	0.621083
HC_193	0
HC_195	0.836512
HC_196	0.0163043
HC_197	0.0444444
HC_198	0.0604396
HC_199	0.384416
HC_202	0
HC_204	0.00540541
HC_205	0.0302115
HC_206	0
HC_207	0.0418848
HC_208	0
HC_209	0
HC_210	0.0904255
HC_211	0.0176991
HC_212	0
HC_213	0
HC_214	0.0215633
HC_215	0
HC_216	0
HC_217	0
HC_218	0
HC_219	0.0138504
HC_221	0.0322581
HC_223	0.027933
HC_225	0
HC_226	0.0165289
HC_227	0
HC_228	0.282123
HC_230	0.00282486
HC_231	0.0107527
HC_233	0.0507614
HC_234	0
HC_235	0
HC_238	0
HC_239	0.364146
HC_242	0
HC_244	0
HC_245	0.00833333
HC_246	0
HC_250	0
HC_251	0
HC_253	0.225641
HC_257	0
HC_261	0
HC_263	0
HC_264	0
HC_265	0.260753
HC_266	0.490305
HC_267	0.0458221
HC_269	0
HC_270	0.0058309
HC_271	0.252747
HC_272	0.015625
HC_275	0.169192
HC_278	0.0255682
HC_279	0
HC_281	0.246154
HC_282	0
HC_284	0.0366492
HC_285	0
HC_286	0
HC_287	0
HC_289	0.0501393
HC_290	0.00257069
HC_291	0.0138122
HC_292	0
HC_293	0
HC_294	0.0936639
HC_296	0
HC_298	0
HC_299	0.00271003
HC_300	0
HC_301	0.111111
HC_302	0.116095
HC_304	0
HC_315	0.00277008
HC_316	0.00990099
HC_319	0
HC_320	0
CKD_1	0.976804
CKD_2	0.685393
CKD_3	0.991892
CKD_4	0.957895
CKD_5	0.481894
CKD_6	1
CKD_7	0.169444
CKD_8	0.94429
CKD_9	0.992208
CKD_10	0.997253
CKD_14	0.926509
CKD_15	0.971503
CKD_16	1
CKD_17	0.991892
CKD_20	0.96477
CKD_23	1
CKD_25	0.918129
CKD_26	0.983516
CKD_27	1
CKD_28	1
CKD_29	1
CKD_30	0.885027
CKD_31	0.594901
CKD_32	0.912467
CKD_33	0.997118
CKD_35	0.97486
CKD_36	0.99162
CKD_37	0.73236
CKD_38	0.792
CKD_41	0.0353261
CKD_42	0.98916
CKD_43	0.965517
CKD_44	0.395225
CKD_45	0.997191
CKD_47	0.992084
CKD_49	0.994444
CKD_50	0.420765
CKD_52	0.478261
CKD_53	0.652661
CKD_54	0.960836
CKD_55	0.98324
CKD_56	0.472296
CKD_57	0.997512
CKD_58	0.958225
CKD_59	0.384422
CKD_64	0.991329
CKD_67	0.971831
CKD_68	0.997093
CKD_69	0.997409
CKD_73	0.98044
CKD_75	0.764368
CKD_76	1
CKD_79	0.977077
CKD_80	0.988764
CKD_81	0.628099
CKD_83	0.994695
CKD_84	0.983871
CKD_86	1
CKD_87	1
CKD_89	0.934605
CKD_90	0.997275
CKD_92	1
CKD_94	1
CKD_95	1
CKD_96	0.997238
CKD_98	1
CKD_99	1
CKD_100	0.767313
CKD_102	1
CKD_103	1
CKD_104	0.997333
CKD_107	0.997175
CKD_108	0.994536
CKD_110	0.212209
CKD_112	0.511905
CKD_113	1
CKD_115	0.984496
CKD_117	0.643836
CKD_118	0.933518
CKD_119	0.405556
CKD_120	0.944162
CKD_122	0.601078
CKD_124	0.997297
CKD_125	0.660221
CKD_126	0.953247
CKD_128	0.6
CKD_129	0.994595
CKD_131	0.965517
CKD_132	0.966197
CKD_135	0.98615
CKD_136	1
CKD_139	0.973545
CKD_140	0.983287
CKD_141	0.993939
CKD_143	0.981675
CKD_144	0.994536
CKD_145	0.983957
CKD_147	0.923274
CKD_149	1
CKD_150	0.997297
CKD_151	0.98103
CKD_152	0.856021
CKD_153	1
CKD_154	0.602857
CKD_155	0.926829
CKD_156	1
CKD_157	1
CKD_158	0.979351
CKD_159	1
CKD_160	0.997297
