# Supplementary material for: Alterations of the Human Gut Microbiome in Chronic Kidney Disease
Source: Adv Sci (Weinh). 2020 Sep 2;7(20):2001936. doi: 10.1002/advs.202001936 (PMC7578882; doi:10.1002/advs.202001936)
Supplement: Supplementary file 14 — Supporting Excel 12 [file ADVS-7-2001936-s014.xls]

SampleID	OTU1620 (Blautia)	OTU3279 (Blautia)	OTU2545 (Blautia)	OTU3349 (Blautia)	OTU503 (Faecalibacterium)
HC_1	1.62E-04	7.90E-05	1.40E-04	1.39E-04	9.71E-04
HC_4	0	3.20E-05	9.80E-05	2.80E-05	3.18E-04
HC_12	1.06E-04	2.30E-05	4.90E-05	0	0.001256
HC_18	4.90E-05	6.60E-05	1.43E-04	2.20E-05	0.002531
HC_31	8.57E-04	3.23E-04	0.00203	2.13E-04	0.009151
HC_37	6.59E-04	5.20E-05	0.001845	1.37E-04	0.009133
HC_39	6.00E-05	1.03E-04	6.03E-04	1.33E-04	0.002332
HC_44	1.57E-04	1.81E-04	2.16E-04	1.52E-04	0.001398
HC_46	5.90E-05	3.98E-04	1.58E-04	6.70E-05	0.008094
HC_48	6.10E-05	3.00E-04	1.07E-04	7.50E-05	6.47E-04
HC_53	3.40E-05	1.28E-04	2.19E-04	0	0.002509
HC_58	3.94E-04	0	0.001794	1.65E-04	0.01674
HC_63	0	1.08E-04	0.001505	4.30E-05	0.017
HC_66	1.49E-04	9.20E-05	3.11E-04	2.80E-05	0.002404
HC_69	8.90E-05	4.10E-04	0.004036	4.04E-04	0.011879
HC_75	4.90E-05	1.24E-04	2.69E-04	5.40E-05	0.005318
HC_84	0.001018	0.00106	0.001197	3.45E-04	0.00537
HC_85	8.40E-05	5.60E-05	2.96E-04	0	0.003384
HC_90	0.003705	2.62E-04	0.007934	0.001136	0.014353
HC_94	7.10E-05	2.95E-04	1.74E-04	1.32E-04	0.003042
HC_105	1.05E-04	2.82E-04	8.73E-04	1.61E-04	0.0045
HC_107	0	3.40E-04	0.002563	4.00E-05	0.005888
HC_108	4.01E-04	2.45E-04	4.14E-04	7.10E-05	0.005928
HC_121	2.03E-04	0	0.002714	1.48E-04	0.010689
HC_124	9.63E-04	4.48E-04	5.46E-04	3.52E-04	0.009404
HC_129	1.27E-04	6.99E-04	6.75E-04	2.69E-04	0.01205
HC_133	5.49E-04	4.10E-04	6.59E-04	4.40E-05	0.009909
HC_137	1.78E-04	6.30E-05	7.06E-04	2.13E-04	0.003614
HC_140	0.001499	9.50E-05	0.001292	5.35E-04	0.010207
HC_144	4.94E-04	2.53E-04	8.85E-04	5.58E-04	0.014926
HC_161	0.001048	5.22E-04	0.003117	4.20E-04	0.012764
HC_164	1.17E-04	2.70E-04	0.001243	1.82E-04	0.015071
HC_168	1.64E-04	2.19E-04	7.92E-04	1.61E-04	0.006028
HC_170	0	0	0	0	7.40E-05
HC_171	5.40E-05	2.06E-04	0.002497	0.001114	0.006661
HC_181	5.50E-04	1.91E-04	4.85E-04	1.75E-04	0.002859
HC_184	3.20E-05	1.51E-04	8.28E-04	3.43E-04	0.004634
HC_187	4.39E-04	1.79E-04	1.76E-04	1.63E-04	0.00107
HC_190	1.71E-04	6.90E-05	4.54E-04	0	0.004508
HC_191	0.0038	7.90E-05	7.33E-04	3.20E-05	0.002736
HC_200	0	2.43E-04	6.52E-04	5.90E-05	0.004894
HC_201	5.90E-04	0	2.46E-04	1.33E-04	0.0024
HC_224	1.56E-04	0	2.40E-04	1.83E-04	0.002169
HC_232	2.62E-04	4.21E-04	0.001474	3.07E-04	0.010275
HC_240	3.83E-04	0.001197	0.001291	6.37E-04	0.004712
HC_247	6.99E-04	5.57E-04	0.003124	8.73E-04	0.011196
HC_252	0	0	0	0	0.001695
HC_254	4.32E-04	8.60E-05	0.002265	2.76E-04	0.013851
HC_255	2.28E-04	0	0.001186	6.40E-05	0.006885
HC_259	2.17E-04	3.20E-05	5.04E-04	1.89E-04	0.002576
HC_260	5.62E-04	6.57E-04	0.001348	0.001004	0.00513
HC_262	0	0	0.001366	5.80E-05	0.006596
HC_268	0.001392	6.60E-04	2.13E-04	7.80E-05	0.008828
HC_273	6.41E-04	1.78E-04	2.42E-04	1.01E-04	0.00165
HC_274	6.12E-04	1.88E-04	8.44E-04	3.80E-05	0.009134
HC_277	0.00384	1.89E-04	0.002254	7.80E-05	0.015852
HC_280	3.70E-04	1.30E-04	6.81E-04	4.80E-05	0.004287
HC_283	1.90E-04	2.27E-04	4.49E-04	1.23E-04	0.003842
HC_288	0.006288	8.70E-05	8.34E-04	4.20E-05	0.003832
HC_305	5.23E-04	7.70E-05	0.001892	1.34E-04	0.009185
HC_307	2.27E-04	4.90E-05	4.43E-04	9.30E-05	0.006236
HC_308	2.51E-04	1.02E-04	0.002173	3.62E-04	0.011525
HC_317	3.04E-04	4.88E-04	0.00226	2.28E-04	0.023133
CKD_11	0	0	0	3.90E-05	7.46E-04
CKD_12	0	0	0	0	4.04E-04
CKD_13	1.06E-04	3.30E-05	4.88E-04	0	0.002171
CKD_18	0	3.20E-05	3.80E-05	0	2.70E-05
CKD_19	0	0	0	0	0
CKD_21	0	0	0	0	6.01E-04
CKD_22	0	3.00E-05	0	0	2.97E-04
CKD_24	0	0	2.61E-04	0	9.36E-04
CKD_34	0	0	0	0	0
CKD_39	0	0	0	0	0.001104
CKD_40	0	0	7.00E-05	0	9.73E-04
CKD_46	0	0	0	0	5.70E-05
CKD_48	0	0	0	0	0.003024
CKD_51	3.27E-04	0	2.22E-04	3.00E-05	0.002999
CKD_60	0	0	0	0	8.65E-04
CKD_61	6.70E-05	0	2.90E-05	0	6.33E-04
CKD_62	0	0	4.10E-05	0	7.50E-05
CKD_63	0	0	0	0	0.001133
CKD_65	0	0	0	0	5.60E-05
CKD_66	0	0	0	0	0
CKD_70	0	0	0	0	0
CKD_71	2.74E-04	0	2.12E-04	0	0.005105
CKD_72	1.80E-05	0	0	2.70E-05	0.001251
CKD_74	4.10E-05	0	7.40E-05	0	7.02E-04
CKD_77	0	0	2.50E-05	0	3.99E-04
CKD_78	3.30E-05	4.20E-05	1.09E-04	0	0.002592
CKD_82	0	0	0	1.10E-04	0
CKD_85	0	0	0	0	0
CKD_88	0	0	4.27E-04	9.40E-05	9.89E-04
CKD_91	0	0	1.05E-04	0	9.89E-04
CKD_93	0	0	0	0	7.85E-04
CKD_97	3.12E-04	0	7.30E-05	0	0.003411
CKD_101	0	0	0	0	3.70E-04
CKD_105	6.10E-05	0	0	0	7.87E-04
CKD_106	3.10E-05	0	0	0	1.59E-04
CKD_111	0	0	0	0	4.39E-04
CKD_114	0	0	0	0	1.36E-04
CKD_116	4.60E-05	0	0	0	0.003974
CKD_121	9.40E-05	0	9.70E-05	0	0.001756
CKD_123	0	5.90E-05	4.10E-05	0	8.34E-04
CKD_127	0	0	0	0	0
CKD_130	0	0	2.60E-05	0	0.002577
CKD_133	3.73E-04	0	4.60E-05	0	1.45E-04
CKD_134	0	0	0	0	2.82E-04
CKD_137	0	9.50E-05	0	0	7.60E-05
CKD_138	0	0	0	0	9.78E-04
CKD_142	0	0	1.70E-05	0	6.15E-04
CKD_146	0	6.30E-05	7.20E-05	0	0.001705
CKD_148	0	0	2.50E-05	0	0.003792
