# Supplementary material for: Alterations of the Human Gut Microbiome in Chronic Kidney Disease
Source: Adv Sci (Weinh). 2020 Sep 2;7(20):2001936. doi: 10.1002/advs.202001936 (PMC7578882; doi:10.1002/advs.202001936)
Supplement: Supplementary file 15 — Supporting Excel 13 [file ADVS-7-2001936-s015.xlsx]

## Sheet: Sheet1
HC_1	0.707
HC_4	0.99
HC_12	0.95
HC_18	0.899
HC_31	0.045
HC_37	0.109
HC_39	0.537
HC_44	0.574
HC_46	0.101
HC_48	0.746
HC_53	0.744
HC_58	0.112
HC_63	0.181
HC_66	0.485
HC_69	0.059
HC_75	0.265
HC_84	0.037
HC_85	0.429
HC_90	0.003
HC_94	0.318
HC_105	0.212
HC_107	0.073
HC_108	0.089
HC_121	0.115
HC_124	0.042
HC_129	0.052
HC_133	0.055
HC_137	0.278
HC_140	0.009
HC_144	0.004
HC_161	0.049
HC_164	0.118
HC_168	0.146
HC_170	1
HC_171	0.007
HC_181	0.216
HC_184	0.219
HC_187	0.305
HC_190	0.316
HC_191	0.284
HC_200	0.161
HC_201	0.431
HC_224	0.66
HC_232	0.023
HC_240	0
HC_247	0.008
HC_252	0.966
HC_254	0.078
HC_255	0.13
HC_259	0.295
HC_260	0
HC_262	0.219
HC_268	0.074
HC_273	0.318
HC_274	0.109
HC_277	0.108
HC_280	0.203
HC_283	0.249
HC_288	0.224
HC_305	0.111
HC_307	0.133
HC_308	0.101
HC_317	0.023
CKD_11	1
CKD_12	1
CKD_13	0.586
CKD_18	0.991
CKD_19	0.999
CKD_21	0.997
CKD_22	1
CKD_24	0.771
CKD_34	0.999
CKD_39	1
CKD_40	0.986
CKD_46	0.998
CKD_48	0.861
CKD_51	0.389
CKD_60	1
CKD_61	0.98
CKD_62	0.996
CKD_63	1
CKD_65	0.998
CKD_66	0.999
CKD_70	0.999
CKD_71	0.274
CKD_72	0.999
CKD_74	0.978
CKD_77	0.992
CKD_78	0.885
CKD_82	0.999
CKD_85	0.999
CKD_88	0.688
CKD_91	0.983
CKD_93	1
CKD_97	0.391
CKD_101	1
CKD_105	0.999
CKD_106	0.991
CKD_111	0.998
CKD_114	1
CKD_116	0.83
CKD_121	0.932
CKD_123	0.992
CKD_127	0.999
CKD_130	0.931
CKD_133	0.349
CKD_134	1
CKD_137	0.999
CKD_138	1
CKD_142	0.991
CKD_146	0.938
CKD_148	0.852
