# Supplementary material for: Alterations of the Human Gut Microbiome in Chronic Kidney Disease
Source: Adv Sci (Weinh). 2020 Sep 2;7(20):2001936. doi: 10.1002/advs.202001936 (PMC7578882; doi:10.1002/advs.202001936)
Supplement: Supplementary file 16 — Supporting Excel 14 [file ADVS-7-2001936-s016.xls]

SampleID	OTU1620 (Blautia)	OTU3279 (Blautia)	OTU2545 (Blautia)	OTU3349 (Blautia)	OTU503 (Faecalibacterium)
HC_1	1.67e-4	7e-5	1.47e-4	1.09e-4	9.55e-4
HC_105	1.15e-4	2.79e-4	8.38e-4	1.75e-4	0.004486
HC_107	0	3.75e-4	0.002472	3.5e-5	0.005927
HC_108	4.03e-4	2.35e-4	3.86e-4	5.5e-5	0.006002
HC_12	1.01e-4	2.5e-5	5.6e-5	0	0.001214
HC_121	1.73e-4	0	0.002715	1.47e-4	0.010856
HC_124	9.41e-4	4.54e-4	5.75e-4	3.59e-4	0.009397
HC_129	1.33e-4	6.15e-4	6.23e-4	2.79e-4	0.012023
HC_133	5.32e-4	4.17e-4	6.65e-4	4.7e-5	0.009791
HC_137	1.43e-4	7.2e-5	7.58e-4	2.11e-4	0.003688
HC_140	0.001526	8.2e-5	0.001273	4.96e-4	0.010093
HC_144	4.89e-4	2.74e-4	9.23e-4	5.38e-4	0.014808
HC_161	0.001095	5.13e-4	0.003136	4.12e-4	0.012751
HC_164	9.4e-5	2.82e-4	0.001219	1.62e-4	0.014835
HC_168	1.44e-4	2.06e-4	8.06e-4	1.91e-4	0.006128
HC_170	0	0	0	0	6.7e-5
HC_171	5.5e-5	2.25e-4	0.00244	0.00113	0.006547
HC_18	3.2e-5	5e-5	1.27e-4	3.1e-5	0.002546
HC_181	5.65e-4	1.69e-4	4.58e-4	1.99e-4	0.002879
HC_184	2.8e-5	1.53e-4	7.74e-4	3.12e-4	0.004661
HC_187	4.34e-4	1.75e-4	1.78e-4	1.33e-4	0.001072
HC_190	1.91e-4	7.5e-5	4.69e-4	0	0.004609
HC_191	0.003821	7.8e-5	7.37e-4	3.4e-5	0.002794
HC_200	0	2.21e-4	7.06e-4	5.6e-5	0.004883
HC_201	5.7e-4	0	2.23e-4	1.38e-4	0.002354
HC_224	1.5e-4	0	2.25e-4	2.03e-4	0.0021
HC_232	2.42e-4	4.2e-4	0.001486	2.96e-4	0.010192
HC_240	4.12e-4	0.001181	0.001341	6.69e-4	0.004725
HC_247	7.01e-4	5.48e-4	0.00323	8.82e-4	0.010973
HC_252	0	0	0	0	0.001687
HC_254	4.2e-4	1.07e-4	0.002278	2.55e-4	0.013823
HC_255	2.19e-4	0	0.00114	6.2e-5	0.006911
HC_259	1.93e-4	4.6e-5	5.27e-4	2.13e-4	0.002501
HC_260	5.52e-4	6.74e-4	0.001351	9.97e-4	0.005106
HC_262	0	0	0.001378	6e-5	0.006596
HC_268	0.00139	6.32e-4	2.13e-4	7.2e-5	0.008825
HC_273	6.83e-4	1.78e-4	2.53e-4	1.18e-4	0.001677
HC_274	6.15e-4	1.59e-4	8.3e-4	3.8e-5	0.009217
HC_277	0.003867	1.79e-4	0.002239	8.6e-5	0.015967
HC_280	3.47e-4	1.14e-4	6.62e-4	3.4e-5	0.004291
HC_283	1.65e-4	2.12e-4	4.58e-4	1.18e-4	0.003752
HC_288	0.006359	9.5e-5	8.64e-4	4.7e-5	0.003879
HC_305	4.87e-4	6.4e-5	0.002018	1.26e-4	0.009319
HC_307	2.33e-4	4.2e-5	4.86e-4	9.8e-5	0.006267
HC_308	2.68e-4	9.6e-5	0.002204	3.48e-4	0.011332
HC_31	8.39e-4	3.01e-4	0.002078	1.9e-4	0.009231
HC_317	3.09e-4	4.88e-4	0.002207	2.23e-4	0.023278
HC_37	6.69e-4	2.9e-5	0.001867	1.35e-4	0.009022
HC_39	6e-5	1.03e-4	6.06e-4	1.24e-4	0.002398
HC_4	0	4.1e-5	7.8e-5	3.5e-5	3.47e-4
HC_44	1.6e-4	2.24e-4	1.9e-4	1.43e-4	0.001395
HC_46	5.5e-5	3.64e-4	1.74e-4	6.1e-5	0.007977
HC_48	8.3e-5	2.98e-4	1.01e-4	7.7e-5	6.7e-4
HC_53	3e-5	1.17e-4	2.18e-4	0	0.002456
HC_58	4.1e-4	0	0.001861	1.51e-4	0.016932
HC_63	0	1.18e-4	0.00145	4.6e-5	0.017037
HC_66	1.54e-4	1.12e-4	2.99e-4	2.7e-5	0.00241
HC_69	1.04e-4	4.45e-4	0.00409	3.98e-4	0.011593
HC_75	7.5e-5	1.35e-4	2.71e-4	5.7e-5	0.005334
HC_84	0.001018	0.001029	0.001186	3.6e-4	0.005259
HC_85	7.1e-5	4.6e-5	2.87e-4	0	0.003325
HC_90	0.003656	2.68e-4	0.007786	0.001152	0.014353
HC_94	6.9e-5	2.94e-4	1.71e-4	1.42e-4	0.003246
hzHC_01	0	0	0	0	0
hzHC_02	0	0	6.4e-5	0	0.003774
hzHC_03	0	0	5.2e-5	0	0.002432
hzHC_04	4.44e-4	0	0.001017	0	0.007568
hzHC_05	0	0	0	5.9e-5	0
hzHC_06	7.7e-5	0	2.27e-4	3.4e-5	0.009444
hzHC_07	0	0	0	0	5.58e-4
hzHC_08	0	0	0	0	4.45e-4
hzHC_09	1.13e-4	0	0	0	0.001842
hzHC_10	0	0	1.05e-4	0	0.003147
hzHC_11	2.1e-5	0	5.3e-5	0	0.001959
hzHC_12	0	0	0	0	5.31e-4
hzHC_13	4.4e-5	0	4.4e-5	5.3e-5	2e-4
hzHC_14	0	0	0	0	0.00138
hzHC_15	0	0	2.35e-4	0	0.003418
hzHC_16	0	0	0	0	4.31e-4
hzHC_17	0	0	0	0	0.006424
hzHC_18	0	0	0	0	0.002624
hzHC_19	3.9e-5	0	0	0	8.92e-4
hzHC_20	3.5e-5	0	3.7e-5	0	0.00726
hzHC_21	0	0	4.9e-5	0	6.14e-4
hzHC_22	4.2e-5	0	1.16e-4	0	0.001834
hzHC_23	3.1e-5	3.4e-5	6.2e-5	0	0.001867
hzHC_24	0	2.9e-5	2.03e-4	3.6e-5	0.00763
hzHC_25	2.2e-5	0	5.7e-5	0	0.002389
hzHC_26	0	1.64e-4	0	0	5e-5
hzHC_27	0	3.9e-5	1.98e-4	0	0.003906
hzHC_28	3.6e-5	0	0	0	4.2e-5
hzHC_29	8.4e-5	0	1.1e-4	0	0.005285
hzHC_30	3.3e-5	0	1.11e-4	0	0.004094
hzHC_31	0	0	3.9e-5	0	3.33e-4
hzHC_32	0	0	0	0	0
hzHC_34	4e-5	0	1.67e-4	0	0.004327
hzHC_35	5.8e-5	0	3.8e-4	6e-5	0.007236
hzHC_36	0	6e-5	2.6e-5	0	0.001702
hzHC_37	8.4e-5	0	0	1.5e-4	3.75e-4
hzHC_38	0	0	2.42e-4	4.1e-5	0.00397
hzHC_39	2.05e-4	0	4.08e-4	0	0.002341
hzHC_40	0	0	0	0	0.001639
hzHC_41	0	0	0	0	0.001216
hzHC_42	0	0	5.5e-5	0	5.14e-4
hzHC_43	0	0	2.83e-4	3.32e-4	0.005218
hzHC_44	0	1.45e-4	1.3e-4	0	0.007271
hzHC_45	0	0	0	0	6.1e-5
hzHC_46	0	0	0	0	0.001859
hzHC_47	0	0	0	0	3.28e-4
hzHC_48	8.5e-5	0	0	0	7.3e-4
hzHC_49	7.7e-5	0	9.1e-5	0	0.003172
hzHC_50	0	0	5.2e-5	0	0.00107
hzHC_51	0	0	9.3e-5	4.4e-5	0.003517
hzHC_52	4.7e-5	0	7.69e-4	5.9e-5	0.005721
hzHC_53	0	0	0	0	0
hzHC_54	0	6.7e-5	0	0	4.26e-4
hzHC_55	0	0	0	0	0
hzHC_56	0	0	0	0	0.001042
hzHC_57	3.77e-4	0	1.57e-4	0	0.001619
hzHC_58	1.04e-4	0	0	0	5.54e-4
