# Supplementary material for: Alterations of the Human Gut Microbiome in Chronic Kidney Disease
Source: Adv Sci (Weinh). 2020 Sep 2;7(20):2001936. doi: 10.1002/advs.202001936 (PMC7578882; doi:10.1002/advs.202001936)
Supplement: Supplementary file 17 — Supporting Excel 15 [file ADVS-7-2001936-s017.xlsx]

## Sheet: Sheet1
HC_1	0.74
HC_105	0.21
HC_107	0.068
HC_108	0.094
HC_12	0.966
HC_121	0.169
HC_124	0.045
HC_129	0.054
HC_133	0.052
HC_137	0.311
HC_140	0.051
HC_144	0.004
HC_161	0.049
HC_164	0.109
HC_168	0.132
HC_170	1
HC_171	0.009
HC_18	0.915
HC_181	0.214
HC_184	0.218
HC_187	0.315
HC_190	0.272
HC_191	0.284
HC_200	0.217
HC_201	0.477
HC_224	0.724
HC_232	0.023
HC_240	0
HC_247	0.013
HC_252	0.966
HC_254	0.078
HC_255	0.129
HC_259	0.298
HC_260	0
HC_262	0.219
HC_268	0.074
HC_273	0.316
HC_274	0.112
HC_277	0.109
HC_280	0.202
HC_283	0.308
HC_288	0.224
HC_305	0.108
HC_307	0.141
HC_308	0.093
HC_31	0.058
HC_317	0.027
HC_37	0.115
HC_39	0.539
HC_4	0.991
HC_44	0.576
HC_46	0.106
HC_48	0.734
HC_53	0.769
HC_58	0.115
HC_63	0.18
HC_66	0.488
HC_69	0.065
HC_75	0.282
HC_84	0.052
HC_85	0.454
HC_90	0.002
HC_94	0.324
hzHC_01	0.999
hzHC_02	0.829
hzHC_03	0.946
hzHC_04	0.122
hzHC_05	0.996
hzHC_06	0.369
hzHC_07	0.997
hzHC_08	0.998
hzHC_09	0.893
hzHC_10	0.708
hzHC_11	0.947
hzHC_12	0.997
hzHC_13	0.988
hzHC_14	0.957
hzHC_15	0.499
hzHC_16	0.998
hzHC_17	0.644
hzHC_18	0.946
hzHC_19	1
hzHC_20	0.608
hzHC_21	0.991
hzHC_22	0.929
hzHC_23	0.936
hzHC_24	0.378
hzHC_25	0.942
hzHC_26	0.981
hzHC_27	0.618
hzHC_28	0.994
hzHC_29	0.522
hzHC_30	0.655
hzHC_31	0.997
hzHC_32	0.999
hzHC_34	0.568
hzHC_35	0.215
hzHC_36	0.955
hzHC_37	0.963
hzHC_38	0.497
hzHC_39	0.381
hzHC_40	0.966
hzHC_41	0.998
hzHC_42	0.992
hzHC_43	0.293
hzHC_44	0.425
hzHC_45	0.998
hzHC_46	0.963
hzHC_47	1
hzHC_48	0.969
hzHC_49	0.702
hzHC_50	0.992
hzHC_51	0.742
hzHC_52	0.211
hzHC_53	0.999
hzHC_54	0.998
hzHC_55	0.999
hzHC_56	1
hzHC_57	0.473
hzHC_58	0.925
