# Supplementary material for: Alterations of the Human Gut Microbiome in Chronic Kidney Disease
Source: Adv Sci (Weinh). 2020 Sep 2;7(20):2001936. doi: 10.1002/advs.202001936 (PMC7578882; doi:10.1002/advs.202001936)
Supplement: Supplementary file 18 — Supporting Excel 16 [file ADVS-7-2001936-s018.xls]

sample	reads	label	ace	chao	shannon	simpson	coverage	observed_otus
CKD_32	31811.000000	0.97	654.797873	649.666667	3.960607	0.040625	0.995348	477
CKD_33	30216.000000	0.97	541.924848	481.441860	2.215435	0.351924	0.996194	329
CKD_35	39316.000000	0.97	569.618991	524.357143	2.878728	0.224549	0.997177	379
CKD_36	35259.000000	0.97	811.600719	868.571429	4.490200	0.022636	0.994867	610
CKD_37	30927.000000	0.97	909.487770	797.846154	4.018036	0.050759	0.994180	550
CKD_38	40232.000000	0.97	715.467743	644.700000	4.095140	0.036228	0.996769	477
CKD_43	24212.000000	0.97	915.838468	783.857143	4.341546	0.029106	0.992277	558
CKD_50	27898.000000	0.97	541.598430	460.275862	2.853837	0.175897	0.996451	293
CKD_55	30327.000000	0.97	487.627651	418.666667	3.832179	0.036726	0.996966	319
CKD_76	28911.000000	0.97	494.212403	440.600000	2.826946	0.133498	0.996576	302
CKD_80	40017.000000	0.97	265.844627	225.666667	2.837267	0.098725	0.998801	163
CKD_84	26436.000000	0.97	520.188161	517.200000	3.359308	0.093037	0.995423	372
CKD_87	47975.000000	0.97	331.665876	278.033333	1.700873	0.504410	0.998708	215
CKD_89	31330.000000	0.97	533.835905	442.344828	3.402282	0.087788	0.996680	350
CKD_96	38783.000000	0.97	322.194657	345.230769	2.806363	0.122059	0.998221	255
CKD_99	55020.000000	0.97	321.876213	366.055556	3.507078	0.050885	0.998873	261
CKD_112	32866.000000	0.97	521.282239	516.720000	3.872552	0.042143	0.996684	399
CKD_115	50082.000000	0.97	494.131215	492.727273	3.733028	0.044263	0.997923	371
CKD_124	40510.000000	0.97	410.502868	360.058824	3.443497	0.065964	0.998099	274
CKD_132	30482.000000	0.97	315.644108	268.100000	2.630859	0.166343	0.998097	213
CKD_141	31744.000000	0.97	555.439689	550.580645	4.059640	0.031250	0.996346	443
CKD_143	32547.000000	0.97	352.607285	305.933333	3.057540	0.092561	0.997911	230
CKD_149	31785.000000	0.97	703.696589	598.294118	3.460634	0.069924	0.995532	402
CKD_157	49699.000000	0.97	208.114978	175.400000	1.952726	0.314860	0.999256	131
CKD_158	34324.000000	0.97	496.719084	499.437500	3.716681	0.058240	0.996999	390
CKD_159	42803.000000	0.97	287.398542	253.437500	2.422050	0.157575	0.998738	164
CKD_2	19709.000000	0.97	770.450061	680.500000	3.801101	0.074472	0.992085	479
CKD_6	17942.000000	0.97	487.124990	491.115385	3.497723	0.103938	0.993981	380
CKD_8	13234.000000	0.97	587.262376	607.444444	3.327012	0.129353	0.988817	406
CKD_10	23743.000000	0.97	283.196203	263.303030	2.754879	0.131695	0.997389	206
CKD_20	24861.000000	0.97	442.607951	428.517857	3.548171	0.080867	0.996380	357
CKD_26	34770.000000	0.97	478.275144	454.818182	3.140763	0.129205	0.997095	363
CKD_28	31620.000000	0.97	539.102274	554.560000	3.892689	0.043033	0.996426	428
CKD_29	31453.000000	0.97	238.814575	211.312500	3.172020	0.071265	0.998760	165
CKD_30	36037.000000	0.97	559.545483	547.016949	3.662150	0.077286	0.996670	426
CKD_42	26515.000000	0.97	474.875300	464.000000	3.240097	0.100997	0.996078	361
CKD_45	33615.000000	0.97	491.058381	495.000000	3.685351	0.048790	0.996847	390
CKD_49	33904.000000	0.97	459.297872	458.294118	3.735391	0.057945	0.997316	378
CKD_52	33527.000000	0.97	575.962301	525.609756	3.868387	0.044388	0.996659	374
CKD_53	25084.000000	0.97	480.114517	407.676471	3.941047	0.049613	0.996731	310
CKD_57	37289.000000	0.97	669.762764	614.000000	3.906235	0.047167	0.996541	442
CKD_59	45065.000000	0.97	468.647128	494.117647	3.777320	0.049461	0.997959	371
CKD_69	38864.000000	0.97	507.696519	511.060000	2.788021	0.149184	0.996964	373
CKD_75	27100.000000	0.97	253.489341	245.043478	3.010102	0.120849	0.998229	196
CKD_79	42076.000000	0.97	269.042689	286.650000	2.405463	0.231723	0.998622	204
CKD_81	49551.000000	0.97	307.348161	328.714286	3.527057	0.053101	0.998829	250
CKD_83	35650.000000	0.97	553.579592	487.434783	3.685141	0.063634	0.997083	371
CKD_86	32091.000000	0.97	581.107104	511.916667	3.201311	0.110264	0.996448	333
CKD_92	36446.000000	0.97	575.235094	580.016949	3.986445	0.038087	0.996790	465
CKD_100	39041.000000	0.97	600.413097	547.227273	3.837815	0.044373	0.997003	393
CKD_103	31309.000000	0.97	311.564810	342.500000	2.798109	0.123722	0.997668	233
CKD_104	26452.000000	0.97	529.192600	521.000000	3.648451	0.061216	0.995690	408
CKD_110	36677.000000	0.97	564.445929	560.050847	3.998783	0.033897	0.996837	447
CKD_113	31852.000000	0.97	597.657324	680.923077	3.868896	0.047552	0.995762	449
CKD_117	34374.000000	0.97	468.138078	430.090909	3.696251	0.051851	0.997353	306
CKD_119	20791.000000	0.97	563.686740	587.622642	3.429153	0.091952	0.993603	422
CKD_125	27767.000000	0.97	442.705876	419.300000	3.477028	0.064984	0.996651	348
CKD_129	36745.000000	0.97	503.577702	503.534884	3.926337	0.041823	0.997333	393
CKD_135	27052.000000	0.97	373.519542	395.000000	3.533130	0.056242	0.996969	272
CKD_145	29832.000000	0.97	156.102521	162.428571	1.358336	0.540238	0.998927	127
CKD_147	34832.000000	0.97	437.206373	456.675676	3.634061	0.051612	0.997273	336
CKD_155	35926.000000	0.97	560.231977	564.810345	3.939252	0.054672	0.997161	476
CKD_1	16673.000000	0.97	275.466280	264.909091	2.630796	0.164284	0.996941	149
CKD_3	28763.000000	0.97	660.467191	663.552239	4.127812	0.034783	0.994681	490
CKD_4	25707.000000	0.97	303.918979	304.500000	2.558975	0.203018	0.997433	233
CKD_5	13402.000000	0.97	673.400298	588.559322	4.178675	0.032931	0.989628	426
CKD_7	25981.000000	0.97	596.790918	595.275862	3.561019	0.084759	0.994765	437
CKD_9	16721.000000	0.97	320.436109	281.666667	2.722530	0.126047	0.996113	195
CKD_14	27348.000000	0.97	395.504368	441.103448	3.645438	0.063739	0.996892	318
CKD_15	28506.000000	0.97	753.347610	717.691489	3.973590	0.060742	0.994177	572
CKD_16	37095.000000	0.97	516.930336	458.783784	3.131138	0.130985	0.997304	325
CKD_17	31111.000000	0.97	497.755378	509.500000	3.573357	0.087793	0.996593	377
CKD_23	30166.000000	0.97	343.709439	285.000000	2.616016	0.184237	0.997845	205
CKD_25	27903.000000	0.97	834.699262	767.721311	4.269911	0.028832	0.993943	535
CKD_27	40692.000000	0.97	360.875224	383.285714	3.094823	0.151084	0.998231	292
CKD_31	31782.000000	0.97	754.697802	805.551724	4.204145	0.031511	0.994588	552
CKD_41	21546.000000	0.97	809.136299	822.828947	4.212599	0.049722	0.991321	594
CKD_44	28830.000000	0.97	496.384025	512.883721	3.974221	0.039234	0.996289	381
CKD_47	36036.000000	0.97	678.321923	643.987013	4.154057	0.033546	0.996198	523
CKD_54	23950.000000	0.97	275.834007	281.384615	2.837930	0.149886	0.997620	220
CKD_56	41356.000000	0.97	587.462361	600.037736	4.026915	0.040523	0.997171	472
CKD_58	24890.000000	0.97	796.319471	697.137931	4.143372	0.036715	0.993692	486
CKD_64	35256.000000	0.97	493.145762	429.073171	4.020864	0.035740	0.997589	342
CKD_67	27665.000000	0.97	498.487082	411.411765	3.135589	0.106348	0.996530	322
CKD_68	32624.000000	0.97	576.003747	594.372549	3.920687	0.043508	0.996077	435
CKD_73	24048.000000	0.97	486.358525	490.659574	3.684842	0.054822	0.995551	370
CKD_90	29839.000000	0.97	379.417842	396.406250	3.644684	0.049067	0.997520	312
CKD_94	33685.000000	0.97	413.222205	408.717949	3.353087	0.080428	0.997447	315
CKD_95	28773.000000	0.97	270.529547	301.352941	3.277988	0.071248	0.998088	214
CKD_98	24387.000000	0.97	415.540170	432.783784	3.781488	0.050245	0.996474	334
CKD_102	29648.000000	0.97	485.738330	493.500000	3.956209	0.041148	0.996627	381
CKD_107	27924.000000	0.97	426.401229	405.125000	3.533177	0.059856	0.997207	280
CKD_108	32183.000000	0.97	585.407483	616.750000	4.069795	0.035634	0.996271	468
CKD_118	34206.000000	0.97	738.512936	609.640625	3.936935	0.043410	0.995819	451
CKD_120	32502.000000	0.97	743.238130	811.000000	4.169778	0.033567	0.994585	536
CKD_122	37719.000000	0.97	438.820226	445.365854	3.558160	0.056485	0.997667	352
CKD_126	28142.000000	0.97	516.840565	547.357143	3.614687	0.057934	0.995807	383
CKD_128	26077.000000	0.97	397.545727	391.184211	2.833754	0.218525	0.996702	295
CKD_131	35145.000000	0.97	592.130704	577.241935	4.120433	0.031754	0.996614	464
CKD_136	46669.000000	0.97	308.740365	310.468750	3.427575	0.059007	0.998736	257
CKD_139	30597.000000	0.97	747.730341	646.725806	3.859333	0.071791	0.995228	476
CKD_140	34739.000000	0.97	592.202648	582.789474	4.135706	0.031610	0.996431	449
CKD_144	29273.000000	0.97	351.421487	370.241379	2.882130	0.136563	0.997301	264
CKD_150	26246.000000	0.97	387.798061	390.000000	2.409747	0.195211	0.996533	285
CKD_151	32691.000000	0.97	475.569997	474.782609	3.633210	0.052324	0.996910	365
CKD_152	55960.000000	0.97	402.878248	338.884615	3.303528	0.066920	0.998678	235
CKD_153	35049.000000	0.97	513.452483	515.529412	4.171350	0.034000	0.997432	437
CKD_154	28435.000000	0.97	555.644515	570.560000	3.877098	0.044900	0.995499	408
CKD_156	32995.000000	0.97	438.626016	439.238095	3.637789	0.086180	0.997303	346
CKD_160	49200.000000	0.97	194.125012	136.666667	0.966515	0.498280	0.999167	82
