# Supplementary material for: Alterations of the Human Gut Microbiome in Chronic Kidney Disease
Source: Adv Sci (Weinh). 2020 Sep 2;7(20):2001936. doi: 10.1002/advs.202001936 (PMC7578882; doi:10.1002/advs.202001936)
Supplement: Supplementary file 19 — Supporting Excel 17 [file ADVS-7-2001936-s019.xls]

ID	A-median	A-mean	A-se	B-median	B-mean	B-se	C-median	C-mean	C-se	p-value	z-score	Sig_mark	q-value
Firmicutes	0.4713(0.3239,0.5773)	0.458618807692308	0.0370001698327087	0.4426(0.3768,0.5978)	0.489993083333333	0.0333610081702742	0.4396(0.3516,0.5603)	0.4582284375	0.0225562042951536	0.7610688055685026	-0.304077555839314		0.927124742771345
Bacteroidetes	0.406(0.2504,0.5205)	0.381969961538462	0.0366442388774712	0.4277(0.2812,0.5593)	0.402751888888889	0.0356199101930585	0.3734(0.2749,0.5065)	0.388331895833333	0.0227046125659265	0.81638571939329585	-0.2321960837082813		0.927124742771345
Proteobacteria	0.0314(0.0115,0.1059)	0.130065769230769	0.0425578786240866	0.0288(0.0126,0.1272)	0.0903168055555556	0.025314811382749	0.0421(0.0233,0.1515)	0.113378291666667	0.0224222674787225	0.20732203686238385	-1.260963392027326		0.6737966198027475
Actinobacteria	0.0041(0.0022,0.0164)	0.0238592307692308	0.0112689290136549	0.0048(0.0018,0.0109)	0.00951055555555556	0.00202611923153303	0.0039(0.0019,0.01)	0.0222935208333333	0.0102429396369411	0.9032216481354248	-0.12159263309474157		0.927124742771345
Verrucomicrobia	<0.0001(<0.0001,<0.0001)	0.000751115384615385	0.000675693893659691	<0.0001(<0.0001,<0.0001)	0.00301527777777778	0.00160483362763826	<0.0001(<0.0001,0.0049)	0.0140367083333333	0.00541023042411174	0.04544534885053962	-2.0005088165498828	*	0.2953947675285075
Fusobacteria	<0.0001(<0.0001,0.0048)	0.00224996153846154	0.000761084427704755	<0.0001(<0.0001,0.0002)	0.00254266666666667	0.00102609201295382	<0.0001(<0.0001,0.0004)	0.0012408125	0.000453251317469079	0.43093307118869195	-0.7875959725994677		0.927124742771345
Tenericutes	<0.0001(<0.0001,<0.0001)	0.000855653846153846	0.000713580214761738	<0.0001(<0.0001,<0.0001)	0.000698027777777778	0.000458087741103582	<0.0001(<0.0001,0.0009)	0.000714291666666667	0.000195011835789044	0.009658974879224952	-2.5878046224914804	**	0.1255666734299244
Bacteria_unclassified	0.0004(0.0003,0.0008)	0.000575384615384615	0.0000840304537638784	0.0005(0.0002,0.0009)	0.000652861111111111	0.0000906972475805903	0.0004(0.0002,0.0007)	0.000564958333333333	0.000094744678167566	0.625722242402163	-0.4877566187718637		0.927124742771345
Lentisphaerae	<0.0001(<0.0001,<0.0001)	0.000798846153846154	0.000536323245504648	<0.0001(<0.0001,<0.0001)	0.0000666666666666667	0.0000358447047294696	<0.0001(<0.0001,0.0001)	0.000569604166666667	0.000369336020989478	0.5616398929976572	-0.58040743418128		0.927124742771345
Cyanobacteria	<0.0001(<0.0001,<0.0001)	0.0000256538461538462	0.0000166498733936228	<0.0001(<0.0001,<0.0001)	0.000201166666666667	0.000124627346103596	<0.0001(<0.0001,<0.0001)	0.000425416666666667	0.000278559215525844	0.08995965001225378	-1.6956105947382019		0.3898251500530997
Candidate_division_TM7	<0.0001(<0.0001,0.0002)	0.000183346153846154	0.0000494811834417175	0.0001(<0.0001,0.0003)	0.000204361111111111	0.0000403406359539742	<0.0001(<0.0001,0.0002)	0.0001424375	0.0000242654116094543	0.660474811715042	-0.4392577121602989		0.927124742771345
Synergistetes	<0.0001(<0.0001,<0.0001)	0.0000462692307692308	0.0000245187876279714	<0.0001(<0.0001,<0.0001)	0.0000427222222222222	0.0000168208398291322	<0.0001(<0.0001,<0.0001)	0.000073625	0.00003042584324315	0.927124742771345	-0.09146295207546462		0.927124742771345
Elusimicrobia	<0.0001(<0.0001,<0.0001)	0	0	<0.0001(<0.0001,<0.0001)	0.00000391666666666667	0.00000391666666666667	<0.0001(<0.0001,<0.0001)	0	0	0.357801191522488	-0.9195629576080204		0.927124742771345
