# Supplementary material for: Alterations of the Human Gut Microbiome in Chronic Kidney Disease
Source: Adv Sci (Weinh). 2020 Sep 2;7(20):2001936. doi: 10.1002/advs.202001936 (PMC7578882; doi:10.1002/advs.202001936)
Supplement: Supplementary file 20 — Supporting Excel 18 [file ADVS-7-2001936-s020.xls]

ID	A-median	A-mean	A-se	B-median	B-mean	B-se	C-median	C-mean	C-se	p-value	z-score	Sig_mark	q-value
Bacteroides	0.1535(0.072,0.4028)	0.229030153846154	0.0353885333901204	0.2513(0.0748,0.4525)	0.276315777777778	0.035983734664034	0.247(0.103,0.3985)	0.260402770833333	0.024354268108075	0.6428523683355712	-0.4637144146522601		0.8009308195656297
Faecalibacterium	0.051(0.0231,0.1229)	0.0869963076923077	0.0177823680915649	0.0642(0.0326,0.1287)	0.0796069444444444	0.0112588612034399	0.0702(0.03,0.1043)	0.0727452708333333	0.00765290589583319	0.9606194159149329	-0.049376298825953985		0.9865821028315527
Prevotella	0.0003(<0.0001,0.1064)	0.0888197307692308	0.0354013928219502	0.0002(<0.0001,0.033)	0.0715092777777778	0.0265532376399054	0.0002(<0.0001,0.0705)	0.0588239166666667	0.0154930576083517	0.9380105472338778	-0.07777058260625311		0.9765589258873247
Escherichia-Shigella	0.0092(0.0008,0.0375)	0.0844201153846154	0.0365551575586738	0.0063(0.0006,0.0771)	0.0622817777777778	0.0217704720563366	0.0059(0.0012,0.09)	0.0575891041666667	0.0147975686627606	0.9887663076051412	-0.014079810678350025		0.9887663076051412
Ruminococcaceae_uncultured	0.0288(0.008,0.0685)	0.0543846923076923	0.0146826218012755	0.0299(0.0107,0.08)	0.0686243333333333	0.0159757975121	0.0486(0.0132,0.0963)	0.06616825	0.00924183533045607	0.5246928973664128	-0.6361281526422922		0.7734112439341766
Lachnospiraceae_incertae_sedis	0.0317(0.0271,0.056)	0.0416256538461538	0.0051283280691116	0.04(0.0219,0.0697)	0.0493520833333333	0.00625787130174205	0.0345(0.0214,0.0527)	0.043448875	0.00584974161895488	0.7585682710084797	-0.3073614451963647		0.8604655014424545
Subdoligranulum	0.0175(0.0053,0.038)	0.0397766923076923	0.0121927028178925	0.0188(0.004,0.0331)	0.0303901666666667	0.00628471534283584	0.0177(0.0018,0.0529)	0.0391663958333333	0.00718245312497754	0.9028770131002176	-0.12202778545015044		0.9765589258873247
Blautia	0.0131(0.0095,0.0239)	0.0186646153846154	0.0030617683241888	0.0218(0.014,0.0394)	0.0323487222222222	0.0055925877208369	0.0268(0.0126,0.0425)	0.0365685416666667	0.00642488266926275	0.039842197499444607	-2.0553812248595213	*	0.35806715659927857
Alistipes	0.0105(0.0002,0.0349)	0.0262076538461538	0.00947366102979808	0.0106(0.0008,0.0347)	0.0202613888888889	0.00430046851956185	0.0171(0.0061,0.0427)	0.0268055625	0.00413777986742889	0.19618756984100122	-1.2924898178718827		0.6555590057318412
Megamonas	0.0061(<0.0001,0.0245)	0.0415660384615385	0.0178504458206322	<0.0001(<0.0001,0.0081)	0.0244404444444444	0.00936303942837012	<0.0001(<0.0001,0.0047)	0.0151048333333333	0.00558306225299906	0.09390403471750247	-1.67515392623496		0.44604416490813675
Ruminococcus	0.0112(0.0017,0.0342)	0.0231176153846154	0.00667612856839764	0.009(0.0024,0.0172)	0.0193915277777778	0.00437426824510531	0.0107(0.0032,0.0308)	0.0213148958333333	0.00422056284693088	0.9165383869424599	-0.10479511428120103		0.9765589258873247
Pseudobutyrivibrio	0.0146(0.0039,0.0394)	0.0231700384615385	0.00486779194058907	0.0078(0.0026,0.0229)	0.0195254722222222	0.00456603574690797	0.0116(0.0007,0.0231)	0.0169097291666667	0.00322646076265629	0.47404867479627905	-0.7159071636435244		0.7665467932876001
Parabacteroides	0.0154(0.0086,0.0359)	0.0237517692307692	0.00429829304878744	0.0096(0.0033,0.0236)	0.0176840833333333	0.00348321601724864	0.0139(0.006,0.0237)	0.0174682708333333	0.00233875178143368	0.28679253505465657	-1.0651843040322078		0.715602383044976
Klebsiella	0.0013(<0.0001,0.0079)	0.0251481538461538	0.0106788884454246	0.0009(0.0001,0.0059)	0.012921	0.00568309229093647	0.0006(<0.0001,0.0075)	0.0191619375	0.00843989370329259	0.9014995415380894	-0.12376727723988828		0.9765589258873247
Bifidobacterium	0.0033(0.001,0.0074)	0.0209654615384615	0.0108604227869581	0.0026(0.0011,0.0097)	0.00759258333333333	0.00187456166490086	0.0017(0.0005,0.0076)	0.0195492916666667	0.0101352488263985	0.6152646404974267	-0.5025728232064197		0.7814873288809498
Lachnospiraceae_unclassified	0.0096(0.004,0.013)	0.0109097692307692	0.00173937800846491	0.0112(0.0054,0.0219)	0.0164411666666667	0.00260468005270976	0.011(0.0035,0.0205)	0.0167481875	0.00292968861409908	0.4303443913784614	-0.7886024622645249		0.7536419522398682
Phascolarctobacterium	0.004(<0.0001,0.0204)	0.0117591923076923	0.00281855256034792	0.0073(0.0027,0.0152)	0.0148879722222222	0.00369616003537737	0.0119(0.0006,0.0271)	0.0150846666666667	0.002030551095874	0.5393525780067284	-0.6137923122977501		0.7734112439341766
Roseburia	0.0065(0.0013,0.0194)	0.0168729615384615	0.00508816526052391	0.0068(0.0023,0.0137)	0.0153195	0.00371899113079776	0.0027(0.0006,0.0095)	0.0091493125	0.00224942869168336	0.06867823198538008	-1.8205306569944486		0.38150478320056774
Ruminococcaceae_unclassified	0.0106(0.0021,0.0185)	0.0113567307692308	0.00204140366909083	0.0078(0.0031,0.0113)	0.00893197222222222	0.00149142132352453	0.0131(0.0043,0.024)	0.0162138958333333	0.00207754432027205	0.05549816740079398	-1.914955590445336		0.38150478320056774
Christensenellaceae_uncultured	0.0005(<0.0001,0.006)	0.00771392307692308	0.00320516618022221	0.0012(<0.0001,0.0094)	0.0144743333333333	0.00534170183110036	0.0023(0.0001,0.0122)	0.011254625	0.00308910031122714	0.43553575351446067	-0.7797538872526113		0.7536419522398682
Citrobacter	<0.0001(<0.0001,0.0003)	0.00553265384615385	0.00511484536225901	<0.0001(<0.0001,0.0002)	0.00159491666666667	0.000811486843652215	<0.0001(<0.0001,0.0002)	0.0157270416666667	0.0139665439274202	0.4363190249809763	-0.7784241182084572		0.7536419522398682
Dialister	0.0002(<0.0001,0.0096)	0.00894973076923077	0.00330053614738235	0.0002(<0.0001,0.0042)	0.0102610277777778	0.00443192090846247	<0.0001(<0.0001,0.0014)	0.005143875	0.00189803902622091	0.3346796376837175	-0.9647308528323065		0.715602383044976
Ruminococcaceae_incertae_sedis	0.0028(0.0022,0.0044)	0.00548038461538462	0.00166318496411315	0.0045(0.0023,0.0083)	0.00595927777777778	0.000751062489327472	0.0056(0.0034,0.0116)	0.00931233333333333	0.00153580743552664	0.01448130480999525	-2.4450973490430195	*	0.2481798783050611
Akkermansia	<0.0001(<0.0001,<0.0001)	0.000743692307692308	0.000675951310875685	<0.0001(<0.0001,<0.0001)	0.00301527777777778	0.00160483362763826	<0.0001(<0.0001,0.0049)	0.0140367083333333	0.00541023042411174	0.04240268959728299	-2.0295461873480685	*	0.35806715659927857
Coprococcus	0.0037(0.0017,0.0071)	0.00536207692307692	0.00105635812971968	0.0035(0.0012,0.0075)	0.00590141666666667	0.00111539906900397	0.0021(0.0007,0.0074)	0.00668145833333333	0.0015346509346095	0.46378832259897057	-0.7326231253571052		0.7662589677722123
Dorea	0.0027(0.0017,0.0049)	0.00588430769230769	0.00194508138866236	0.0038(0.0017,0.0068)	0.00652586111111111	0.00139736476538665	0.0025(0.0012,0.005)	0.00472364583333333	0.000949798710706411	0.2741644604334493	-1.0935224890650572		0.715602383044976
Streptococcus	0.0006(0.0003,0.0034)	0.00181103846153846	0.000463847025448856	0.0005(0.0002,0.0045)	0.00801872222222222	0.00353111817795501	0.0005(0.0001,0.0026)	0.004315	0.00138194737746342	0.8613334012167259	-0.17467705093225272		0.9626667425363407
Barnesiella	<0.0001(<0.0001,0.0023)	0.0022735	0.000995328116367045	0.0003(<0.0001,0.0034)	0.00387027777777778	0.00132960120564378	0.0023(<0.0001,0.01)	0.0069305625	0.00150394473556956	0.0508965007735754	-1.9523513839458886		0.38150478320056774
Anaerostipes	0.0004(0.0001,0.0013)	0.00620984615384615	0.00314983126761385	0.0006(0.0001,0.0025)	0.00440288888888889	0.00205526985204538	0.0007(<0.0001,0.0023)	0.00348808333333333	0.00115684287592074	0.7008124425484263	-0.3842239851987691		0.8290697443444139
Lachnospira	0.0014(<0.0001,0.0048)	0.00346138461538462	0.000891809458912562	0.0029(0.0005,0.0054)	0.00428841666666667	0.000846257431446116	0.0012(<0.0001,0.0057)	0.0046939375	0.0010759278946937	0.5844241312906356	-0.5469339196411733		0.7814873288809498
Lactobacillus	<0.0001(<0.0001,0.0004)	0.00106234615384615	0.000537035953365415	<0.0001(<0.0001,0.0022)	0.00832711111111111	0.00535397098701571	<0.0001(<0.0001,0.0014)	0.002933	0.00127015535013445	0.31170582326405044	-1.0116491780292032		0.715602383044976
Veillonella	0.0002(<0.0001,0.0015)	0.00308546153846154	0.00173951539072128	0.0002(<0.0001,0.0013)	0.00638691666666667	0.00312582014694887	0.0001(<0.0001,0.0006)	0.0027743125	0.00146565148996347	0.26037843952588385	-1.125497113896184		0.715602383044976
Desulfovibrio	<0.0001(<0.0001,0.0007)	0.00156361538461538	0.00064258886742954	<0.0001(<0.0001,0.001)	0.00108511111111111	0.000338325535396361	0.0004(<0.0001,0.0099)	0.00669910416666667	0.00159683926591559	0.06234961516954211	-1.8638012855213508		0.38150478320056774
Clostridium_sensu_stricto_1	0.0003(0.0001,0.0016)	0.00241357692307692	0.00116234799525401	0.0003(0.0001,0.0066)	0.00615386111111111	0.00181738089112247	0.0007(<0.0001,0.0029)	0.00228977083333333	0.000526878728324965	0.590743669574462	-0.5377586688369869		0.7814873288809498
Peptostreptococcaceae_incertae_sedis	0.0011(0.0006,0.0026)	0.00264903846153846	0.000743575686449799	0.0015(0.0004,0.0056)	0.00476347222222222	0.00119055114520252	0.0011(0.0003,0.0039)	0.00313875	0.000643446526968151	0.7090728076629855	-0.37310162718768025		0.8290697443444139
Lachnospiraceae_uncultured	0.0013(0.0007,0.0027)	0.00193711538461538	0.000390553537458441	0.003(0.001,0.0041)	0.00402913888888889	0.000811343601641773	0.0023(0.001,0.0046)	0.00386102083333333	0.000953013811030873	0.19003762090790807	-1.3104678279789472		0.6555590057318412
Enterobacteriaceae_unclassified	0.0004(<0.0001,0.0026)	0.00427323076923077	0.00169186040641446	0.0004(<0.0001,0.0033)	0.00383380555555556	0.0012601484365951	0.0003(<0.0001,0.0036)	0.00257422916666667	0.00060156361804876	0.9284446143109939	-0.0898019302013867		0.9765589258873247
Paraprevotella	0.0007(<0.0001,0.0033)	0.00206142307692308	0.000552817043522961	<0.0001(<0.0001,0.0016)	0.00244308333333333	0.00107562947858378	<0.0001(<0.0001,0.0024)	0.00339204166666667	0.00155536134457466	0.5210189732368579	-0.6417754787977709		0.7734112439341766
Alloprevotella	<0.0001(<0.0001,<0.0001)	0.00109173076923077	0.0010906113000835	<0.0001(<0.0001,<0.0001)	0.00513336111111111	0.00467386723567866	<0.0001(<0.0001,<0.0001)	0.00188520833333333	0.00132346194150091	0.2799203747260411	-1.0804982296319092		0.715602383044976
Erysipelotrichaceae_incertae_sedis	0.0016(0.0004,0.0043)	0.00391403846153846	0.00112711231094301	0.0006(0.0002,0.0015)	0.00241677777777778	0.000806728057592226	0.0008(0.0003,0.0033)	0.00229877083333333	0.000473934794082671	0.19839285699779405	-1.2861438671258956		0.6555590057318412
S24-7_norank	<0.0001(<0.0001,<0.0001)	0.00285061538461538	0.00154366569525212	<0.0001(<0.0001,<0.0001)	0.00131016666666667	0.000801130825275341	<0.0001(<0.0001,0.0005)	0.0033770625	0.001442464439747	0.2710709908557221	-1.1005995284766774		0.715602383044976
Erysipelotrichaceae_uncultured	0.0007(<0.0001,0.0031)	0.00291330769230769	0.00139805266520062	0.0008(0.0002,0.003)	0.00230730555555556	0.000548503847882561	0.0013(0.0002,0.003)	0.0020825625	0.000348558780295582	0.6094619015305067	-0.5108417079010686		0.7814873288809498
Bilophila	0.0008(<0.0001,0.0016)	0.00200461538461538	0.000671871711831778	0.0004(<0.0001,0.0019)	0.00155638888888889	0.000369521288940975	0.0013(0.0004,0.0027)	0.002876875	0.000939906112627255	0.21682827516317044	-1.2350059891532075		0.6866228713500396
Anaerotruncus	0.0005(<0.0001,0.0042)	0.00251934615384615	0.000773505868790441	0.0002(<0.0001,0.0019)	0.00197533333333333	0.000589083212921597	0.0009(0.0003,0.0035)	0.00227895833333333	0.000416067597308944	0.15862405435960186	-1.40971432092558		0.6344962174384075
Sutterella	0.0006(<0.0001,0.0024)	0.00318107692307692	0.00154601355643681	0.0001(<0.0001,0.0016)	0.00180541666666667	0.000522709671419267	0.0002(<0.0001,0.0022)	0.00197508333333333	0.000614536620414902	0.7364093845461059	-0.33661203234083736		0.8479865640227887
Parasutterella	<0.0001(<0.0001,0.0008)	0.000998038461538461	0.000414931610605037	<0.0001(<0.0001,0.0017)	0.00296802777777778	0.00107842563046978	0.0004(<0.0001,0.0032)	0.0022025625	0.000529184622110838	0.01576349546793526	-2.4143457608342254	*	0.2481798783050611
Flavonifractor	0.001(0.0003,0.0026)	0.00231476923076923	0.000738758924574894	0.0007(0.0001,0.0017)	0.00153308333333333	0.000425345313264262	0.0005(0.0002,0.0012)	0.00187285416666667	0.000571864689760629	0.32596164600505945	-0.9822805660021046		0.715602383044976
Enterococcus	<0.0001(<0.0001,<0.0001)	0.000286038461538462	0.000172812201143048	<0.0001(<0.0001,<0.0001)	0.000152444444444444	0.0000765924946014745	<0.0001(<0.0001,<0.0001)	0.00378327083333333	0.00366299323800203	0.5273714316178857	-0.6320236375223085		0.7734112439341766
Fusobacterium	<0.0001(<0.0001,0.0048)	0.00224996153846154	0.000761084427704755	<0.0001(<0.0001,0.0002)	0.00212825	0.000894082165159084	<0.0001(<0.0001,0.0004)	0.000988208333333333	0.00035082691570881	0.3129128470360307	-1.0091288426988625		0.715602383044976
Butyricimonas	<0.0001(<0.0001,0.0008)	0.00148607692307692	0.000641493641489147	<0.0001(<0.0001,0.0008)	0.00088825	0.000314436637508953	0.0008(<0.0001,0.003)	0.00232289583333333	0.000523168386538588	0.014703984833468494	-2.4395888861516988	*	0.2481798783050611
Collinsella	0.0003(<0.0001,0.001)	0.00237953846153846	0.00105322695958771	0.0005(0.0002,0.0014)	0.00112708333333333	0.000250550325632603	0.0008(0.0001,0.0016)	0.00145652083333333	0.000434307761125385	0.35598932266100985	-0.9230343155327695		0.715602383044976
Odoribacter	0.0003(<0.0001,0.0013)	0.00147988461538462	0.000607637562334459	0.0004(<0.0001,0.0017)	0.00128644444444444	0.000338887550869073	0.0008(<0.0001,0.0027)	0.0017169375	0.000358379508083333	0.3957417369162153	-0.8492508260636912		0.751909300140809
Prevotellaceae_uncultured	<0.0001(<0.0001,<0.0001)	0.00146569230769231	0.0012668240722607	<0.0001(<0.0001,<0.0001)	0.000707638888888889	0.000421096556345827	<0.0001(<0.0001,<0.0001)	0.00178114583333333	0.00110383942735062	0.514369173071225	-0.6520496041442432		0.7734112439341766
Defluviitaleaceae_incertae_sedis	<0.0001(<0.0001,0.0008)	0.000637692307692308	0.000224112806548782	0.0001(<0.0001,0.0014)	0.00135258333333333	0.000440112538593238	<0.0001(<0.0001,0.0003)	0.00123252083333333	0.000535483553917007	0.6169636806954868	-0.5001582109264773		0.7814873288809498
Family_XIII_uncultured	0.0006(<0.0001,0.0011)	0.000794076923076923	0.000193214117361877	0.0003(<0.0001,0.0006)	0.000668027777777778	0.000183997577995236	0.0004(0.0001,0.0012)	0.00155847916666667	0.000579980778134026	0.43024794517590004	-0.7887674363979029		0.7536419522398682
Megasphaera	<0.0001(<0.0001,<0.0001)	0.00144738461538462	0.000752998999032787	<0.0001(<0.0001,0.0012)	0.00159291666666667	0.000589084870559601	<0.0001(<0.0001,<0.0001)	0.000279104166666667	0.000137639349889225	0.03587247980168336	-2.0983699260153537	*	0.35806715659927857
Thalassospira	<0.0001(<0.0001,<0.0001)	0.0000598076923076923	0.0000582971174701241	<0.0001(<0.0001,<0.0001)	0.00007025	0.0000495276478022669	<0.0001(<0.0001,0.0001)	0.0021689375	0.00136082546601014	0.011918861040926664	-2.5145375470407694	*	0.2481798783050611
vadinBB60_norank	<0.0001(<0.0001,<0.0001)	0.000101076923076923	0.0000537012225352007	<0.0001(<0.0001,<0.0001)	0.000254	0.000104265008816439	<0.0001(<0.0001,0.0002)	0.0019369375	0.00139407198930079	0.17581490207129852	-1.3537539114114143		0.6555590057318412
Coprobacter	<0.0001(<0.0001,<0.0001)	0.000133653846153846	0.0000793246676602448	<0.0001(<0.0001,0.0004)	0.000393138888888889	0.000124159198578723	<0.0001(<0.0001,0.0006)	0.00176354166666667	0.00117018735086877	0.09276116423806097	-1.6810090113183898		0.44604416490813675
Haemophilus	0.0002(<0.0001,0.001)	0.00106096153846154	0.000456553808374028	0.0002(<0.0001,0.0005)	0.000751666666666667	0.000243682919137483	<0.0001(<0.0001,0.0006)	0.000989791666666667	0.000376299920651347	0.30646720081124873	-1.022663021916189		0.715602383044976
Butyrivibrio	<0.0001(<0.0001,<0.0001)	0.000000961538461538461	0.000000961538461538462	<0.0001(<0.0001,<0.0001)	0.00164494444444444	0.00141137585577373	<0.0001(<0.0001,<0.0001)	0.00045775	0.000273783439778894	0.37624652263067576	-0.8848333441458126		0.7331983517931118
Catenibacterium	<0.0001(<0.0001,<0.0001)	0.000848846153846154	0.000520171243082677	<0.0001(<0.0001,<0.0001)	0.0008455	0.000570753765744135	<0.0001(<0.0001,<0.0001)	0.000539083333333333	0.000467037966049526	0.6800928311315593	-0.4123364562845965		0.8204294470793413
RF9_norank	<0.0001(<0.0001,<0.0001)	0.000854653846153846	0.000713627420442279	<0.0001(<0.0001,<0.0001)	0.000683083333333333	0.000450274246899192	<0.0001(<0.0001,0.0005)	0.000644708333333333	0.000178515097495936	0.01632762357270139	-2.4015086380678716	*	0.2481798783050611
Victivallis	<0.0001(<0.0001,<0.0001)	0.000798846153846154	0.000536323245504648	<0.0001(<0.0001,<0.0001)	0.0000666666666666667	0.0000358447047294696	<0.0001(<0.0001,0.0001)	0.000569604166666667	0.000369336020989478	0.5616398929976572	-0.58040743418128		0.7760842157785808
Coriobacteriaceae_uncultured	<0.0001(<0.0001,0.0001)	0.000178269230769231	0.0000768588027627947	<0.0001(<0.0001,0.0003)	0.000208833333333333	0.0000537803070702597	<0.0001(<0.0001,0.0005)	0.000590520833333333	0.000306180377799804	0.23114851932520794	-1.1974055555298215		0.7026914987486321
Acinetobacter	<0.0001(<0.0001,<0.0001)	0.000016	0.00000591685987405742	<0.0001(<0.0001,<0.0001)	0.0000164722222222222	0.00000775113776708319	<0.0001(<0.0001,<0.0001)	0.000736645833333333	0.000694268799045186	0.6790899971493187	-0.4137052289856661		0.8204294470793413
Uruburuella	<0.0001(<0.0001,<0.0001)	0	0	<0.0001(<0.0001,<0.0001)	0.00086425	0.00086425	<0.0001(<0.0001,<0.0001)	0	0	0.357801191522488	-0.9195629576080204		0.715602383044976
Raoultella	<0.0001(<0.0001,<0.0001)	0.0000378076923076923	0.0000152091085290533	<0.0001(<0.0001,<0.0001)	0.000255805555555556	0.000158795884854543	<0.0001(<0.0001,<0.0001)	0.0004038125	0.000328526911276452	0.9754194066208122	-0.030812079908844908		0.9884249987090897
Mitsuokella	<0.0001(<0.0001,<0.0001)	0.000748653846153846	0.000730438946940195	<0.0001(<0.0001,<0.0001)	0.000202694444444444	0.00018098718633695	<0.0001(<0.0001,<0.0001)	0.00000822916666666667	0.00000773469889565852	0.4567735670035916	-0.7441701123343261		0.7662589677722123
Morganella	<0.0001(<0.0001,<0.0001)	0.000966730769230769	0.000951587970884122	<0.0001(<0.0001,<0.0001)	0.000000666666666666667	0.000000666666666666667	<0.0001(<0.0001,<0.0001)	0.0000055625	0.0000055625	0.13738302540973077	-1.4856072909781757		0.5800616628410855
Gastranaerophilales_norank	<0.0001(<0.0001,<0.0001)	0	0	<0.0001(<0.0001,<0.0001)	0.000176805555555556	0.00012505122010565	<0.0001(<0.0001,<0.0001)	0.000382604166666667	0.000278334858055635	0.03424850542863559	-2.117133663058051	*	0.35806715659927857
Epulopiscium	<0.0001(<0.0001,<0.0001)	0.000002	0.00000139559747337558	<0.0001(<0.0001,<0.0001)	0.000530361111111111	0.000527880924152194	<0.0001(<0.0001,<0.0001)	0.00000960416666666667	0.00000526401705137241	0.5514091531961169	-0.5956498709152049		0.7760573267204609
Cetobacterium	<0.0001(<0.0001,<0.0001)	0	0	<0.0001(<0.0001,<0.0001)	0.000414416666666667	0.000414416666666667	<0.0001(<0.0001,<0.0001)	0	0	0.357801191522488	-0.9195629576080204		0.715602383044976
Comamonas	<0.0001(<0.0001,<0.0001)	0.000491230769230769	0.000480058353208448	<0.0001(<0.0001,<0.0001)	0.00000797222222222222	0.00000459234803709684	<0.0001(<0.0001,<0.0001)	0.0000347291666666667	0.0000312697843696472	0.5295468107892306	-0.6286979647832436		0.7734112439341766
Sneathia	<0.0001(<0.0001,<0.0001)	0	0	<0.0001(<0.0001,<0.0001)	0	0	<0.0001(<0.0001,<0.0001)	0.000252604166666667	0.000248847356548814	0.07027719690536774	-1.8101198915744838		0.38150478320056774
Others	0.0071(0.0049,0.009)	0.00867492307692308	0.00129582600437307	0.0078(0.0053,0.011)	0.00854186111111111	0.00075076465163676	0.0096(0.0068,0.0122)	0.0101431041666667	0.000763103799558317	0.10054720255044115	-1.6422065653566038		0.44950514081373694
