# Supplementary material for: Alterations of the Human Gut Microbiome in Chronic Kidney Disease
Source: Adv Sci (Weinh). 2020 Sep 2;7(20):2001936. doi: 10.1002/advs.202001936 (PMC7578882; doi:10.1002/advs.202001936)
Supplement: Supplementary file 21 — Supporting Excel 19 [file ADVS-7-2001936-s021.xls]

class	C	C	B	C	B	C	C	C	B	C	A	C	B	A	A	B	B	C	C	C	B	A	B	C	C	B	C	A	A	C	A	B	C	B	A	A	A	A	A	A	B	C	C	A	C	B	C	C	C
d__Bacteria	1000000.0	1000000.0	1000000.0	1000000.0	1000000.0	1000000.0	1000000.0	1000000.0	1000000.0	1000000.0	1000000.0	1000000.0	1000000.0	1000000.0	1000000.0	1000000.0	1000000.0	1000000.0	1000000.0	1000000.0	1000000.0	1000000.0	1000000.0	1000000.0	1000000.0	1000000.0	1000000.0	1000000.0	1000000.0	1000000.0	1000000.0	1000000.0	1000000.0	1000000.0	1000000.0	1000000.0	1000000.0	1000000.0	1000000.0	1000000.0	1000000.0	1000000.0	1000000.0	1000000.0	1000000.0	1000000.0	1000000.0	1000000.0	1000000.0
d__Bacteria|p__Firmicutes	658477.0	351733.0	229538.0	420673.0	292361.0	388156.0	187164.0	599293.0	433410.0	333526.0	609062.0	435376.0	551807.0	389257.0	416543.0	365482.0	634772.0	315740.0	773699.0	465752.0	685597.0	448359.0	139704.0	518097.0	528327.0	425351.0	335549.0	759667.0	521058.0	548833.0	662456.0	231743.0	364728.0	719290.0	502599.0	713827.0	527439.0	220114.0	364717.0	187024.0	443915.0	514620.0	453161.0	190659.0	535717.0	900154.0	853417.0	596869.0	117800.0
d__Bacteria|p__Bacteroidetes	161925.0	614747.0	720045.0	538612.0	493796.0	356657.0	454.0	362457.0	410099.0	276734.0	317966.0	517834.0	428039.0	553554.0	562298.0	608990.0	312742.0	506965.0	183506.0	464454.0	281779.0	515372.0	833324.0	451903.0	420098.0	431219.0	545563.0	229745.0	404337.0	349716.0	307981.0	5973.0	291027.0	119249.0	343932.0	263849.0	461695.0	245892.0	596933.0	774534.0	492782.0	450857.0	494338.0	97736.0	231900.0	87016.0	70619.0	250913.0	351385.0
d__Bacteria|p__Proteobacteria	169515.0	29147.0	44715.0	15684.0	211159.0	243746.0	806155.0	29906.0	123577.0	384085.0	44228.0	42632.0	12102.0	41128.0	1900.0	13846.0	32300.0	158496.0	14925.0	60846.0	6901.0	30958.0	25223.0	26498.0	44750.0	140850.0	110155.0	9787.0	72060.0	41575.0	11347.0	755947.0	339357.0	138042.0	128447.0	5837.0	8086.0	495560.0	31937.0	11858.0	45044.0	20875.0	49905.0	695402.0	230008.0	2075.0	68402.0	27653.0	371460.0
d__Bacteria|p__Tenericutes	961.0	0.0	79.0	0.0	0.0	4748.0	0.0	1278.0	0.0	0.0	0.0	2218.0	0.0	0.0	0.0	0.0	0.0	0.0	0.0	323.0	0.0	0.0	0.0	431.0	1094.0	0.0	0.0	26.0	0.0	2573.0	0.0	0.0	0.0	0.0	0.0	3339.0	0.0	0.0	0.0	0.0	0.0	271.0	0.0	0.0	170.0	1534.0	0.0	4947.0	41.0
d__Bacteria|p__Actinobacteria	7673.0	1312.0	2400.0	10567.0	2532.0	6241.0	6119.0	493.0	31624.0	3626.0	27944.0	560.0	7245.0	8267.0	11102.0	10838.0	19496.0	18214.0	27388.0	7423.0	24307.0	2859.0	1008.0	1104.0	4083.0	1836.0	621.0	295.0	1931.0	17148.0	17774.0	5627.0	1918.0	2136.0	12172.0	3746.0	1595.0	37369.0	5494.0	18923.0	16853.0	1415.0	2013.0	768.0	1321.0	1118.0	6920.0	1871.0	5771.0
d__Bacteria|p__Fusobacteria	0.0	1034.0	1632.0	0.0	0.0	36.0	0.0	46.0	0.0	476.0	0.0	0.0	0.0	7190.0	7162.0	27.0	199.0	41.0	23.0	36.0	0.0	381.0	0.0	0.0	0.0	154.0	6787.0	0.0	148.0	0.0	67.0	0.0	431.0	20499.0	0.0	0.0	31.0	0.0	28.0	7060.0	56.0	0.0	0.0	14145.0	30.0	0.0	41.0	0.0	76.0
d__Bacteria|p__Lentisphaerae	427.0	1099.0	313.0	28.0	0.0	101.0	0.0	5995.0	0.0	0.0	0.0	0.0	0.0	0.0	0.0	56.0	0.0	0.0	0.0	0.0	1137.0	198.0	121.0	106.0	440.0	0.0	0.0	0.0	0.0	0.0	0.0	0.0	0.0	0.0	11091.0	8969.0	175.0	0.0	78.0	155.0	61.0	206.0	0.0	0.0	0.0	0.0	0.0	0.0	0.0
d__Bacteria|p__Candidate_division_TM7	107.0	0.0	107.0	149.0	20.0	96.0	0.0	94.0	696.0	79.0	488.0	225.0	119.0	112.0	63.0	289.0	0.0	0.0	91.0	417.0	117.0	41.0	0.0	0.0	113.0	0.0	0.0	48.0	88.0	0.0	171.0	273.0	100.0	649.0	275.0	23.0	69.0	41.0	32.0	69.0	121.0	0.0	311.0	272.0	214.0	0.0	504.0	32.0	30.0
d__Bacteria|p__Synergistetes	429.0	0.0	0.0	0.0	0.0	0.0	0.0	0.0	0.0	0.0	0.0	0.0	36.0	0.0	0.0	0.0	0.0	0.0	0.0	0.0	0.0	542.0	0.0	0.0	191.0	0.0	542.0	0.0	38.0	238.0	0.0	0.0	0.0	0.0	124.0	23.0	0.0	361.0	0.0	58.0	214.0	111.0	0.0	0.0	0.0	0.0	0.0	0.0	0.0
d__Bacteria|p__Verrucomicrobia	0.0	0.0	0.0	12578.0	0.0	0.0	0.0	45.0	0.0	286.0	36.0	45.0	0.0	0.0	38.0	0.0	0.0	221.0	0.0	88.0	0.0	0.0	24.0	364.0	0.0	52.0	0.0	118.0	0.0	39760.0	0.0	0.0	52.0	0.0	23.0	0.0	258.0	0.0	0.0	0.0	32.0	10346.0	0.0	0.0	109.0	6905.0	15.0	117621.0	152944.0
d__Bacteria|p__Cyanobacteria	486.0	287.0	787.0	968.0	0.0	39.0	108.0	0.0	22.0	0.0	0.0	701.0	0.0	0.0	0.0	34.0	406.0	40.0	0.0	229.0	0.0	0.0	0.0	0.0	0.0	0.0	0.0	31.0	0.0	0.0	0.0	0.0	0.0	0.0	0.0	65.0	0.0	432.0	0.0	0.0	0.0	613.0	69.0	41.0	33.0	0.0	0.0	0.0	376.0
d__Bacteria|p__Elusimicrobia	0.0	0.0	141.0	0.0	0.0	0.0	0.0	0.0	0.0	0.0	0.0	0.0	0.0	0.0	0.0	0.0	0.0	0.0	0.0	0.0	0.0	0.0	0.0	0.0	0.0	0.0	0.0	0.0	0.0	0.0	0.0	0.0	0.0	0.0	0.0	0.0	0.0	0.0	0.0	0.0	0.0	0.0	0.0	0.0	0.0	0.0	0.0	0.0	0.0
d__Bacteria|p__Firmicutes|c__Clostridia	531488.0	152594.0	177540.0	394148.0	166735.0	325909.0	1363.0	542153.0	408284.0	315841.0	465670.0	429722.0	453705.0	357607.0	409116.0	344989.0	478519.0	304765.0	740679.0	420738.0	631718.0	400743.0	133885.0	501338.0	505030.0	363923.0	305029.0	579736.0	450437.0	460118.0	625840.0	99816.0	157891.0	681464.0	494531.0	640519.0	459879.0	194111.0	306001.0	95265.0	425664.0	481973.0	427297.0	120728.0	498707.0	865250.0	829311.0	560541.0	111409.0
d__Bacteria|p__Bacteroidetes|c__Bacteroidia	161893.0	614747.0	720045.0	538612.0	493796.0	356635.0	454.0	362457.0	410099.0	276734.0	317966.0	517834.0	428039.0	553554.0	562298.0	608990.0	312742.0	506667.0	183506.0	464421.0	281779.0	515372.0	833324.0	451853.0	419981.0	431219.0	545531.0	229745.0	404337.0	349584.0	307981.0	5973.0	291027.0	119249.0	343408.0	263849.0	461543.0	245716.0	596933.0	774534.0	492782.0	450462.0	494338.0	97736.0	231900.0	87016.0	70619.0	250913.0	351385.0
d__Bacteria|p__Firmicutes|c__Negativicutes	43502.0	195806.0	47654.0	22089.0	119629.0	58116.0	425.0	46491.0	12183.0	9151.0	131955.0	618.0	68782.0	26857.0	3634.0	18273.0	38978.0	3021.0	21054.0	35898.0	6195.0	38925.0	4356.0	10019.0	20608.0	53042.0	22476.0	175519.0	66317.0	81853.0	30732.0	87563.0	198716.0	29676.0	3655.0	48836.0	49633.0	13876.0	52005.0	90137.0	8838.0	9840.0	9210.0	56606.0	27673.0	32927.0	4880.0	33190.0	951.0
d__Bacteria|p__Proteobacteria|c__Betaproteobacteria	402.0	2483.0	7462.0	3624.0	4232.0	3721.0	13.0	12119.0	0.0	299.0	1739.0	3732.0	587.0	39919.0	0.0	8419.0	258.0	4549.0	7218.0	22332.0	1418.0	8921.0	10092.0	8823.0	3557.0	0.0	5540.0	2576.0	4665.0	2230.0	87.0	31.0	270.0	46969.0	5185.0	4817.0	5412.0	512.0	7476.0	6368.0	0.0	3146.0	954.0	0.0	0.0	61.0	56.0	416.0	387.0
d__Bacteria|p__Proteobacteria|c__Gammaproteobacteria	113085.0	24816.0	35505.0	5441.0	206832.0	229731.0	806142.0	9186.0	117117.0	383331.0	41316.0	27619.0	3611.0	1209.0	1900.0	5427.0	31175.0	115004.0	2749.0	15117.0	5483.0	13111.0	9679.0	1629.0	27596.0	137058.0	101636.0	1285.0	66717.0	7125.0	10284.0	755883.0	332457.0	82324.0	104483.0	238.0	1449.0	492555.0	520.0	5052.0	43472.0	364.0	24108.0	695388.0	219799.0	1509.0	68046.0	652.0	367406.0
d__Bacteria|p__Firmicutes|c__Erysipelotrichia	4852.0	2280.0	3976.0	3510.0	2485.0	3808.0	228.0	3171.0	10269.0	6038.0	7337.0	2794.0	15906.0	3972.0	2817.0	1520.0	11166.0	7737.0	5876.0	6578.0	25582.0	744.0	962.0	1435.0	2328.0	1033.0	6914.0	2148.0	3254.0	5068.0	323.0	4563.0	6627.0	5444.0	3669.0	17333.0	15883.0	10211.0	5644.0	671.0	8278.0	4954.0	14105.0	2748.0	5601.0	1501.0	16149.0	2993.0	1630.0
d__Bacteria|p__Tenericutes|c__Mollicutes	961.0	0.0	79.0	0.0	0.0	4748.0	0.0	1278.0	0.0	0.0	0.0	2218.0	0.0	0.0	0.0	0.0	0.0	0.0	0.0	323.0	0.0	0.0	0.0	431.0	1094.0	0.0	0.0	26.0	0.0	2573.0	0.0	0.0	0.0	0.0	0.0	3339.0	0.0	0.0	0.0	0.0	0.0	271.0	0.0	0.0	170.0	1534.0	0.0	4947.0	41.0
d__Bacteria|p__Firmicutes|c__Bacilli	78588.0	0.0	326.0	898.0	2587.0	138.0	185148.0	6827.0	2509.0	2496.0	2279.0	2242.0	12298.0	635.0	976.0	229.0	105790.0	217.0	5885.0	2469.0	22102.0	7002.0	464.0	4887.0	163.0	6820.0	1096.0	99.0	921.0	1628.0	5121.0	39801.0	501.0	2410.0	744.0	5160.0	1638.0	1916.0	848.0	748.0	1112.0	17569.0	2549.0	10577.0	3626.0	444.0	3077.0	84.0	3810.0
d__Bacteria|p__Actinobacteria|c__Actinobacteria	7673.0	1312.0	2400.0	10567.0	2532.0	6241.0	6119.0	493.0	31624.0	3626.0	27944.0	560.0	7245.0	8267.0	11102.0	10838.0	19496.0	18214.0	27388.0	7423.0	24307.0	2859.0	1008.0	1104.0	4083.0	1836.0	621.0	295.0	1931.0	17148.0	17774.0	5627.0	1918.0	2136.0	12172.0	3746.0	1595.0	37369.0	5494.0	18923.0	16853.0	1415.0	2013.0	768.0	1321.0	1118.0	6920.0	1871.0	5771.0
d__Bacteria|p__Proteobacteria|c__Alphaproteobacteria	0.0	0.0	42.0	0.0	0.0	25.0	0.0	0.0	0.0	0.0	0.0	4908.0	0.0	0.0	0.0	0.0	0.0	0.0	0.0	0.0	0.0	0.0	0.0	15327.0	0.0	0.0	0.0	0.0	0.0	82.0	0.0	33.0	0.0	0.0	1517.0	0.0	0.0	0.0	0.0	0.0	0.0	0.0	0.0	14.0	36.0	0.0	273.0	2718.0	0.0
d__Bacteria|p__Fusobacteria|c__Fusobacteriia	0.0	1034.0	1632.0	0.0	0.0	36.0	0.0	46.0	0.0	476.0	0.0	0.0	0.0	7190.0	7162.0	27.0	199.0	41.0	23.0	36.0	0.0	381.0	0.0	0.0	0.0	154.0	6787.0	0.0	148.0	0.0	67.0	0.0	431.0	20499.0	0.0	0.0	31.0	0.0	28.0	7060.0	56.0	0.0	0.0	14145.0	30.0	0.0	41.0	0.0	76.0
d__Bacteria|p__Lentisphaerae|c__Lentisphaeria	427.0	1099.0	313.0	28.0	0.0	101.0	0.0	5995.0	0.0	0.0	0.0	0.0	0.0	0.0	0.0	56.0	0.0	0.0	0.0	0.0	1137.0	198.0	121.0	106.0	440.0	0.0	0.0	0.0	0.0	0.0	0.0	0.0	0.0	0.0	11091.0	8969.0	175.0	0.0	78.0	155.0	61.0	206.0	0.0	0.0	0.0	0.0	0.0	0.0	0.0
d__Bacteria|p__Proteobacteria|c__Deltaproteobacteria	55997.0	1848.0	1706.0	6619.0	26.0	10269.0	0.0	8601.0	6439.0	414.0	1173.0	6373.0	7904.0	0.0	0.0	0.0	867.0	38877.0	4958.0	23397.0	0.0	8926.0	5452.0	719.0	13597.0	3792.0	2909.0	5926.0	678.0	32138.0	976.0	0.0	6630.0	8749.0	17157.0	782.0	1225.0	2417.0	23941.0	438.0	1513.0	17365.0	24843.0	0.0	10173.0	505.0	27.0	23867.0	3667.0
d__Bacteria|p__Candidate_division_TM7|c__norank	107.0	0.0	54.0	149.0	20.0	96.0	0.0	94.0	696.0	79.0	488.0	225.0	119.0	112.0	63.0	289.0	0.0	0.0	91.0	417.0	117.0	41.0	0.0	0.0	113.0	0.0	0.0	48.0	88.0	0.0	171.0	273.0	100.0	649.0	275.0	23.0	28.0	21.0	32.0	69.0	121.0	0.0	311.0	272.0	214.0	0.0	491.0	32.0	30.0
d__Bacteria|p__Proteobacteria|c__Epsilonproteobacteria	0.0	0.0	0.0	0.0	0.0	0.0	0.0	0.0	0.0	41.0	0.0	0.0	0.0	0.0	0.0	0.0	0.0	0.0	0.0	0.0	0.0	0.0	0.0	0.0	0.0	0.0	0.0	0.0	0.0	0.0	0.0	0.0	0.0	0.0	80.0	0.0	0.0	0.0	0.0	0.0	59.0	0.0	0.0	0.0	0.0	0.0	0.0	0.0	0.0
d__Bacteria|p__Synergistetes|c__Synergistia	429.0	0.0	0.0	0.0	0.0	0.0	0.0	0.0	0.0	0.0	0.0	0.0	36.0	0.0	0.0	0.0	0.0	0.0	0.0	0.0	0.0	542.0	0.0	0.0	191.0	0.0	542.0	0.0	38.0	238.0	0.0	0.0	0.0	0.0	124.0	23.0	0.0	361.0	0.0	58.0	214.0	111.0	0.0	0.0	0.0	0.0	0.0	0.0	0.0
d__Bacteria|p__Verrucomicrobia|c__Verrucomicrobiae	0.0	0.0	0.0	12578.0	0.0	0.0	0.0	45.0	0.0	286.0	36.0	45.0	0.0	0.0	38.0	0.0	0.0	221.0	0.0	88.0	0.0	0.0	24.0	364.0	0.0	52.0	0.0	118.0	0.0	39760.0	0.0	0.0	52.0	0.0	23.0	0.0	65.0	0.0	0.0	0.0	32.0	10346.0	0.0	0.0	109.0	6905.0	15.0	117621.0	152944.0
d__Bacteria|p__Cyanobacteria|c__Cyanobacteria	486.0	287.0	787.0	968.0	0.0	39.0	108.0	0.0	22.0	0.0	0.0	701.0	0.0	0.0	0.0	34.0	406.0	40.0	0.0	229.0	0.0	0.0	0.0	0.0	0.0	0.0	0.0	31.0	0.0	0.0	0.0	0.0	0.0	0.0	0.0	65.0	0.0	432.0	0.0	0.0	0.0	613.0	69.0	41.0	33.0	0.0	0.0	0.0	376.0
d__Bacteria|p__Candidate_division_TM7|c__Unknown_Class	0.0	0.0	53.0	0.0	0.0	0.0	0.0	0.0	0.0	0.0	0.0	0.0	0.0	0.0	0.0	0.0	0.0	0.0	0.0	0.0	0.0	0.0	0.0	0.0	0.0	0.0	0.0	0.0	0.0	0.0	0.0	0.0	0.0	0.0	0.0	0.0	41.0	20.0	0.0	0.0	0.0	0.0	0.0	0.0	0.0	0.0	13.0	0.0	0.0
d__Bacteria|p__Elusimicrobia|c__Elusimicrobia	0.0	0.0	141.0	0.0	0.0	0.0	0.0	0.0	0.0	0.0	0.0	0.0	0.0	0.0	0.0	0.0	0.0	0.0	0.0	0.0	0.0	0.0	0.0	0.0	0.0	0.0	0.0	0.0	0.0	0.0	0.0	0.0	0.0	0.0	0.0	0.0	0.0	0.0	0.0	0.0	0.0	0.0	0.0	0.0	0.0	0.0	0.0	0.0	0.0
d__Bacteria|p__Verrucomicrobia|c__Opitutae	0.0	0.0	0.0	0.0	0.0	0.0	0.0	0.0	0.0	0.0	0.0	0.0	0.0	0.0	0.0	0.0	0.0	0.0	0.0	0.0	0.0	0.0	0.0	0.0	0.0	0.0	0.0	0.0	0.0	0.0	0.0	0.0	0.0	0.0	0.0	0.0	193.0	0.0	0.0	0.0	0.0	0.0	0.0	0.0	0.0	0.0	0.0	0.0	0.0
d__Bacteria|p__Firmicutes|c__Clostridia|o__Clostridiales	531488.0	152594.0	177540.0	394148.0	166735.0	325909.0	1363.0	542153.0	408284.0	315841.0	465670.0	429722.0	453705.0	357607.0	409116.0	344989.0	478519.0	304765.0	740679.0	420738.0	631718.0	400669.0	133885.0	501338.0	505030.0	363923.0	305029.0	579736.0	450437.0	460118.0	625840.0	99816.0	157891.0	681464.0	494531.0	640519.0	459879.0	194111.0	306001.0	95265.0	425664.0	481947.0	427297.0	120728.0	498707.0	865250.0	829311.0	560231.0	111409.0
d__Bacteria|p__Bacteroidetes|c__Bacteroidia|o__Bacteroidales	161893.0	614747.0	720045.0	538612.0	493796.0	356635.0	454.0	362457.0	410099.0	276734.0	317966.0	517834.0	428039.0	553554.0	562298.0	608990.0	312742.0	506667.0	183506.0	464421.0	281779.0	515372.0	833324.0	451853.0	419981.0	431219.0	545531.0	229745.0	404337.0	349584.0	307981.0	5973.0	291027.0	119249.0	343408.0	263849.0	461543.0	245716.0	596933.0	774534.0	492782.0	450462.0	494338.0	97736.0	231900.0	87016.0	70619.0	250913.0	351385.0
d__Bacteria|p__Firmicutes|c__Negativicutes|o__Selenomonadales	43502.0	195806.0	47654.0	22089.0	119629.0	58116.0	425.0	46491.0	12183.0	9151.0	131955.0	618.0	68782.0	26857.0	3634.0	18273.0	38978.0	3021.0	21054.0	35898.0	6195.0	38925.0	4356.0	10019.0	20608.0	53042.0	22476.0	175519.0	66317.0	81853.0	30732.0	87563.0	198716.0	29676.0	3655.0	48836.0	49633.0	13876.0	52005.0	90137.0	8838.0	9840.0	9210.0	56606.0	27673.0	32927.0	4880.0	33190.0	951.0
d__Bacteria|p__Proteobacteria|c__Betaproteobacteria|o__Burkholderiales	402.0	2483.0	7462.0	3624.0	4232.0	3721.0	13.0	12119.0	0.0	299.0	1739.0	3732.0	587.0	39919.0	0.0	8419.0	258.0	4549.0	7218.0	22332.0	1418.0	8921.0	10092.0	8823.0	3557.0	0.0	5540.0	2576.0	4665.0	2230.0	0.0	31.0	270.0	15856.0	5143.0	4817.0	5382.0	512.0	7476.0	6331.0	0.0	3146.0	892.0	0.0	0.0	61.0	56.0	416.0	387.0
d__Bacteria|p__Proteobacteria|c__Gammaproteobacteria|o__Pasteurellales	2540.0	33.0	49.0	174.0	6472.0	0.0	0.0	0.0	0.0	0.0	11568.0	0.0	1627.0	1106.0	698.0	58.0	518.0	0.0	73.0	328.0	191.0	3388.0	190.0	842.0	1020.0	0.0	29.0	74.0	782.0	160.0	1067.0	28.0	65.0	598.0	0.0	130.0	271.0	140.0	63.0	271.0	2241.0	97.0	33.0	936.0	571.0	338.0	0.0	0.0	39.0
d__Bacteria|p__Firmicutes|c__Erysipelotrichia|o__Erysipelotrichales	4852.0	2280.0	3976.0	3510.0	2485.0	3808.0	228.0	3171.0	10269.0	6038.0	7337.0	2794.0	15906.0	3972.0	2817.0	1520.0	11166.0	7737.0	5876.0	6578.0	25582.0	744.0	962.0	1435.0	2328.0	1033.0	6914.0	2148.0	3254.0	5068.0	323.0	4563.0	6627.0	5444.0	3669.0	17333.0	15883.0	10211.0	5644.0	671.0	8278.0	4954.0	14105.0	2748.0	5601.0	1501.0	16149.0	2993.0	1630.0
d__Bacteria|p__Tenericutes|c__Mollicutes|o__RF9	933.0	0.0	79.0	0.0	0.0	4748.0	0.0	1278.0	0.0	0.0	0.0	2218.0	0.0	0.0	0.0	0.0	0.0	0.0	0.0	323.0	0.0	0.0	0.0	249.0	985.0	0.0	0.0	0.0	0.0	2573.0	0.0	0.0	0.0	0.0	0.0	3339.0	0.0	0.0	0.0	0.0	0.0	271.0	0.0	0.0	170.0	1449.0	0.0	2834.0	41.0
d__Bacteria|p__Firmicutes|c__Bacilli|o__Lactobacillales	78480.0	0.0	326.0	898.0	2587.0	138.0	185108.0	6827.0	2411.0	2453.0	2207.0	2242.0	11928.0	635.0	976.0	229.0	105751.0	217.0	5763.0	2376.0	22102.0	6895.0	464.0	4887.0	163.0	6820.0	1096.0	99.0	885.0	1628.0	5121.0	39538.0	501.0	2251.0	744.0	5129.0	1638.0	1890.0	848.0	748.0	1060.0	17569.0	2479.0	10510.0	3441.0	444.0	2877.0	84.0	3810.0
d__Bacteria|p__Actinobacteria|c__Actinobacteria|o__Coriobacteriales	4228.0	823.0	2276.0	1771.0	579.0	2796.0	39.0	449.0	8549.0	591.0	21448.0	492.0	5656.0	489.0	292.0	1196.0	4337.0	532.0	2482.0	5032.0	1979.0	1077.0	394.0	134.0	1016.0	116.0	487.0	199.0	929.0	2434.0	125.0	601.0	280.0	611.0	6618.0	1253.0	1427.0	1086.0	667.0	15978.0	188.0	707.0	1525.0	57.0	1153.0	1092.0	446.0	1417.0	4112.0
d__Bacteria|p__Proteobacteria|c__Gammaproteobacteria|o__Pseudomonadales	0.0	0.0	0.0	0.0	0.0	0.0	21.0	0.0	22.0	0.0	27.0	20.0	33.0	0.0	0.0	0.0	0.0	4511.0	144.0	0.0	32.0	36.0	0.0	0.0	0.0	0.0	0.0	31.0	0.0	0.0	0.0	69.0	0.0	505.0	0.0	0.0	0.0	26.0	0.0	33.0	0.0	0.0	0.0	22.0	31.0	0.0	127.0	27.0	1896.0
d__Bacteria|p__Proteobacteria|c__Alphaproteobacteria|o__Rhodospirillales	0.0	0.0	0.0	0.0	0.0	0.0	0.0	0.0	0.0	0.0	0.0	4908.0	0.0	0.0	0.0	0.0	0.0	0.0	0.0	0.0	0.0	0.0	0.0	15327.0	0.0	0.0	0.0	0.0	0.0	82.0	0.0	0.0	0.0	0.0	1517.0	0.0	0.0	0.0	0.0	0.0	0.0	0.0	0.0	14.0	36.0	0.0	248.0	2718.0	0.0
d__Bacteria|p__Proteobacteria|c__Gammaproteobacteria|o__Enterobacteriales	110545.0	24783.0	35456.0	5267.0	200360.0	229731.0	806121.0	9186.0	117095.0	383331.0	29721.0	27599.0	1951.0	103.0	1202.0	5369.0	30657.0	110493.0	2532.0	14789.0	5260.0	9687.0	9489.0	787.0	26576.0	137036.0	101607.0	1180.0	65935.0	6965.0	9217.0	755786.0	332392.0	81221.0	104483.0	108.0	1178.0	492389.0	457.0	4707.0	41231.0	233.0	24052.0	694430.0	219197.0	1171.0	67919.0	601.0	365471.0
d__Bacteria|p__Firmicutes|c__Bacilli|o__Bacillales	108.0	0.0	0.0	0.0	0.0	0.0	40.0	0.0	98.0	43.0	72.0	0.0	370.0	0.0	0.0	0.0	39.0	0.0	122.0	93.0	0.0	107.0	0.0	0.0	0.0	0.0	0.0	0.0	36.0	0.0	0.0	263.0	0.0	159.0	0.0	0.0	0.0	26.0	0.0	0.0	52.0	0.0	70.0	67.0	185.0	0.0	200.0	0.0	0.0
d__Bacteria|p__Fusobacteria|c__Fusobacteriia|o__Fusobacteriales	0.0	1034.0	1632.0	0.0	0.0	36.0	0.0	46.0	0.0	476.0	0.0	0.0	0.0	7190.0	7162.0	27.0	199.0	41.0	23.0	36.0	0.0	381.0	0.0	0.0	0.0	154.0	6787.0	0.0	148.0	0.0	67.0	0.0	431.0	20499.0	0.0	0.0	31.0	0.0	28.0	7060.0	56.0	0.0	0.0	14145.0	30.0	0.0	41.0	0.0	76.0
d__Bacteria|p__Lentisphaerae|c__Lentisphaeria|o__Victivallales	427.0	1099.0	313.0	28.0	0.0	101.0	0.0	5995.0	0.0	0.0	0.0	0.0	0.0	0.0	0.0	56.0	0.0	0.0	0.0	0.0	1137.0	198.0	121.0	106.0	440.0	0.0	0.0	0.0	0.0	0.0	0.0	0.0	0.0	0.0	11091.0	8969.0	175.0	0.0	78.0	155.0	61.0	206.0	0.0	0.0	0.0	0.0	0.0	0.0	0.0
d__Bacteria|p__Actinobacteria|c__Actinobacteria|o__Bifidobacteriales	3180.0	489.0	82.0	8796.0	1921.0	3445.0	179.0	44.0	22965.0	2951.0	6300.0	44.0	1529.0	7739.0	10777.0	9642.0	13098.0	17575.0	24745.0	1752.0	21904.0	1610.0	614.0	876.0	2983.0	1687.0	63.0	96.0	973.0	14714.0	17649.0	5026.0	1431.0	1500.0	5532.0	2280.0	168.0	35944.0	4827.0	2916.0	16580.0	708.0	185.0	482.0	0.0	0.0	6394.0	454.0	235.0
d__Bacteria|p__Proteobacteria|c__Deltaproteobacteria|o__Desulfovibrionales	55997.0	1848.0	1706.0	6619.0	26.0	10269.0	0.0	8601.0	6439.0	414.0	1173.0	6373.0	7904.0	0.0	0.0	0.0	867.0	38877.0	4958.0	23397.0	0.0	8926.0	5452.0	719.0	13597.0	3792.0	2909.0	5926.0	678.0	32138.0	976.0	0.0	6630.0	8749.0	17157.0	782.0	1225.0	2417.0	23941.0	438.0	1513.0	17365.0	24843.0	0.0	10173.0	505.0	27.0	23867.0	3667.0
d__Bacteria|p__Proteobacteria|c__Alphaproteobacteria|o__Caulobacterales	0.0	0.0	0.0	0.0	0.0	25.0	0.0	0.0	0.0	0.0	0.0	0.0	0.0	0.0	0.0	0.0	0.0	0.0	0.0	0.0	0.0	0.0	0.0	0.0	0.0	0.0	0.0	0.0	0.0	0.0	0.0	0.0	0.0	0.0	0.0	0.0	0.0	0.0	0.0	0.0	0.0	0.0	0.0	0.0	0.0	0.0	0.0	0.0	0.0
d__Bacteria|p__Candidate_division_TM7|c__norank|o__norank	593.0	0.0	54.0	149.0	20.0	96.0	108.0	94.0	718.0	79.0	488.0	926.0	119.0	112.0	63.0	323.0	406.0	40.0	91.0	417.0	117.0	41.0	0.0	0.0	113.0	0.0	0.0	79.0	88.0	0.0	171.0	273.0	100.0	649.0	275.0	88.0	28.0	453.0	32.0	69.0	121.0	0.0	380.0	313.0	247.0	0.0	491.0	32.0	105.0
d__Bacteria|p__Actinobacteria|c__Actinobacteria|o__Actinomycetales	180.0	0.0	42.0	0.0	32.0	0.0	5049.0	0.0	110.0	84.0	63.0	0.0	60.0	0.0	33.0	0.0	1754.0	107.0	136.0	120.0	207.0	172.0	0.0	47.0	56.0	33.0	0.0	0.0	29.0	0.0	0.0	0.0	0.0	0.0	22.0	132.0	0.0	0.0	0.0	0.0	29.0	0.0	91.0	215.0	25.0	0.0	20.0	0.0	1424.0
d__Bacteria|p__Actinobacteria|c__Actinobacteria|o__Micrococcales	34.0	0.0	0.0	0.0	0.0	0.0	852.0	0.0	0.0	0.0	133.0	0.0	0.0	39.0	0.0	0.0	307.0	0.0	25.0	519.0	217.0	0.0	0.0	47.0	28.0	0.0	71.0	0.0	0.0	0.0	0.0	0.0	207.0	25.0	0.0	81.0	0.0	339.0	0.0	29.0	30.0	0.0	122.0	14.0	143.0	26.0	17.0	0.0	0.0
d__Bacteria|p__Proteobacteria|c__Epsilonproteobacteria|o__Campylobacterales	0.0	0.0	0.0	0.0	0.0	0.0	0.0	0.0	0.0	41.0	0.0	0.0	0.0	0.0	0.0	0.0	0.0	0.0	0.0	0.0	0.0	0.0	0.0	0.0	0.0	0.0	0.0	0.0	0.0	0.0	0.0	0.0	0.0	0.0	80.0	0.0	0.0	0.0	0.0	0.0	59.0	0.0	0.0	0.0	0.0	0.0	0.0	0.0	0.0
d__Bacteria|p__Proteobacteria|c__Betaproteobacteria|o__Hydrogenophilales	0.0	0.0	0.0	0.0	0.0	0.0	0.0	0.0	0.0	0.0	0.0	0.0	0.0	0.0	0.0	0.0	0.0	0.0	0.0	0.0	0.0	0.0	0.0	0.0	0.0	0.0	0.0	0.0	0.0	0.0	0.0	0.0	0.0	0.0	0.0	0.0	0.0	0.0	0.0	37.0	0.0	0.0	0.0	0.0	0.0	0.0	0.0	0.0	0.0
d__Bacteria|p__Actinobacteria|c__Actinobacteria|o__Propionibacteriales	0.0	0.0	0.0	0.0	0.0	0.0	0.0	0.0	0.0	0.0	0.0	0.0	0.0	0.0	0.0	0.0	0.0	0.0	0.0	0.0	0.0	0.0	0.0	0.0	0.0	0.0	0.0	0.0	0.0	0.0	0.0	0.0	0.0	0.0	0.0	0.0	0.0	0.0	0.0	0.0	0.0	0.0	0.0	0.0	0.0	0.0	0.0	0.0	0.0
d__Bacteria|p__Proteobacteria|c__Alphaproteobacteria|o__Sphingomonadales	0.0	0.0	0.0	0.0	0.0	0.0	0.0	0.0	0.0	0.0	0.0	0.0	0.0	0.0	0.0	0.0	0.0	0.0	0.0	0.0	0.0	0.0	0.0	0.0	0.0	0.0	0.0	0.0	0.0	0.0	0.0	33.0	0.0	0.0	0.0	0.0	0.0	0.0	0.0	0.0	0.0	0.0	0.0	0.0	0.0	0.0	25.0	0.0	0.0
d__Bacteria|p__Synergistetes|c__Synergistia|o__Synergistales	429.0	0.0	0.0	0.0	0.0	0.0	0.0	0.0	0.0	0.0	0.0	0.0	36.0	0.0	0.0	0.0	0.0	0.0	0.0	0.0	0.0	542.0	0.0	0.0	191.0	0.0	542.0	0.0	38.0	238.0	0.0	0.0	0.0	0.0	124.0	23.0	0.0	361.0	0.0	58.0	214.0	111.0	0.0	0.0	0.0	0.0	0.0	0.0	0.0
d__Bacteria|p__Verrucomicrobia|c__Verrucomicrobiae|o__Verrucomicrobiales	0.0	0.0	0.0	12578.0	0.0	0.0	0.0	45.0	0.0	286.0	36.0	45.0	0.0	0.0	38.0	0.0	0.0	221.0	0.0	88.0	0.0	0.0	24.0	364.0	0.0	52.0	0.0	118.0	0.0	39760.0	0.0	0.0	52.0	0.0	23.0	0.0	65.0	0.0	0.0	0.0	32.0	10346.0	0.0	0.0	109.0	6905.0	15.0	117621.0	152944.0
d__Bacteria|p__Cyanobacteria|c__Cyanobacteria|o__Gastranaerophilales	0.0	287.0	787.0	968.0	0.0	39.0	0.0	0.0	0.0	0.0	0.0	0.0	0.0	0.0	0.0	0.0	0.0	0.0	0.0	229.0	0.0	0.0	0.0	0.0	0.0	0.0	0.0	0.0	0.0	0.0	0.0	0.0	0.0	0.0	0.0	0.0	0.0	0.0	0.0	0.0	0.0	613.0	0.0	0.0	0.0	0.0	0.0	0.0	301.0
d__Bacteria|p__Proteobacteria|c__Gammaproteobacteria|o__Aeromonadales	0.0	0.0	0.0	0.0	0.0	0.0	0.0	0.0	0.0	0.0	0.0	0.0	0.0	0.0	0.0	0.0	0.0	0.0	0.0	0.0	0.0	0.0	0.0	0.0	0.0	0.0	0.0	0.0	0.0	0.0	0.0	0.0	0.0	0.0	0.0	0.0	0.0	0.0	0.0	41.0	0.0	34.0	23.0	0.0	0.0	0.0	0.0	24.0	0.0
d__Bacteria|p__Proteobacteria|c__Betaproteobacteria|o__Neisseriales	0.0	0.0	0.0	0.0	0.0	0.0	0.0	0.0	0.0	0.0	0.0	0.0	0.0	0.0	0.0	0.0	0.0	0.0	0.0	0.0	0.0	0.0	0.0	0.0	0.0	0.0	0.0	0.0	0.0	0.0	87.0	0.0	0.0	31113.0	42.0	0.0	30.0	0.0	0.0	0.0	0.0	0.0	62.0	0.0	0.0	0.0	0.0	0.0	0.0
d__Bacteria|p__Tenericutes|c__Mollicutes|o__NB1-n	28.0	0.0	0.0	0.0	0.0	0.0	0.0	0.0	0.0	0.0	0.0	0.0	0.0	0.0	0.0	0.0	0.0	0.0	0.0	0.0	0.0	0.0	0.0	182.0	109.0	0.0	0.0	0.0	0.0	0.0	0.0	0.0	0.0	0.0	0.0	0.0	0.0	0.0	0.0	0.0	0.0	0.0	0.0	0.0	0.0	85.0	0.0	2113.0	0.0
d__Bacteria|p__Actinobacteria|c__Actinobacteria|o__Corynebacteriales	51.0	0.0	0.0	0.0	0.0	0.0	0.0	0.0	0.0	0.0	0.0	24.0	0.0	0.0	0.0	0.0	0.0	0.0	0.0	0.0	0.0	0.0	0.0	0.0	0.0	0.0	0.0	0.0	0.0	0.0	0.0	0.0	0.0	0.0	0.0	0.0	0.0	0.0	0.0	0.0	26.0	0.0	90.0	0.0	0.0	0.0	43.0	0.0	0.0
d__Bacteria|p__Candidate_division_TM7|c__Unknown_Class|o__Unknown_Order	0.0	0.0	53.0	0.0	0.0	0.0	0.0	0.0	0.0	0.0	0.0	0.0	0.0	0.0	0.0	0.0	0.0	0.0	0.0	0.0	0.0	0.0	0.0	0.0	0.0	0.0	0.0	0.0	0.0	0.0	0.0	0.0	0.0	0.0	0.0	0.0	41.0	20.0	0.0	0.0	0.0	0.0	0.0	0.0	0.0	0.0	13.0	0.0	0.0
d__Bacteria|p__Elusimicrobia|c__Elusimicrobia|o__Elusimicrobiales	0.0	0.0	141.0	0.0	0.0	0.0	0.0	0.0	0.0	0.0	0.0	0.0	0.0	0.0	0.0	0.0	0.0	0.0	0.0	0.0	0.0	0.0	0.0	0.0	0.0	0.0	0.0	0.0	0.0	0.0	0.0	0.0	0.0	0.0	0.0	0.0	0.0	0.0	0.0	0.0	0.0	0.0	0.0	0.0	0.0	0.0	0.0	0.0	0.0
d__Bacteria|p__Firmicutes|c__Clostridia|o__Thermoanaerobacterales	0.0	0.0	0.0	0.0	0.0	0.0	0.0	0.0	0.0	0.0	0.0	0.0	0.0	0.0	0.0	0.0	0.0	0.0	0.0	0.0	0.0	74.0	0.0	0.0	0.0	0.0	0.0	0.0	0.0	0.0	0.0	0.0	0.0	0.0	0.0	0.0	0.0	0.0	0.0	0.0	0.0	26.0	0.0	0.0	0.0	0.0	0.0	310.0	0.0
d__Bacteria|p__Tenericutes|c__Mollicutes|o__Anaeroplasmatales	0.0	0.0	0.0	0.0	0.0	0.0	0.0	0.0	0.0	0.0	0.0	0.0	0.0	0.0	0.0	0.0	0.0	0.0	0.0	0.0	0.0	0.0	0.0	0.0	0.0	0.0	0.0	26.0	0.0	0.0	0.0	0.0	0.0	0.0	0.0	0.0	0.0	0.0	0.0	0.0	0.0	0.0	0.0	0.0	0.0	0.0	0.0	0.0	0.0
d__Bacteria|p__Verrucomicrobia|c__Opitutae|o__vadinHA64	0.0	0.0	0.0	0.0	0.0	0.0	0.0	0.0	0.0	0.0	0.0	0.0	0.0	0.0	0.0	0.0	0.0	0.0	0.0	0.0	0.0	0.0	0.0	0.0	0.0	0.0	0.0	0.0	0.0	0.0	0.0	0.0	0.0	0.0	0.0	0.0	193.0	0.0	0.0	0.0	0.0	0.0	0.0	0.0	0.0	0.0	0.0	0.0	0.0
d__Bacteria|p__Tenericutes|c__Mollicutes|o__Mycoplasmatales	0.0	0.0	0.0	0.0	0.0	0.0	0.0	0.0	0.0	0.0	0.0	0.0	0.0	0.0	0.0	0.0	0.0	0.0	0.0	0.0	0.0	0.0	0.0	0.0	0.0	0.0	0.0	0.0	0.0	0.0	0.0	0.0	0.0	0.0	0.0	0.0	0.0	0.0	0.0	0.0	0.0	0.0	0.0	0.0	0.0	0.0	0.0	0.0	0.0
d__Bacteria|p__Firmicutes|c__Clostridia|o__Clostridiales|f__Lachnospiraceae	332195.0	47219.0	54942.0	106635.0	72053.0	98822.0	494.0	134659.0	262463.0	234279.0	233938.0	175060.0	133557.0	137801.0	295353.0	127848.0	241812.0	44699.0	286113.0	115621.0	51405.0	94787.0	36519.0	255601.0	154919.0	124258.0	146113.0	68507.0	146655.0	200374.0	42189.0	75710.0	81770.0	202520.0	120152.0	207346.0	156691.0	73654.0	131845.0	29860.0	174231.0	182604.0	146878.0	113034.0	130070.0	249631.0	484715.0	63919.0	37582.0
d__Bacteria|p__Bacteroidetes|c__Bacteroidia|o__Bacteroidales|f__Bacteroidaceae	45457.0	97688.0	4213.0	462297.0	52389.0	161036.0	279.0	89721.0	349801.0	270040.0	42759.0	362856.0	384841.0	534578.0	525950.0	499625.0	262203.0	444011.0	159583.0	78684.0	107184.0	88296.0	762267.0	395715.0	306786.0	72276.0	422071.0	87055.0	249399.0	82888.0	254339.0	4334.0	275775.0	111944.0	57608.0	112674.0	122481.0	189260.0	377416.0	37784.0	450837.0	247133.0	408638.0	67012.0	170590.0	22353.0	22011.0	116274.0	327102.0
d__Bacteria|p__Firmicutes|c__Clostridia|o__Clostridiales|f__Family_XI	108.0	0.0	0.0	97.0	0.0	0.0	40.0	0.0	98.0	173.0	72.0	0.0	370.0	41.0	0.0	0.0	39.0	0.0	143.0	128.0	0.0	107.0	0.0	0.0	0.0	0.0	0.0	0.0	36.0	28.0	37.0	263.0	0.0	192.0	0.0	28.0	0.0	26.0	0.0	0.0	764.0	0.0	468.0	67.0	438.0	0.0	216.0	0.0	45.0
d__Bacteria|p__Firmicutes|c__Clostridia|o__Clostridiales|f__Ruminococcaceae	132869.0	101869.0	79583.0	277933.0	93382.0	216527.0	716.0	374569.0	137599.0	65293.0	225691.0	245186.0	301284.0	216455.0	107649.0	207673.0	219712.0	256881.0	426460.0	288617.0	434047.0	285551.0	94251.0	192197.0	327653.0	209620.0	155591.0	505879.0	285815.0	245700.0	579149.0	13550.0	75541.0	433044.0	330032.0	383607.0	291513.0	114056.0	169199.0	64215.0	180321.0	274047.0	256400.0	5194.0	354422.0	574776.0	323258.0	281611.0	40038.0
d__Bacteria|p__Firmicutes|c__Negativicutes|o__Selenomonadales|f__Acidaminococcaceae	0.0	12679.0	15217.0	20107.0	34.0	51170.0	18.0	0.0	12141.0	9151.0	0.0	0.0	19.0	26693.0	0.0	8300.0	15938.0	2037.0	21001.0	35461.0	5013.0	12065.0	3880.0	7971.0	16339.0	47043.0	22448.0	51410.0	70.0	36441.0	4413.0	30.0	31089.0	10052.0	3500.0	3606.0	909.0	2973.0	24768.0	0.0	7490.0	819.0	8966.0	21.0	26830.0	32581.0	16.0	32841.0	149.0
d__Bacteria|p__Bacteroidetes|c__Bacteroidia|o__Bacteroidales|f__Porphyromonadaceae	921.0	12957.0	1295.0	16033.0	1114.0	53140.0	0.0	26543.0	20022.0	6413.0	89589.0	71868.0	8363.0	17757.0	36278.0	73775.0	28404.0	58271.0	23709.0	5985.0	81901.0	73578.0	25903.0	29968.0	31506.0	8789.0	50474.0	13709.0	44533.0	74905.0	14776.0	1386.0	7951.0	1493.0	51896.0	54886.0	23863.0	5507.0	47849.0	2601.0	22499.0	36808.0	59913.0	30663.0	27261.0	1792.0	48209.0	32224.0	19372.0
d__Bacteria|p__Proteobacteria|c__Betaproteobacteria|o__Burkholderiales|f__Alcaligenaceae	402.0	2131.0	7391.0	3624.0	4232.0	3721.0	13.0	10500.0	0.0	299.0	1739.0	3732.0	587.0	39919.0	0.0	8419.0	258.0	4549.0	7218.0	21991.0	1418.0	8921.0	10062.0	8823.0	3557.0	0.0	5540.0	2576.0	4593.0	2230.0	0.0	31.0	232.0	15023.0	2479.0	4786.0	5091.0	131.0	7447.0	6091.0	0.0	3110.0	892.0	0.0	0.0	61.0	38.0	416.0	272.0
d__Bacteria|p__Firmicutes|c__Clostridia|o__Clostridiales|f__Christensenellaceae	51716.0	330.0	622.0	1175.0	112.0	2817.0	64.0	21823.0	1123.0	0.0	57.0	2039.0	4283.0	0.0	0.0	291.0	1289.0	0.0	19664.0	10032.0	131096.0	12905.0	408.0	38125.0	11268.0	4515.0	67.0	2590.0	1549.0	7670.0	61.0	0.0	36.0	12270.0	30376.0	41433.0	7143.0	3205.0	735.0	374.0	122.0	18376.0	5447.0	21.0	249.0	21165.0	62.0	116549.0	15791.0
d__Bacteria|p__Proteobacteria|c__Gammaproteobacteria|o__Pasteurellales|f__Pasteurellaceae	2540.0	33.0	49.0	174.0	6472.0	0.0	0.0	0.0	0.0	0.0	11568.0	0.0	1627.0	1106.0	698.0	58.0	518.0	0.0	73.0	328.0	191.0	3388.0	190.0	842.0	1020.0	0.0	29.0	74.0	782.0	160.0	1067.0	28.0	65.0	598.0	0.0	130.0	271.0	140.0	63.0	271.0	2241.0	97.0	33.0	936.0	571.0	338.0	0.0	0.0	39.0
d__Bacteria|p__Firmicutes|c__Negativicutes|o__Selenomonadales|f__Veillonellaceae	43502.0	182054.0	32437.0	1982.0	119595.0	6837.0	407.0	46491.0	26.0	0.0	131955.0	618.0	68763.0	164.0	3634.0	9973.0	23040.0	984.0	53.0	437.0	1182.0	26415.0	476.0	1968.0	4241.0	5999.0	0.0	122735.0	66247.0	45081.0	26276.0	87533.0	167445.0	19595.0	155.0	45049.0	48724.0	10903.0	26905.0	90137.0	1348.0	9021.0	244.0	56585.0	843.0	346.0	4864.0	318.0	802.0
d__Bacteria|p__Firmicutes|c__Erysipelotrichia|o__Erysipelotrichales|f__Erysipelotrichaceae	4852.0	2280.0	3976.0	3510.0	2485.0	3808.0	228.0	3171.0	10269.0	6038.0	7337.0	2794.0	15906.0	3972.0	2817.0	1520.0	11166.0	7737.0	5876.0	6578.0	25582.0	744.0	962.0	1435.0	2328.0	1033.0	6914.0	2148.0	3254.0	5068.0	323.0	4563.0	6627.0	5444.0	3669.0	17333.0	15883.0	10211.0	5644.0	671.0	8278.0	4954.0	14105.0	2748.0	5601.0	1501.0	16149.0	2993.0	1630.0
d__Bacteria|p__Tenericutes|c__Mollicutes|o__RF9|f__norank	1554.0	287.0	920.0	1117.0	20.0	4883.0	108.0	1372.0	718.0	79.0	488.0	3144.0	119.0	112.0	63.0	323.0	406.0	40.0	91.0	969.0	117.0	41.0	0.0	431.0	1207.0	0.0	0.0	79.0	88.0	2573.0	171.0	273.0	100.0	649.0	275.0	3427.0	221.0	453.0	32.0	69.0	121.0	884.0	380.0	313.0	417.0	1534.0	491.0	4979.0	447.0
d__Bacteria|p__Bacteroidetes|c__Bacteroidia|o__Bacteroidales|f__S24-7	0.0	472.0	1817.0	0.0	2191.0	47394.0	0.0	0.0	0.0	0.0	0.0	0.0	0.0	0.0	0.0	31.0	0.0	0.0	20.0	20280.0	0.0	20957.0	0.0	1718.0	26770.0	26307.0	0.0	6614.0	984.0	0.0	0.0	0.0	0.0	0.0	0.0	0.0	0.0	0.0	0.0	10694.0	0.0	0.0	0.0	0.0	4042.0	12730.0	14.0	0.0	2359.0
d__Bacteria|p__Firmicutes|c__Clostridia|o__Clostridiales|f__Clostridiaceae_1	1493.0	0.0	36582.0	0.0	255.0	64.0	0.0	40.0	654.0	14467.0	751.0	120.0	135.0	568.0	31.0	249.0	1720.0	0.0	53.0	619.0	8881.0	176.0	163.0	336.0	2820.0	16616.0	1095.0	590.0	1426.0	3690.0	3268.0	34.0	36.0	25275.0	180.0	26.0	328.0	458.0	95.0	205.0	42190.0	117.0	1780.0	1609.0	2707.0	4927.0	3867.0	56.0	10318.0
d__Bacteria|p__Bacteroidetes|c__Bacteroidia|o__Bacteroidales|f__Rikenellaceae	115485.0	15014.0	505.0	59881.0	0.0	80583.0	14.0	28066.0	39976.0	281.0	0.0	68946.0	2200.0	0.0	0.0	33948.0	21973.0	3575.0	49.0	17482.0	89107.0	107911.0	40317.0	18009.0	48816.0	14265.0	72114.0	4353.0	18792.0	42618.0	3000.0	64.0	857.0	217.0	231618.0	52065.0	36565.0	43092.0	32151.0	1352.0	15824.0	45021.0	25194.0	23.0	9276.0	10708.0	166.0	54004.0	1944.0
d__Bacteria|p__Firmicutes|c__Bacilli|o__Lactobacillales|f__Leuconostocaceae	30.0	0.0	48.0	179.0	225.0	0.0	0.0	74.0	31.0	0.0	0.0	27.0	180.0	35.0	70.0	0.0	169.0	0.0	18.0	0.0	0.0	0.0	0.0	0.0	0.0	0.0	0.0	0.0	0.0	27.0	113.0	0.0	67.0	57.0	402.0	0.0	77.0	85.0	37.0	52.0	0.0	0.0	576.0	90.0	245.0	0.0	127.0	0.0	0.0
d__Bacteria|p__Firmicutes|c__Bacilli|o__Lactobacillales|f__Enterococcaceae	0.0	0.0	0.0	89.0	184.0	0.0	175909.0	0.0	0.0	256.0	45.0	0.0	28.0	0.0	0.0	32.0	45.0	0.0	3323.0	0.0	0.0	0.0	0.0	0.0	0.0	0.0	96.0	0.0	0.0	0.0	0.0	1483.0	36.0	49.0	0.0	0.0	0.0	347.0	38.0	120.0	0.0	0.0	0.0	3923.0	300.0	0.0	13.0	0.0	74.0
d__Bacteria|p__Bacteroidetes|c__Bacteroidia|o__Bacteroidales|f__Prevotellaceae	30.0	487161.0	712131.0	30.0	436014.0	13563.0	161.0	217263.0	44.0	0.0	185550.0	11892.0	32006.0	0.0	70.0	59.0	162.0	233.0	125.0	340047.0	2754.0	219735.0	80.0	1622.0	5294.0	307916.0	41.0	117490.0	88028.0	148118.0	35634.0	189.0	6322.0	5595.0	1348.0	42000.0	277158.0	7738.0	136524.0	721513.0	3037.0	113883.0	118.0	38.0	20494.0	39357.0	219.0	47635.0	116.0
d__Bacteria|p__Firmicutes|c__Clostridia|o__Clostridiales|f__Defluviitaleaceae	756.0	0.0	402.0	6527.0	148.0	2455.0	0.0	4198.0	5109.0	980.0	637.0	1335.0	11491.0	590.0	2972.0	5124.0	573.0	2621.0	130.0	2197.0	67.0	2361.0	921.0	904.0	1299.0	477.0	618.0	130.0	8334.0	950.0	0.0	10195.0	0.0	5706.0	7306.0	1044.0	1840.0	1026.0	1832.0	269.0	208.0	1354.0	387.0	0.0	5137.0	901.0	321.0	22291.0	287.0
d__Bacteria|p__Firmicutes|c__Clostridia|o__Clostridiales|f__Family_XIII	2765.0	1151.0	41.0	901.0	29.0	2178.0	0.0	1981.0	475.0	36.0	3738.0	1960.0	183.0	0.0	33.0	2117.0	210.0	0.0	163.0	883.0	1236.0	1448.0	273.0	516.0	1526.0	1120.0	278.0	636.0	892.0	1184.0	0.0	98.0	96.0	367.0	1743.0	870.0	891.0	621.0	890.0	0.0	95.0	305.0	6815.0	0.0	639.0	4479.0	0.0	3992.0	2794.0
d__Bacteria|p__Actinobacteria|c__Actinobacteria|o__Coriobacteriales|f__Coriobacteriaceae	4228.0	823.0	2276.0	1771.0	579.0	2796.0	39.0	449.0	8549.0	591.0	21448.0	492.0	5656.0	489.0	292.0	1196.0	4337.0	532.0	2482.0	5032.0	1979.0	1077.0	394.0	134.0	1016.0	116.0	487.0	199.0	929.0	2434.0	125.0	601.0	280.0	611.0	6618.0	1253.0	1427.0	1086.0	667.0	15978.0	188.0	707.0	1525.0	57.0	1153.0	1092.0	446.0	1417.0	4112.0
d__Bacteria|p__Firmicutes|c__Bacilli|o__Lactobacillales|f__Lactobacillaceae	51891.0	0.0	105.0	27.0	0.0	31.0	81.0	6542.0	1634.0	32.0	0.0	2115.0	7091.0	41.0	70.0	24.0	14131.0	0.0	35.0	0.0	82.0	0.0	421.0	4382.0	0.0	6753.0	0.0	32.0	284.0	1406.0	279.0	33197.0	0.0	204.0	0.0	1187.0	985.0	385.0	31.0	255.0	100.0	17569.0	0.0	0.0	0.0	0.0	544.0	53.0	39.0
d__Bacteria|p__Proteobacteria|c__Gammaproteobacteria|o__Pseudomonadales|f__Moraxellaceae	0.0	0.0	0.0	0.0	0.0	0.0	21.0	0.0	22.0	0.0	27.0	20.0	0.0	0.0	0.0	0.0	0.0	0.0	144.0	0.0	32.0	0.0	0.0	0.0	0.0	0.0	0.0	31.0	0.0	0.0	0.0	69.0	0.0	505.0	0.0	0.0	0.0	26.0	0.0	33.0	0.0	0.0	0.0	22.0	31.0	0.0	127.0	27.0	1896.0
d__Bacteria|p__Proteobacteria|c__Alphaproteobacteria|o__Rhodospirillales|f__Rhodospirillaceae	0.0	0.0	0.0	0.0	0.0	0.0	0.0	0.0	0.0	0.0	0.0	4908.0	0.0	0.0	0.0	0.0	0.0	0.0	0.0	0.0	0.0	0.0	0.0	15327.0	0.0	0.0	0.0	0.0	0.0	82.0	0.0	0.0	0.0	0.0	1517.0	0.0	0.0	0.0	0.0	0.0	0.0	0.0	0.0	14.0	36.0	0.0	248.0	2718.0	0.0
d__Bacteria|p__Proteobacteria|c__Betaproteobacteria|o__Burkholderiales|f__Comamonadaceae	0.0	0.0	58.0	0.0	0.0	0.0	0.0	1502.0	0.0	0.0	0.0	0.0	0.0	0.0	0.0	0.0	0.0	0.0	0.0	0.0	0.0	0.0	0.0	0.0	0.0	0.0	0.0	0.0	0.0	0.0	0.0	0.0	38.0	833.0	0.0	0.0	26.0	0.0	29.0	208.0	0.0	36.0	0.0	0.0	0.0	0.0	18.0	0.0	0.0
d__Bacteria|p__Proteobacteria|c__Gammaproteobacteria|o__Enterobacteriales|f__Enterobacteriaceae	110545.0	24783.0	35456.0	5267.0	200360.0	229731.0	806121.0	9186.0	117095.0	383331.0	29721.0	27599.0	1951.0	103.0	1202.0	5369.0	30657.0	110493.0	2532.0	14789.0	5260.0	9687.0	9489.0	787.0	26576.0	137036.0	101607.0	1180.0	65935.0	6965.0	9217.0	755786.0	332392.0	81221.0	104483.0	108.0	1178.0	492389.0	457.0	4707.0	41231.0	233.0	24052.0	694430.0	219197.0	1171.0	67919.0	601.0	365471.0
d__Bacteria|p__Firmicutes|c__Bacilli|o__Bacillales|f__Bacillaceae	0.0	0.0	0.0	0.0	0.0	0.0	0.0	0.0	0.0	0.0	0.0	0.0	0.0	0.0	0.0	0.0	0.0	0.0	0.0	0.0	0.0	0.0	0.0	0.0	0.0	0.0	0.0	0.0	0.0	0.0	0.0	0.0	0.0	0.0	0.0	0.0	0.0	0.0	0.0	0.0	0.0	0.0	0.0	0.0	0.0	0.0	0.0	0.0	0.0
d__Bacteria|p__Fusobacteria|c__Fusobacteriia|o__Fusobacteriales|f__Fusobacteriaceae	0.0	1034.0	1632.0	0.0	0.0	36.0	0.0	46.0	0.0	476.0	0.0	0.0	0.0	7190.0	7162.0	27.0	199.0	41.0	23.0	36.0	0.0	381.0	0.0	0.0	0.0	154.0	6787.0	0.0	148.0	0.0	67.0	0.0	431.0	20499.0	0.0	0.0	31.0	0.0	28.0	7060.0	56.0	0.0	0.0	14145.0	30.0	0.0	41.0	0.0	0.0
d__Bacteria|p__Lentisphaerae|c__Lentisphaeria|o__Victivallales|f__Victivallaceae	427.0	1099.0	313.0	28.0	0.0	101.0	0.0	5995.0	0.0	0.0	0.0	0.0	0.0	0.0	0.0	56.0	0.0	0.0	0.0	0.0	1137.0	198.0	121.0	106.0	440.0	0.0	0.0	0.0	0.0	0.0	0.0	0.0	0.0	0.0	11091.0	8969.0	175.0	0.0	78.0	155.0	61.0	206.0	0.0	0.0	0.0	0.0	0.0	0.0	0.0
d__Bacteria|p__Firmicutes|c__Bacilli|o__Lactobacillales|f__Streptococcaceae	26501.0	0.0	173.0	603.0	2178.0	74.0	5456.0	117.0	569.0	2000.0	2093.0	75.0	4465.0	519.0	809.0	149.0	90909.0	142.0	2257.0	2241.0	21965.0	6848.0	0.0	505.0	163.0	34.0	1000.0	67.0	601.0	133.0	4699.0	4633.0	192.0	1816.0	318.0	3839.0	491.0	1073.0	742.0	321.0	870.0	0.0	1813.0	6459.0	2865.0	444.0	2172.0	31.0	44.0
d__Bacteria|p__Actinobacteria|c__Actinobacteria|o__Bifidobacteriales|f__Bifidobacteriaceae	3180.0	489.0	82.0	8796.0	1921.0	3445.0	179.0	44.0	22965.0	2951.0	6300.0	44.0	1529.0	7739.0	10777.0	9642.0	13098.0	17575.0	24745.0	1752.0	21904.0	1610.0	614.0	876.0	2983.0	1687.0	63.0	96.0	973.0	14714.0	17649.0	5026.0	1431.0	1500.0	5532.0	2280.0	168.0	35944.0	4827.0	2916.0	16580.0	708.0	185.0	482.0	0.0	0.0	6394.0	454.0	235.0
d__Bacteria|p__Firmicutes|c__Clostridia|o__Clostridiales|f__Peptostreptococcaceae	6920.0	112.0	4222.0	27.0	643.0	2377.0	89.0	211.0	234.0	319.0	588.0	682.0	770.0	1426.0	2640.0	255.0	12346.0	388.0	6130.0	1046.0	2947.0	543.0	319.0	564.0	2196.0	6315.0	396.0	1145.0	4877.0	148.0	669.0	0.0	204.0	992.0	413.0	1222.0	413.0	1038.0	993.0	239.0	25174.0	1045.0	8285.0	870.0	4301.0	3247.0	16809.0	1515.0	3742.0
d__Bacteria|p__Proteobacteria|c__Deltaproteobacteria|o__Desulfovibrionales|f__Desulfovibrionaceae	55997.0	1848.0	1706.0	6619.0	26.0	10269.0	0.0	8601.0	6439.0	414.0	1173.0	6373.0	7904.0	0.0	0.0	0.0	867.0	38877.0	4958.0	23397.0	0.0	8926.0	5452.0	719.0	13597.0	3792.0	2909.0	5926.0	678.0	32138.0	976.0	0.0	6630.0	8749.0	17157.0	782.0	1225.0	2417.0	23941.0	438.0	1513.0	17365.0	24843.0	0.0	10173.0	505.0	27.0	23867.0	3667.0
d__Bacteria|p__Firmicutes|c__Clostridia|o__Clostridiales|f__vadinBB60	0.0	1274.0	463.0	59.0	0.0	0.0	0.0	2772.0	0.0	0.0	0.0	2233.0	0.0	0.0	0.0	199.0	0.0	0.0	0.0	30.0	50.0	773.0	585.0	7605.0	1375.0	22.0	0.0	0.0	0.0	0.0	0.0	0.0	0.0	0.0	86.0	1174.0	310.0	0.0	0.0	42.0	0.0	2350.0	0.0	0.0	0.0	156.0	0.0	66683.0	0.0
d__Bacteria|p__Proteobacteria|c__Alphaproteobacteria|o__Caulobacterales|f__Caulobacteraceae	0.0	0.0	0.0	0.0	0.0	25.0	0.0	0.0	0.0	0.0	0.0	0.0	0.0	0.0	0.0	0.0	0.0	0.0	0.0	0.0	0.0	0.0	0.0	0.0	0.0	0.0	0.0	0.0	0.0	0.0	0.0	0.0	0.0	0.0	0.0	0.0	0.0	0.0	0.0	0.0	0.0	0.0	0.0	0.0	0.0	0.0	0.0	0.0	0.0
d__Bacteria|p__Proteobacteria|c__Betaproteobacteria|o__Burkholderiales|f__Oxalobacteraceae	0.0	352.0	13.0	0.0	0.0	0.0	0.0	117.0	0.0	0.0	0.0	0.0	0.0	0.0	0.0	0.0	0.0	0.0	0.0	341.0	0.0	0.0	30.0	0.0	0.0	0.0	0.0	0.0	72.0	0.0	0.0	0.0	0.0	0.0	2664.0	31.0	265.0	381.0	0.0	32.0	0.0	0.0	0.0	0.0	0.0	0.0	0.0	0.0	115.0
d__Bacteria|p__Fusobacteria|c__Fusobacteriia|o__Fusobacteriales|f__Leptotrichiaceae	0.0	0.0	0.0	0.0	0.0	0.0	0.0	0.0	0.0	0.0	0.0	0.0	0.0	0.0	0.0	0.0	0.0	0.0	0.0	0.0	0.0	0.0	0.0	0.0	0.0	0.0	0.0	0.0	0.0	0.0	0.0	0.0	0.0	0.0	0.0	0.0	0.0	0.0	0.0	0.0	0.0	0.0	0.0	0.0	0.0	0.0	0.0	0.0	76.0
d__Bacteria|p__Actinobacteria|c__Actinobacteria|o__Actinomycetales|f__Actinomycetaceae	180.0	0.0	42.0	0.0	32.0	0.0	5049.0	0.0	110.0	84.0	63.0	0.0	60.0	0.0	33.0	0.0	1754.0	107.0	136.0	120.0	207.0	172.0	0.0	47.0	56.0	33.0	0.0	0.0	29.0	0.0	0.0	0.0	0.0	0.0	22.0	132.0	0.0	0.0	0.0	0.0	29.0	0.0	91.0	215.0	25.0	0.0	20.0	0.0	1424.0
d__Bacteria|p__Bacteroidetes|c__Bacteroidia|o__Bacteroidales|f__uncultured	0.0	0.0	0.0	0.0	0.0	0.0	0.0	0.0	0.0	0.0	0.0	879.0	0.0	0.0	0.0	0.0	0.0	0.0	0.0	0.0	25.0	0.0	0.0	0.0	0.0	0.0	0.0	0.0	0.0	0.0	0.0	0.0	0.0	0.0	0.0	698.0	0.0	0.0	0.0	99.0	0.0	0.0	0.0	0.0	0.0	0.0	0.0	0.0	452.0
d__Bacteria|p__Actinobacteria|c__Actinobacteria|o__Micrococcales|f__Micrococcaceae	34.0	0.0	0.0	0.0	0.0	0.0	852.0	0.0	0.0	0.0	133.0	0.0	0.0	39.0	0.0	0.0	307.0	0.0	25.0	519.0	217.0	0.0	0.0	47.0	28.0	0.0	71.0	0.0	0.0	0.0	0.0	0.0	207.0	25.0	0.0	81.0	0.0	339.0	0.0	29.0	30.0	0.0	122.0	14.0	143.0	26.0	17.0	0.0	0.0
d__Bacteria|p__Proteobacteria|c__Epsilonproteobacteria|o__Campylobacterales|f__Campylobacteraceae	0.0	0.0	0.0	0.0	0.0	0.0	0.0	0.0	0.0	41.0	0.0	0.0	0.0	0.0	0.0	0.0	0.0	0.0	0.0	0.0	0.0	0.0	0.0	0.0	0.0	0.0	0.0	0.0	0.0	0.0	0.0	0.0	0.0	0.0	80.0	0.0	0.0	0.0	0.0	0.0	59.0	0.0	0.0	0.0	0.0	0.0	0.0	0.0	0.0
d__Bacteria|p__Proteobacteria|c__Betaproteobacteria|o__Hydrogenophilales|f__Hydrogenophilaceae	0.0	0.0	0.0	0.0	0.0	0.0	0.0	0.0	0.0	0.0	0.0	0.0	0.0	0.0	0.0	0.0	0.0	0.0	0.0	0.0	0.0	0.0	0.0	0.0	0.0	0.0	0.0	0.0	0.0	0.0	0.0	0.0	0.0	0.0	0.0	0.0	0.0	0.0	0.0	37.0	0.0	0.0	0.0	0.0	0.0	0.0	0.0	0.0	0.0
d__Bacteria|p__Firmicutes|c__Clostridia|o__Clostridiales|f__Peptococcaceae	1762.0	0.0	0.0	102.0	0.0	216.0	0.0	603.0	0.0	0.0	0.0	323.0	59.0	0.0	0.0	0.0	0.0	0.0	0.0	789.0	202.0	32.0	46.0	1160.0	261.0	0.0	0.0	0.0	0.0	0.0	0.0	0.0	0.0	0.0	445.0	699.0	0.0	0.0	0.0	0.0	0.0	81.0	0.0	0.0	0.0	598.0	0.0	1746.0	368.0
d__Bacteria|p__Actinobacteria|c__Actinobacteria|o__Propionibacteriales|f__Propionibacteriaceae	0.0	0.0	0.0	0.0	0.0	0.0	0.0	0.0	0.0	0.0	0.0	0.0	0.0	0.0	0.0	0.0	0.0	0.0	0.0	0.0	0.0	0.0	0.0	0.0	0.0	0.0	0.0	0.0	0.0	0.0	0.0	0.0	0.0	0.0	0.0	0.0	0.0	0.0	0.0	0.0	0.0	0.0	0.0	0.0	0.0	0.0	0.0	0.0	0.0
d__Bacteria|p__Proteobacteria|c__Alphaproteobacteria|o__Sphingomonadales|f__Sphingomonadaceae	0.0	0.0	0.0	0.0	0.0	0.0	0.0	0.0	0.0	0.0	0.0	0.0	0.0	0.0	0.0	0.0	0.0	0.0	0.0	0.0	0.0	0.0	0.0	0.0	0.0	0.0	0.0	0.0	0.0	0.0	0.0	33.0	0.0	0.0	0.0	0.0	0.0	0.0	0.0	0.0	0.0	0.0	0.0	0.0	0.0	0.0	25.0	0.0	0.0
d__Bacteria|p__Synergistetes|c__Synergistia|o__Synergistales|f__Synergistaceae	429.0	0.0	0.0	0.0	0.0	0.0	0.0	0.0	0.0	0.0	0.0	0.0	36.0	0.0	0.0	0.0	0.0	0.0	0.0	0.0	0.0	542.0	0.0	0.0	191.0	0.0	542.0	0.0	38.0	238.0	0.0	0.0	0.0	0.0	124.0	23.0	0.0	361.0	0.0	58.0	214.0	111.0	0.0	0.0	0.0	0.0	0.0	0.0	0.0
d__Bacteria|p__Verrucomicrobia|c__Verrucomicrobiae|o__Verrucomicrobiales|f__Verrucomicrobiaceae	0.0	0.0	0.0	12578.0	0.0	0.0	0.0	45.0	0.0	286.0	36.0	45.0	0.0	0.0	38.0	0.0	0.0	221.0	0.0	88.0	0.0	0.0	24.0	364.0	0.0	52.0	0.0	118.0	0.0	39760.0	0.0	0.0	52.0	0.0	23.0	0.0	65.0	0.0	0.0	0.0	32.0	10346.0	0.0	0.0	109.0	6905.0	15.0	117621.0	152944.0
d__Bacteria|p__Proteobacteria|c__Gammaproteobacteria|o__Aeromonadales|f__Succinivibrionaceae	0.0	0.0	0.0	0.0	0.0	0.0	0.0	0.0	0.0	0.0	0.0	0.0	0.0	0.0	0.0	0.0	0.0	0.0	0.0	0.0	0.0	0.0	0.0	0.0	0.0	0.0	0.0	0.0	0.0	0.0	0.0	0.0	0.0	0.0	0.0	0.0	0.0	0.0	0.0	41.0	0.0	34.0	23.0	0.0	0.0	0.0	0.0	24.0	0.0
d__Bacteria|p__Proteobacteria|c__Betaproteobacteria|o__Neisseriales|f__Neisseriaceae	0.0	0.0	0.0	0.0	0.0	0.0	0.0	0.0	0.0	0.0	0.0	0.0	0.0	0.0	0.0	0.0	0.0	0.0	0.0	0.0	0.0	0.0	0.0	0.0	0.0	0.0	0.0	0.0	0.0	0.0	87.0	0.0	0.0	31113.0	42.0	0.0	30.0	0.0	0.0	0.0	0.0	0.0	62.0	0.0	0.0	0.0	0.0	0.0	0.0
d__Bacteria|p__Actinobacteria|c__Actinobacteria|o__Corynebacteriales|f__Corynebacteriaceae	51.0	0.0	0.0	0.0	0.0	0.0	0.0	0.0	0.0	0.0	0.0	24.0	0.0	0.0	0.0	0.0	0.0	0.0	0.0	0.0	0.0	0.0	0.0	0.0	0.0	0.0	0.0	0.0	0.0	0.0	0.0	0.0	0.0	0.0	0.0	0.0	0.0	0.0	0.0	0.0	26.0	0.0	90.0	0.0	0.0	0.0	43.0	0.0	0.0
d__Bacteria|p__Firmicutes|c__Clostridia|o__Clostridiales|f__Eubacteriaceae	117.0	540.0	0.0	0.0	0.0	0.0	0.0	0.0	14.0	0.0	0.0	0.0	453.0	0.0	0.0	33.0	236.0	0.0	375.0	0.0	0.0	93.0	0.0	0.0	380.0	0.0	113.0	0.0	0.0	117.0	0.0	0.0	174.0	0.0	94.0	0.0	0.0	0.0	26.0	0.0	0.0	0.0	0.0	0.0	0.0	0.0	73.0	0.0	0.0
d__Bacteria|p__Firmicutes|c__Bacilli|o__Lactobacillales|f__Carnobacteriaceae	58.0	0.0	0.0	0.0	0.0	33.0	1433.0	94.0	177.0	126.0	69.0	25.0	82.0	40.0	27.0	24.0	401.0	47.0	0.0	68.0	55.0	47.0	43.0	0.0	0.0	33.0	0.0	0.0	0.0	62.0	30.0	161.0	68.0	125.0	24.0	103.0	85.0	0.0	0.0	0.0	90.0	0.0	28.0	38.0	0.0	0.0	21.0	0.0	3653.0
d__Bacteria|p__Candidate_division_TM7|c__Unknown_Class|o__Unknown_Order|f__Unknown_Family	0.0	0.0	53.0	0.0	0.0	0.0	0.0	0.0	0.0	0.0	0.0	0.0	0.0	0.0	0.0	0.0	0.0	0.0	0.0	0.0	0.0	0.0	0.0	0.0	0.0	0.0	0.0	0.0	0.0	0.0	0.0	0.0	0.0	0.0	0.0	0.0	41.0	20.0	0.0	0.0	0.0	0.0	0.0	0.0	0.0	0.0	13.0	0.0	0.0
d__Bacteria|p__Elusimicrobia|c__Elusimicrobia|o__Elusimicrobiales|f__Elusimicrobiaceae	0.0	0.0	141.0	0.0	0.0	0.0	0.0	0.0	0.0	0.0	0.0	0.0	0.0	0.0	0.0	0.0	0.0	0.0	0.0	0.0	0.0	0.0	0.0	0.0	0.0	0.0	0.0	0.0	0.0	0.0	0.0	0.0	0.0	0.0	0.0	0.0	0.0	0.0	0.0	0.0	0.0	0.0	0.0	0.0	0.0	0.0	0.0	0.0	0.0
d__Bacteria|p__Firmicutes|c__Bacilli|o__Lactobacillales|f__Aerococcaceae	0.0	0.0	0.0	0.0	0.0	0.0	2229.0	0.0	0.0	39.0	0.0	0.0	82.0	0.0	0.0	0.0	96.0	28.0	130.0	67.0	0.0	0.0	0.0	0.0	0.0	0.0	0.0	0.0	0.0	0.0	0.0	64.0	138.0	0.0	0.0	0.0	0.0	0.0	0.0	0.0	0.0	0.0	62.0	0.0	31.0	0.0	0.0	0.0	0.0
d__Bacteria|p__Firmicutes|c__Clostridia|o__Thermoanaerobacterales|f__Thermoanaerobacteraceae	0.0	0.0	0.0	0.0	0.0	0.0	0.0	0.0	0.0	0.0	0.0	0.0	0.0	0.0	0.0	0.0	0.0	0.0	0.0	0.0	0.0	74.0	0.0	0.0	0.0	0.0	0.0	0.0	0.0	0.0	0.0	0.0	0.0	0.0	0.0	0.0	0.0	0.0	0.0	0.0	0.0	26.0	0.0	0.0	0.0	0.0	0.0	310.0	0.0
d__Bacteria|p__Firmicutes|c__Bacilli|o__Lactobacillales|f__Rs-D42	0.0	0.0	0.0	0.0	0.0	0.0	0.0	0.0	0.0	0.0	0.0	0.0	0.0	0.0	0.0	0.0	0.0	0.0	0.0	0.0	0.0	0.0	0.0	0.0	0.0	0.0	0.0	0.0	0.0	0.0	0.0	0.0	0.0	0.0	0.0	0.0	0.0	0.0	0.0	0.0	0.0	0.0	0.0	0.0	0.0	0.0	0.0	0.0	0.0
d__Bacteria|p__Tenericutes|c__Mollicutes|o__Anaeroplasmatales|f__Anaeroplasmataceae	0.0	0.0	0.0	0.0	0.0	0.0	0.0	0.0	0.0	0.0	0.0	0.0	0.0	0.0	0.0	0.0	0.0	0.0	0.0	0.0	0.0	0.0	0.0	0.0	0.0	0.0	0.0	26.0	0.0	0.0	0.0	0.0	0.0	0.0	0.0	0.0	0.0	0.0	0.0	0.0	0.0	0.0	0.0	0.0	0.0	0.0	0.0	0.0	0.0
d__Bacteria|p__Tenericutes|c__Mollicutes|o__Mycoplasmatales|f__Mycoplasmataceae	0.0	0.0	0.0	0.0	0.0	0.0	0.0	0.0	0.0	0.0	0.0	0.0	0.0	0.0	0.0	0.0	0.0	0.0	0.0	0.0	0.0	0.0	0.0	0.0	0.0	0.0	0.0	0.0	0.0	0.0	0.0	0.0	0.0	0.0	0.0	0.0	0.0	0.0	0.0	0.0	0.0	0.0	0.0	0.0	0.0	0.0	0.0	0.0	0.0
d__Bacteria|p__Bacteroidetes|c__Bacteroidia|o__Bacteroidales|f__Bacteroidaceae|g__Bacteroides	45457.0	97688.0	4213.0	462297.0	52389.0	161036.0	279.0	89721.0	349801.0	270040.0	42759.0	362856.0	384841.0	534578.0	525950.0	499625.0	262203.0	444011.0	159583.0	78684.0	107184.0	88296.0	762267.0	395715.0	306786.0	72276.0	422071.0	87055.0	249399.0	82888.0	254339.0	4334.0	275775.0	111944.0	57608.0	112674.0	122481.0	189260.0	377416.0	37784.0	450837.0	247133.0	408638.0	67012.0	170590.0	22353.0	22011.0	116274.0	327102.0
d__Bacteria|p__Firmicutes|c__Clostridia|o__Clostridiales|f__Family_XI|g__Finegoldia	0.0	0.0	0.0	67.0	0.0	0.0	0.0	0.0	0.0	130.0	0.0	0.0	0.0	41.0	0.0	0.0	0.0	0.0	0.0	35.0	0.0	0.0	0.0	0.0	0.0	0.0	0.0	0.0	0.0	28.0	37.0	0.0	0.0	0.0	0.0	28.0	0.0	0.0	0.0	0.0	712.0	0.0	398.0	0.0	229.0	0.0	0.0	0.0	45.0
d__Bacteria|p__Firmicutes|c__Negativicutes|o__Selenomonadales|f__Acidaminococcaceae|g__Phascolarctobacterium	0.0	12679.0	15217.0	20107.0	0.0	51170.0	18.0	0.0	12141.0	9151.0	0.0	0.0	19.0	26693.0	0.0	8300.0	15279.0	2013.0	21001.0	35461.0	5013.0	12065.0	3880.0	7971.0	16339.0	47043.0	22448.0	51410.0	70.0	36441.0	4413.0	30.0	31089.0	10052.0	3500.0	3606.0	909.0	2814.0	24768.0	0.0	7490.0	763.0	8966.0	21.0	26830.0	32581.0	16.0	32841.0	149.0
d__Bacteria|p__Bacteroidetes|c__Bacteroidia|o__Bacteroidales|f__Porphyromonadaceae|g__Butyricimonas	434.0	2300.0	272.0	3195.0	0.0	5559.0	0.0	5086.0	0.0	0.0	0.0	607.0	0.0	0.0	0.0	382.0	3890.0	9067.0	159.0	781.0	9086.0	7414.0	699.0	831.0	3248.0	0.0	8668.0	450.0	506.0	564.0	0.0	0.0	0.0	0.0	14538.0	2302.0	3113.0	688.0	6296.0	65.0	2787.0	5384.0	9668.0	0.0	591.0	527.0	0.0	2931.0	452.0
d__Bacteria|p__Bacteroidetes|c__Bacteroidia|o__Bacteroidales|f__Porphyromonadaceae|g__Coprobacter	0.0	204.0	0.0	1031.0	0.0	33.0	0.0	186.0	0.0	0.0	0.0	0.0	0.0	0.0	0.0	1297.0	0.0	9749.0	0.0	66.0	2704.0	0.0	1153.0	3910.0	192.0	0.0	0.0	0.0	0.0	0.0	0.0	403.0	0.0	0.0	1939.0	0.0	0.0	559.0	53.0	0.0	28.0	1349.0	0.0	0.0	0.0	0.0	0.0	980.0	0.0
d__Bacteria|p__Firmicutes|c__Clostridia|o__Clostridiales|f__Lachnospiraceae|g__Lachnospira	1408.0	0.0	3868.0	317.0	5829.0	458.0	19.0	3485.0	3959.0	22674.0	4819.0	7666.0	2337.0	15874.0	6787.0	0.0	9632.0	0.0	0.0	211.0	420.0	1154.0	3263.0	6076.0	25641.0	2449.0	3595.0	3033.0	2593.0	1081.0	595.0	31.0	0.0	1263.0	4735.0	1795.0	4463.0	6560.0	15075.0	1188.0	1763.0	3105.0	426.0	0.0	32.0	6563.0	21.0	60.0	112.0
d__Bacteria|p__Proteobacteria|c__Betaproteobacteria|o__Burkholderiales|f__Alcaligenaceae|g__Sutterella	0.0	2029.0	7391.0	3557.0	4232.0	132.0	0.0	0.0	0.0	0.0	1739.0	3706.0	587.0	39919.0	0.0	0.0	258.0	4519.0	0.0	19235.0	0.0	8921.0	0.0	0.0	3506.0	0.0	0.0	1720.0	3826.0	1148.0	0.0	31.0	0.0	0.0	2457.0	4572.0	1643.0	131.0	0.0	5920.0	0.0	2568.0	64.0	0.0	0.0	31.0	38.0	416.0	0.0
d__Bacteria|p__Firmicutes|c__Clostridia|o__Clostridiales|f__Christensenellaceae|g__uncultured	117468.0	29082.0	13079.0	58006.0	4188.0	95981.0	477.0	269958.0	44626.0	8750.0	35152.0	91421.0	105364.0	16625.0	11160.0	131249.0	102947.0	57540.0	29343.0	135635.0	506238.0	130122.0	12871.0	118756.0	117314.0	31764.0	34287.0	43541.0	101858.0	89139.0	44885.0	19855.0	5631.0	37357.0	220367.0	210061.0	117171.0	48283.0	81916.0	17747.0	62954.0	101056.0	219213.0	1264.0	39402.0	371903.0	20069.0	320721.0	47583.0
d__Bacteria|p__Proteobacteria|c__Gammaproteobacteria|o__Pasteurellales|f__Pasteurellaceae|g__Aggregatibacter	0.0	0.0	0.0	37.0	0.0	0.0	0.0	0.0	0.0	0.0	0.0	0.0	0.0	0.0	0.0	0.0	0.0	0.0	0.0	0.0	0.0	0.0	0.0	0.0	0.0	0.0	0.0	28.0	0.0	94.0	0.0	0.0	0.0	0.0	0.0	0.0	37.0	0.0	0.0	0.0	0.0	0.0	0.0	0.0	0.0	0.0	0.0	0.0	0.0
d__Bacteria|p__Firmicutes|c__Clostridia|o__Clostridiales|f__Ruminococcaceae|g__Anaerofilum	0.0	0.0	0.0	0.0	0.0	31.0	0.0	286.0	0.0	0.0	0.0	1126.0	0.0	0.0	0.0	123.0	0.0	0.0	1074.0	307.0	0.0	175.0	0.0	49.0	41.0	0.0	162.0	28.0	0.0	0.0	0.0	0.0	0.0	0.0	1370.0	0.0	57.0	54.0	197.0	0.0	234.0	0.0	8475.0	0.0	0.0	74.0	0.0	62.0	260.0
d__Bacteria|p__Firmicutes|c__Clostridia|o__Clostridiales|f__Lachnospiraceae|g__Blautia	172655.0	7760.0	10146.0	26672.0	15042.0	30910.0	37.0	22561.0	33005.0	9016.0	19826.0	12391.0	33655.0	24193.0	14203.0	46862.0	72626.0	5436.0	82272.0	32283.0	15908.0	17091.0	8055.0	66689.0	14901.0	15786.0	49585.0	11877.0	10873.0	20275.0	7262.0	20467.0	7969.0	61984.0	24197.0	37620.0	16942.0	7052.0	6838.0	4141.0	21232.0	70206.0	19516.0	9524.0	26952.0	17259.0	269773.0	6392.0	2573.0
d__Bacteria|p__Firmicutes|c__Negativicutes|o__Selenomonadales|f__Veillonellaceae|g__Megasphaera	41.0	0.0	506.0	0.0	9101.0	0.0	37.0	0.0	0.0	0.0	3127.0	0.0	20.0	0.0	0.0	20.0	1974.0	30.0	0.0	0.0	0.0	0.0	0.0	0.0	0.0	4054.0	0.0	34.0	0.0	0.0	0.0	870.0	259.0	31.0	0.0	0.0	63.0	10305.0	0.0	8818.0	32.0	0.0	0.0	88.0	0.0	0.0	0.0	0.0	0.0
d__Bacteria|p__Firmicutes|c__Clostridia|o__Clostridiales|f__Lachnospiraceae|g__Dorea	5059.0	70.0	2954.0	5633.0	1545.0	1200.0	0.0	4515.0	9277.0	4860.0	19242.0	2862.0	4788.0	10504.0	2140.0	5793.0	14596.0	128.0	2940.0	8389.0	990.0	4190.0	1434.0	2205.0	2169.0	802.0	1192.0	1465.0	3207.0	5015.0	0.0	3757.0	1403.0	7249.0	2478.0	2321.0	3252.0	2743.0	1922.0	1595.0	27840.0	1899.0	7098.0	3533.0	10741.0	23695.0	10006.0	1223.0	478.0
d__Bacteria|p__Tenericutes|c__Mollicutes|o__RF9|f__norank|g__norank	1554.0	2033.0	3200.0	1176.0	2211.0	52277.0	108.0	4144.0	718.0	79.0	488.0	5377.0	119.0	112.0	63.0	553.0	406.0	40.0	111.0	21279.0	167.0	21771.0	585.0	9754.0	29352.0	26329.0	0.0	6693.0	1072.0	2573.0	171.0	273.0	100.0	649.0	361.0	4601.0	531.0	453.0	32.0	10805.0	121.0	3234.0	380.0	313.0	4459.0	14420.0	505.0	71662.0	2806.0
d__Bacteria|p__Bacteroidetes|c__Bacteroidia|o__Bacteroidales|f__Porphyromonadaceae|g__Parabacteroides	36.0	9847.0	944.0	5404.0	1114.0	28952.0	0.0	5887.0	16051.0	6325.0	89589.0	28858.0	5043.0	17757.0	36278.0	47468.0	22287.0	24639.0	23550.0	4407.0	27436.0	50853.0	11307.0	18400.0	12630.0	8551.0	17578.0	12775.0	38006.0	48367.0	12255.0	983.0	7916.0	1493.0	14643.0	46147.0	16185.0	2867.0	22510.0	2313.0	9262.0	15625.0	50062.0	30663.0	24779.0	762.0	48179.0	24037.0	17320.0
d__Bacteria|p__Firmicutes|c__Clostridia|o__Clostridiales|f__Ruminococcaceae|g__Incertae_Sedis	107520.0	33695.0	16618.0	64037.0	13355.0	36037.0	199.0	40570.0	155553.0	79937.0	63610.0	121185.0	85076.0	26210.0	86688.0	32190.0	128955.0	44115.0	177078.0	26827.0	59611.0	38570.0	8698.0	66792.0	118477.0	21900.0	94134.0	20967.0	35469.0	60668.0	11961.0	38941.0	67383.0	38802.0	90442.0	165177.0	46302.0	41881.0	60580.0	8359.0	75795.0	38689.0	87734.0	53675.0	51314.0	104101.0	126218.0	46249.0	41553.0
d__Bacteria|p__Firmicutes|c__Negativicutes|o__Selenomonadales|f__Veillonellaceae|g__Allisonella	0.0	0.0	358.0	381.0	0.0	2066.0	0.0	494.0	0.0	0.0	125.0	0.0	162.0	0.0	0.0	0.0	0.0	0.0	0.0	0.0	0.0	158.0	0.0	0.0	0.0	1861.0	0.0	30.0	5961.0	0.0	0.0	0.0	0.0	0.0	0.0	77.0	541.0	65.0	0.0	0.0	0.0	0.0	0.0	0.0	325.0	0.0	0.0	0.0	0.0
d__Bacteria|p__Firmicutes|c__Clostridia|o__Clostridiales|f__Ruminococcaceae|g__Flavonifractor	279.0	1312.0	28.0	195.0	94.0	2372.0	0.0	508.0	721.0	469.0	1137.0	667.0	754.0	8103.0	2790.0	3754.0	196.0	21544.0	1153.0	1090.0	1442.0	342.0	830.0	357.0	51.0	184.0	6309.0	59.0	346.0	631.0	1412.0	1528.0	1110.0	5489.0	229.0	300.0	513.0	194.0	1992.0	331.0	351.0	116.0	6121.0	149.0	488.0	293.0	14431.0	137.0	708.0
d__Bacteria|p__Firmicutes|c__Negativicutes|o__Selenomonadales|f__Veillonellaceae|g__Megamonas	88.0	181049.0	529.0	0.0	80543.0	4698.0	53.0	80.0	26.0	0.0	125570.0	0.0	0.0	0.0	0.0	9861.0	0.0	71.0	53.0	0.0	65.0	12871.0	0.0	0.0	3241.0	0.0	0.0	91433.0	1222.0	0.0	13168.0	52.0	166062.0	1793.0	97.0	13515.0	11120.0	0.0	26529.0	10906.0	84.0	4636.0	0.0	45.0	146.0	0.0	16.0	119.0	0.0
d__Bacteria|p__Firmicutes|c__Clostridia|o__Clostridiales|f__Clostridiaceae_1|g__Clostridium_sensu_stricto_1	1493.0	0.0	36429.0	0.0	255.0	64.0	0.0	40.0	654.0	14467.0	751.0	120.0	135.0	568.0	31.0	249.0	1720.0	0.0	53.0	619.0	8881.0	176.0	163.0	336.0	2820.0	16586.0	1095.0	590.0	1426.0	3690.0	3268.0	34.0	36.0	25096.0	180.0	26.0	328.0	458.0	95.0	205.0	42102.0	117.0	1780.0	1609.0	2707.0	4908.0	3867.0	56.0	10318.0
d__Bacteria|p__Bacteroidetes|c__Bacteroidia|o__Bacteroidales|f__Rikenellaceae|g__Alistipes	115485.0	15014.0	246.0	59881.0	0.0	80583.0	14.0	28066.0	39976.0	281.0	0.0	68946.0	2200.0	0.0	0.0	33948.0	21973.0	3575.0	49.0	17482.0	89107.0	107911.0	40317.0	18009.0	48816.0	14265.0	72114.0	4353.0	18792.0	42618.0	3000.0	64.0	857.0	217.0	231618.0	42574.0	36565.0	43092.0	32151.0	1352.0	15824.0	45021.0	25194.0	23.0	9276.0	7779.0	166.0	54004.0	1944.0
d__Bacteria|p__Firmicutes|c__Bacilli|o__Lactobacillales|f__Leuconostocaceae|g__Weissella	30.0	0.0	48.0	113.0	225.0	0.0	0.0	36.0	31.0	0.0	0.0	27.0	180.0	35.0	70.0	0.0	0.0	0.0	0.0	0.0	0.0	0.0	0.0	0.0	0.0	0.0	0.0	0.0	0.0	0.0	31.0	0.0	67.0	0.0	402.0	0.0	38.0	53.0	37.0	52.0	0.0	0.0	550.0	90.0	39.0	0.0	49.0	0.0	0.0
d__Bacteria|p__Firmicutes|c__Clostridia|o__Clostridiales|f__Ruminococcaceae|g__Subdoligranulum	0.0	14291.0	4199.0	42379.0	18658.0	73858.0	0.0	12896.0	0.0	0.0	16966.0	16971.0	28275.0	36.0	8237.0	0.0	0.0	174659.0	161295.0	47664.0	3235.0	13307.0	18928.0	21887.0	37119.0	16851.0	0.0	80876.0	25044.0	49360.0	205264.0	363.0	1630.0	103383.0	17011.0	32385.0	25854.0	4831.0	39821.0	6717.0	30634.0	8731.0	8603.0	0.0	53847.0	16669.0	97.0	3248.0	285.0
d__Bacteria|p__Firmicutes|c__Clostridia|o__Clostridiales|f__Lachnospiraceae|g__Coprococcus	114.0	633.0	3278.0	2954.0	535.0	9178.0	0.0	38398.0	1890.0	38375.0	13102.0	4455.0	5401.0	38.0	4108.0	3216.0	4946.0	453.0	87.0	11428.0	763.0	3391.0	958.0	2280.0	3315.0	12507.0	20925.0	928.0	11683.0	8264.0	231.0	1203.0	304.0	3709.0	7260.0	6637.0	22143.0	1888.0	1861.0	826.0	8786.0	40715.0	1730.0	6934.0	4204.0	8012.0	716.0	420.0	288.0
d__Bacteria|p__Firmicutes|c__Clostridia|o__Clostridiales|f__Ruminococcaceae|g__Faecalibacterium	33015.0	46124.0	46527.0	112559.0	51741.0	26246.0	116.0	72171.0	69035.0	58602.0	139222.0	92943.0	87477.0	177970.0	42734.0	32143.0	37894.0	3146.0	127796.0	68155.0	27505.0	131139.0	54575.0	41404.0	100769.0	82032.0	54208.0	342326.0	122465.0	81683.0	265088.0	535.0	45663.0	172835.0	20111.0	91128.0	123090.0	25085.0	32080.0	31094.0	68661.0	154539.0	27787.0	1867.0	133546.0	185287.0	211119.0	30768.0	455.0
d__Bacteria|p__Firmicutes|c__Bacilli|o__Lactobacillales|f__Enterococcaceae|g__Enterococcus	0.0	0.0	0.0	89.0	184.0	0.0	175909.0	0.0	0.0	256.0	45.0	0.0	28.0	0.0	0.0	32.0	45.0	0.0	3323.0	0.0	0.0	0.0	0.0	0.0	0.0	0.0	96.0	0.0	0.0	0.0	0.0	1483.0	36.0	49.0	0.0	0.0	0.0	347.0	38.0	120.0	0.0	0.0	0.0	3923.0	300.0	0.0	13.0	0.0	74.0
d__Bacteria|p__Bacteroidetes|c__Bacteroidia|o__Bacteroidales|f__Porphyromonadaceae|g__Odoribacter	451.0	0.0	0.0	1532.0	0.0	3803.0	0.0	7273.0	3769.0	0.0	0.0	7885.0	2727.0	0.0	0.0	7067.0	2050.0	146.0	0.0	382.0	750.0	13718.0	1678.0	1289.0	7190.0	0.0	3514.0	333.0	1824.0	2186.0	0.0	0.0	0.0	0.0	532.0	6300.0	1662.0	1322.0	1244.0	193.0	1619.0	2719.0	0.0	0.0	1035.0	101.0	0.0	3554.0	545.0
d__Bacteria|p__Firmicutes|c__Clostridia|o__Clostridiales|f__Ruminococcaceae|g__Anaerotruncus	2764.0	3460.0	384.0	2335.0	0.0	4257.0	0.0	12005.0	78.0	293.0	91.0	4860.0	5855.0	1797.0	0.0	1302.0	160.0	68.0	281.0	6392.0	5033.0	4464.0	223.0	5106.0	1874.0	1115.0	867.0	352.0	2464.0	1872.0	0.0	41.0	60.0	12172.0	17961.0	6168.0	7769.0	567.0	4951.0	516.0	266.0	8543.0	6666.0	34.0	11898.0	8293.0	275.0	3470.0	1817.0
d__Bacteria|p__Bacteroidetes|c__Bacteroidia|o__Bacteroidales|f__Prevotellaceae|g__Prevotella	30.0	418553.0	697307.0	30.0	436014.0	11577.0	144.0	215545.0	44.0	0.0	185519.0	64.0	32006.0	0.0	70.0	59.0	162.0	233.0	125.0	339371.0	113.0	190445.0	80.0	46.0	0.0	307883.0	41.0	113995.0	83475.0	148064.0	157.0	146.0	1583.0	5559.0	91.0	38406.0	267109.0	41.0	131496.0	715582.0	20.0	107394.0	118.0	38.0	20494.0	26750.0	183.0	35347.0	35.0
d__Bacteria|p__Firmicutes|c__Negativicutes|o__Selenomonadales|f__Veillonellaceae|g__Dialister	27618.0	0.0	24426.0	76.0	27891.0	35.0	0.0	45611.0	0.0	0.0	0.0	573.0	66967.0	0.0	0.0	0.0	473.0	336.0	0.0	0.0	899.0	11887.0	388.0	1429.0	0.0	0.0	0.0	28609.0	57359.0	44788.0	860.0	227.0	0.0	1207.0	0.0	30148.0	36278.0	161.0	24.0	50196.0	25.0	4240.0	244.0	12640.0	119.0	0.0	309.0	90.0	802.0
d__Bacteria|p__Firmicutes|c__Clostridia|o__Clostridiales|f__Ruminococcaceae|g__Butyricicoccus	0.0	0.0	0.0	0.0	0.0	0.0	0.0	0.0	0.0	309.0	0.0	0.0	0.0	0.0	380.0	0.0	0.0	0.0	0.0	0.0	0.0	46.0	0.0	0.0	0.0	0.0	0.0	0.0	0.0	0.0	0.0	0.0	0.0	0.0	0.0	0.0	0.0	0.0	0.0	0.0	0.0	0.0	0.0	0.0	0.0	0.0	36.0	0.0	0.0
d__Bacteria|p__Firmicutes|c__Clostridia|o__Clostridiales|f__Lachnospiraceae|g__Butyrivibrio	0.0	30.0	436.0	0.0	0.0	0.0	18.0	0.0	0.0	0.0	0.0	0.0	0.0	0.0	0.0	0.0	0.0	0.0	0.0	0.0	0.0	0.0	0.0	0.0	10713.0	0.0	0.0	0.0	0.0	0.0	0.0	48.0	0.0	0.0	0.0	0.0	0.0	0.0	0.0	0.0	0.0	0.0	0.0	25.0	0.0	50580.0	0.0	0.0	36.0
d__Bacteria|p__Firmicutes|c__Bacilli|o__Lactobacillales|f__Lactobacillaceae|g__Lactobacillus	51891.0	0.0	105.0	0.0	0.0	31.0	81.0	6542.0	1634.0	32.0	0.0	2115.0	7091.0	41.0	70.0	24.0	14131.0	0.0	35.0	0.0	82.0	0.0	421.0	4382.0	0.0	6753.0	0.0	32.0	284.0	1406.0	279.0	33197.0	0.0	204.0	0.0	1187.0	985.0	385.0	31.0	255.0	100.0	17569.0	0.0	0.0	0.0	0.0	544.0	53.0	39.0
d__Bacteria|p__Proteobacteria|c__Gammaproteobacteria|o__Pseudomonadales|f__Moraxellaceae|g__Acinetobacter	0.0	0.0	0.0	0.0	0.0	0.0	21.0	0.0	22.0	0.0	27.0	20.0	0.0	0.0	0.0	0.0	0.0	0.0	144.0	0.0	32.0	0.0	0.0	0.0	0.0	0.0	0.0	31.0	0.0	0.0	0.0	69.0	0.0	268.0	0.0	0.0	0.0	26.0	0.0	33.0	0.0	0.0	0.0	22.0	0.0	0.0	127.0	27.0	1525.0
d__Bacteria|p__Bacteroidetes|c__Bacteroidia|o__Bacteroidales|f__Porphyromonadaceae|g__Barnesiella	0.0	566.0	79.0	4871.0	0.0	14658.0	0.0	8111.0	159.0	0.0	0.0	34025.0	571.0	0.0	0.0	17482.0	31.0	14488.0	0.0	315.0	41925.0	1320.0	10499.0	5359.0	5717.0	173.0	20140.0	118.0	4197.0	23788.0	2521.0	0.0	0.0	0.0	20193.0	0.0	2903.0	49.0	17746.0	0.0	8613.0	11667.0	0.0	0.0	109.0	402.0	0.0	722.0	1055.0
d__Bacteria|p__Bacteroidetes|c__Bacteroidia|o__Bacteroidales|f__Prevotellaceae|g__Alloprevotella	0.0	60654.0	14749.0	0.0	0.0	0.0	17.0	0.0	0.0	0.0	0.0	0.0	0.0	0.0	0.0	0.0	0.0	0.0	0.0	0.0	1699.0	28357.0	0.0	0.0	3282.0	0.0	0.0	0.0	0.0	0.0	0.0	0.0	0.0	0.0	0.0	0.0	0.0	0.0	0.0	0.0	0.0	0.0	0.0	0.0	0.0	0.0	0.0	29.0	0.0
d__Bacteria|p__Bacteroidetes|c__Bacteroidia|o__Bacteroidales|f__Prevotellaceae|g__Paraprevotella	0.0	7954.0	19.0	0.0	0.0	1986.0	0.0	1718.0	0.0	0.0	0.0	11828.0	0.0	0.0	0.0	0.0	0.0	0.0	0.0	676.0	342.0	933.0	0.0	0.0	2012.0	0.0	0.0	3495.0	4553.0	0.0	2761.0	0.0	4704.0	36.0	1257.0	3594.0	10049.0	7697.0	5005.0	227.0	3017.0	0.0	0.0	0.0	0.0	251.0	16.0	5895.0	50.0
d__Bacteria|p__Proteobacteria|c__Alphaproteobacteria|o__Rhodospirillales|f__Rhodospirillaceae|g__Thalassospira	0.0	0.0	0.0	0.0	0.0	0.0	0.0	0.0	0.0	0.0	0.0	4908.0	0.0	0.0	0.0	0.0	0.0	0.0	0.0	0.0	0.0	0.0	0.0	15327.0	0.0	0.0	0.0	0.0	0.0	82.0	0.0	0.0	0.0	0.0	1517.0	0.0	0.0	0.0	0.0	0.0	0.0	0.0	0.0	14.0	36.0	0.0	248.0	2718.0	0.0
d__Bacteria|p__Proteobacteria|c__Betaproteobacteria|o__Burkholderiales|f__Comamonadaceae|g__Lampropedia	0.0	0.0	0.0	0.0	0.0	0.0	0.0	0.0	0.0	0.0	0.0	0.0	0.0	0.0	0.0	0.0	0.0	0.0	0.0	0.0	0.0	0.0	0.0	0.0	0.0	0.0	0.0	0.0	0.0	0.0	0.0	0.0	0.0	749.0	0.0	0.0	0.0	0.0	0.0	0.0	0.0	0.0	0.0	0.0	0.0	0.0	0.0	0.0	0.0
d__Bacteria|p__Bacteroidetes|c__Bacteroidia|o__Bacteroidales|f__Rikenellaceae|g__RC9_gut_group	0.0	0.0	259.0	0.0	0.0	0.0	0.0	0.0	0.0	0.0	0.0	0.0	0.0	0.0	0.0	0.0	0.0	0.0	0.0	0.0	0.0	0.0	0.0	0.0	0.0	0.0	0.0	0.0	0.0	0.0	0.0	0.0	0.0	0.0	0.0	9491.0	0.0	0.0	0.0	0.0	0.0	0.0	0.0	0.0	0.0	2929.0	0.0	0.0	0.0
d__Bacteria|p__Firmicutes|c__Clostridia|o__Clostridiales|f__Ruminococcaceae|g__Ruminococcus	662.0	0.0	14568.0	71.0	17886.0	8504.0	149.0	7975.0	13699.0	0.0	1573.0	29579.0	66855.0	10746.0	38627.0	53693.0	74674.0	243.0	109465.0	11100.0	6633.0	9188.0	2689.0	24204.0	19507.0	78018.0	10652.0	8388.0	17436.0	11610.0	81917.0	0.0	1269.0	94286.0	44737.0	37057.0	12917.0	18348.0	55.0	10604.0	15764.0	5966.0	16195.0	52.0	51198.0	8213.0	49434.0	4557.0	4318.0
d__Bacteria|p__Proteobacteria|c__Gammaproteobacteria|o__Enterobacteriales|f__Enterobacteriaceae|g__Morganella	0.0	0.0	0.0	0.0	0.0	0.0	0.0	0.0	0.0	267.0	27.0	0.0	0.0	0.0	0.0	0.0	0.0	0.0	0.0	0.0	0.0	0.0	0.0	0.0	0.0	0.0	0.0	0.0	0.0	0.0	0.0	0.0	0.0	0.0	0.0	0.0	0.0	0.0	0.0	0.0	0.0	0.0	0.0	0.0	0.0	0.0	0.0	0.0	0.0
d__Bacteria|p__Firmicutes|c__Bacilli|o__Bacillales|f__Bacillaceae|g__Bacillus	0.0	0.0	0.0	0.0	0.0	0.0	0.0	0.0	0.0	0.0	0.0	0.0	0.0	0.0	0.0	0.0	0.0	0.0	0.0	0.0	0.0	0.0	0.0	0.0	0.0	0.0	0.0	0.0	0.0	0.0	0.0	0.0	0.0	0.0	0.0	0.0	0.0	0.0	0.0	0.0	0.0	0.0	0.0	0.0	0.0	0.0	0.0	0.0	0.0
d__Bacteria|p__Firmicutes|c__Negativicutes|o__Selenomonadales|f__Veillonellaceae|g__Mitsuokella	0.0	0.0	6492.0	0.0	0.0	0.0	0.0	0.0	0.0	0.0	0.0	0.0	0.0	0.0	0.0	0.0	0.0	0.0	0.0	0.0	0.0	0.0	0.0	0.0	0.0	0.0	0.0	0.0	0.0	0.0	0.0	0.0	0.0	0.0	32.0	428.0	0.0	0.0	0.0	19005.0	0.0	0.0	0.0	0.0	0.0	0.0	0.0	24.0	0.0
d__Bacteria|p__Fusobacteria|c__Fusobacteriia|o__Fusobacteriales|f__Fusobacteriaceae|g__Fusobacterium	0.0	1034.0	1632.0	0.0	0.0	36.0	0.0	46.0	0.0	476.0	0.0	0.0	0.0	7190.0	7162.0	27.0	199.0	41.0	23.0	36.0	0.0	381.0	0.0	0.0	0.0	154.0	6787.0	0.0	148.0	0.0	67.0	0.0	431.0	5580.0	0.0	0.0	31.0	0.0	28.0	7060.0	56.0	0.0	0.0	14145.0	30.0	0.0	41.0	0.0	0.0
d__Bacteria|p__Firmicutes|c__Clostridia|o__Clostridiales|f__Lachnospiraceae|g__Roseburia	12874.0	38.0	6828.0	4473.0	1985.0	1142.0	0.0	5940.0	49341.0	62341.0	50238.0	2939.0	15256.0	32503.0	44573.0	6738.0	7947.0	0.0	118.0	4201.0	498.0	1834.0	6649.0	2147.0	992.0	13978.0	6647.0	13836.0	25618.0	4605.0	242.0	59.0	747.0	75223.0	1551.0	15284.0	3865.0	11403.0	8306.0	6436.0	45576.0	702.0	8737.0	12166.0	16459.0	10930.0	0.0	818.0	315.0
d__Bacteria|p__Firmicutes|c__Erysipelotrichia|o__Erysipelotrichales|f__Erysipelotrichaceae|g__Turicibacter	0.0	0.0	32.0	0.0	0.0	0.0	0.0	40.0	46.0	0.0	76.0	347.0	0.0	1234.0	0.0	0.0	734.0	0.0	0.0	159.0	940.0	0.0	195.0	0.0	518.0	274.0	47.0	135.0	96.0	0.0	0.0	0.0	201.0	30.0	26.0	0.0	0.0	48.0	150.0	91.0	1995.0	131.0	105.0	0.0	453.0	822.0	981.0	0.0	196.0
d__Bacteria|p__Bacteroidetes|c__Bacteroidia|o__Bacteroidales|f__Porphyromonadaceae|g__Dysgonomonas	0.0	0.0	0.0	0.0	0.0	0.0	0.0	0.0	0.0	0.0	0.0	0.0	0.0	0.0	0.0	0.0	0.0	0.0	0.0	0.0	0.0	0.0	0.0	0.0	0.0	0.0	0.0	0.0	0.0	0.0	0.0	0.0	0.0	0.0	0.0	0.0	0.0	0.0	0.0	0.0	0.0	0.0	0.0	0.0	0.0	0.0	0.0	0.0	0.0
d__Bacteria|p__Lentisphaerae|c__Lentisphaeria|o__Victivallales|f__Victivallaceae|g__Victivallis	427.0	1099.0	313.0	28.0	0.0	101.0	0.0	5995.0	0.0	0.0	0.0	0.0	0.0	0.0	0.0	56.0	0.0	0.0	0.0	0.0	1137.0	198.0	121.0	106.0	440.0	0.0	0.0	0.0	0.0	0.0	0.0	0.0	0.0	0.0	11091.0	8969.0	175.0	0.0	78.0	155.0	61.0	206.0	0.0	0.0	0.0	0.0	0.0	0.0	0.0
d__Bacteria|p__Firmicutes|c__Bacilli|o__Lactobacillales|f__Streptococcaceae|g__Streptococcus	26501.0	0.0	173.0	572.0	1932.0	74.0	5456.0	36.0	569.0	2000.0	2054.0	75.0	4438.0	519.0	809.0	149.0	90868.0	142.0	2257.0	2241.0	21965.0	6848.0	0.0	505.0	163.0	0.0	1000.0	67.0	601.0	133.0	4637.0	4633.0	192.0	1816.0	318.0	3839.0	305.0	1073.0	742.0	321.0	870.0	0.0	1813.0	6459.0	2692.0	444.0	2152.0	31.0	44.0
d__Bacteria|p__Firmicutes|c__Clostridia|o__Clostridiales|f__Lachnospiraceae|g__Cellulosilyticum	0.0	0.0	0.0	0.0	0.0	0.0	0.0	0.0	0.0	0.0	0.0	0.0	0.0	0.0	0.0	0.0	0.0	0.0	0.0	0.0	0.0	0.0	0.0	0.0	0.0	301.0	0.0	0.0	0.0	0.0	0.0	0.0	0.0	0.0	0.0	0.0	0.0	0.0	0.0	0.0	0.0	0.0	0.0	0.0	0.0	0.0	0.0	32.0	0.0
d__Bacteria|p__Actinobacteria|c__Actinobacteria|o__Bifidobacteriales|f__Bifidobacteriaceae|g__Bifidobacterium	1899.0	489.0	82.0	8796.0	1921.0	3445.0	132.0	44.0	22965.0	2951.0	6300.0	44.0	1529.0	7739.0	10777.0	9642.0	9977.0	17575.0	24745.0	1752.0	21904.0	1610.0	614.0	876.0	2983.0	1687.0	25.0	96.0	973.0	14714.0	17649.0	5026.0	1431.0	1500.0	5532.0	2280.0	168.0	35944.0	4827.0	2916.0	16580.0	708.0	157.0	472.0	0.0	0.0	6394.0	454.0	126.0
d__Bacteria|p__Proteobacteria|c__Deltaproteobacteria|o__Desulfovibrionales|f__Desulfovibrionaceae|g__Desulfovibrio	55596.0	0.0	1498.0	4243.0	0.0	7832.0	0.0	7731.0	0.0	0.0	0.0	3407.0	7904.0	0.0	0.0	0.0	0.0	0.0	0.0	23262.0	0.0	7567.0	766.0	0.0	10940.0	3792.0	0.0	5731.0	0.0	28789.0	0.0	0.0	3022.0	0.0	3073.0	0.0	0.0	703.0	13922.0	154.0	32.0	16108.0	0.0	0.0	9761.0	326.0	27.0	21851.0	3512.0
d__Bacteria|p__Proteobacteria|c__Alphaproteobacteria|o__Caulobacterales|f__Caulobacteraceae|g__Brevundimonas	0.0	0.0	0.0	0.0	0.0	25.0	0.0	0.0	0.0	0.0	0.0	0.0	0.0	0.0	0.0	0.0	0.0	0.0	0.0	0.0	0.0	0.0	0.0	0.0	0.0	0.0	0.0	0.0	0.0	0.0	0.0	0.0	0.0	0.0	0.0	0.0	0.0	0.0	0.0	0.0	0.0	0.0	0.0	0.0	0.0	0.0	0.0	0.0	0.0
d__Bacteria|p__Actinobacteria|c__Actinobacteria|o__Coriobacteriales|f__Coriobacteriaceae|g__Eggerthella	2271.0	83.0	0.0	28.0	0.0	42.0	0.0	0.0	1900.0	37.0	0.0	199.0	54.0	335.0	0.0	152.0	827.0	385.0	690.0	146.0	189.0	0.0	0.0	0.0	0.0	0.0	26.0	0.0	0.0	38.0	93.0	110.0	84.0	186.0	458.0	33.0	33.0	0.0	0.0	0.0	56.0	0.0	1105.0	20.0	231.0	0.0	379.0	281.0	189.0
d__Bacteria|p__Firmicutes|c__Erysipelotrichia|o__Erysipelotrichales|f__Erysipelotrichaceae|g__Catenibacterium	0.0	0.0	1027.0	0.0	400.0	0.0	0.0	0.0	0.0	0.0	5832.0	0.0	0.0	0.0	0.0	0.0	0.0	0.0	0.0	0.0	0.0	0.0	0.0	0.0	0.0	0.0	0.0	1952.0	0.0	0.0	0.0	0.0	0.0	0.0	35.0	0.0	0.0	0.0	0.0	0.0	0.0	0.0	0.0	0.0	0.0	0.0	0.0	0.0	0.0
d__Bacteria|p__Proteobacteria|c__Betaproteobacteria|o__Burkholderiales|f__Oxalobacteraceae|g__Oxalobacter	0.0	352.0	13.0	0.0	0.0	0.0	0.0	117.0	0.0	0.0	0.0	0.0	0.0	0.0	0.0	0.0	0.0	0.0	0.0	341.0	0.0	0.0	30.0	0.0	0.0	0.0	0.0	0.0	72.0	0.0	0.0	0.0	0.0	0.0	2664.0	31.0	265.0	381.0	0.0	32.0	0.0	0.0	0.0	0.0	0.0	0.0	0.0	0.0	115.0
d__Bacteria|p__Fusobacteria|c__Fusobacteriia|o__Fusobacteriales|f__Leptotrichiaceae|g__Sneathia	0.0	0.0	0.0	0.0	0.0	0.0	0.0	0.0	0.0	0.0	0.0	0.0	0.0	0.0	0.0	0.0	0.0	0.0	0.0	0.0	0.0	0.0	0.0	0.0	0.0	0.0	0.0	0.0	0.0	0.0	0.0	0.0	0.0	0.0	0.0	0.0	0.0	0.0	0.0	0.0	0.0	0.0	0.0	0.0	0.0	0.0	0.0	0.0	76.0
d__Bacteria|p__Firmicutes|c__Clostridia|o__Clostridiales|f__Lachnospiraceae|g__Anaerostipes	0.0	74.0	49.0	2561.0	600.0	526.0	0.0	574.0	21.0	48.0	2857.0	718.0	1557.0	1506.0	60428.0	0.0	14387.0	0.0	32339.0	2556.0	508.0	291.0	224.0	453.0	104.0	135.0	1649.0	91.0	61.0	930.0	19606.0	12703.0	38.0	467.0	621.0	220.0	733.0	632.0	353.0	68.0	2141.0	1068.0	957.0	524.0	260.0	426.0	11732.0	6531.0	419.0
d__Bacteria|p__Proteobacteria|c__Deltaproteobacteria|o__Desulfovibrionales|f__Desulfovibrionaceae|g__Bilophila	0.0	1848.0	208.0	2376.0	26.0	2437.0	0.0	870.0	6439.0	414.0	1173.0	2966.0	0.0	0.0	0.0	0.0	867.0	38877.0	4958.0	67.0	0.0	1359.0	4686.0	719.0	2657.0	0.0	2909.0	195.0	678.0	3349.0	976.0	0.0	3608.0	8749.0	14084.0	782.0	1225.0	1714.0	10019.0	284.0	1481.0	1257.0	24843.0	0.0	412.0	179.0	0.0	2016.0	155.0
d__Bacteria|p__Actinobacteria|c__Actinobacteria|o__Actinomycetales|f__Actinomycetaceae|g__Actinobaculum	0.0	0.0	0.0	0.0	32.0	0.0	0.0	0.0	0.0	0.0	0.0	0.0	0.0	0.0	0.0	0.0	0.0	0.0	0.0	0.0	0.0	0.0	0.0	0.0	0.0	0.0	0.0	0.0	0.0	0.0	0.0	0.0	0.0	0.0	0.0	0.0	0.0	0.0	0.0	0.0	0.0	0.0	0.0	16.0	0.0	0.0	0.0	0.0	0.0
d__Bacteria|p__Firmicutes|c__Negativicutes|o__Selenomonadales|f__Veillonellaceae|g__Anaeroglobus	0.0	0.0	0.0	0.0	0.0	0.0	0.0	0.0	0.0	0.0	0.0	0.0	0.0	0.0	0.0	0.0	0.0	0.0	0.0	0.0	0.0	0.0	0.0	0.0	0.0	0.0	0.0	0.0	0.0	0.0	0.0	0.0	0.0	0.0	0.0	0.0	0.0	0.0	0.0	0.0	0.0	0.0	0.0	0.0	0.0	0.0	0.0	0.0	0.0
d__Bacteria|p__Firmicutes|c__Bacilli|o__Lactobacillales|f__Lactobacillaceae|g__Pediococcus	0.0	0.0	0.0	27.0	0.0	0.0	0.0	0.0	0.0	0.0	0.0	0.0	0.0	0.0	0.0	0.0	0.0	0.0	0.0	0.0	0.0	0.0	0.0	0.0	0.0	0.0	0.0	0.0	0.0	0.0	0.0	0.0	0.0	0.0	0.0	0.0	0.0	0.0	0.0	0.0	0.0	0.0	0.0	0.0	0.0	0.0	0.0	0.0	0.0
d__Bacteria|p__Proteobacteria|c__Betaproteobacteria|o__Burkholderiales|f__Alcaligenaceae|g__Parasutterella	402.0	102.0	0.0	67.0	0.0	3589.0	13.0	10500.0	0.0	299.0	0.0	26.0	0.0	0.0	0.0	8419.0	0.0	30.0	7218.0	2756.0	1418.0	0.0	10062.0	8823.0	51.0	0.0	5540.0	856.0	767.0	1082.0	0.0	0.0	232.0	15023.0	22.0	214.0	3448.0	0.0	7447.0	171.0	0.0	542.0	828.0	0.0	0.0	30.0	0.0	0.0	272.0
d__Bacteria|p__Proteobacteria|c__Gammaproteobacteria|o__Pasteurellales|f__Pasteurellaceae|g__Haemophilus	2540.0	33.0	49.0	137.0	6472.0	0.0	0.0	0.0	0.0	0.0	11568.0	0.0	1599.0	1106.0	698.0	58.0	518.0	0.0	73.0	328.0	191.0	3388.0	190.0	842.0	986.0	0.0	29.0	46.0	782.0	66.0	1067.0	28.0	65.0	598.0	0.0	130.0	234.0	140.0	63.0	271.0	2207.0	97.0	33.0	936.0	571.0	338.0	0.0	0.0	39.0
d__Bacteria|p__Firmicutes|c__Negativicutes|o__Selenomonadales|f__Veillonellaceae|g__Veillonella	15755.0	0.0	126.0	1525.0	914.0	38.0	317.0	0.0	0.0	0.0	2517.0	45.0	1583.0	164.0	3634.0	0.0	20552.0	547.0	0.0	437.0	218.0	805.0	88.0	539.0	1000.0	33.0	0.0	371.0	1675.0	0.0	11806.0	86384.0	33.0	16542.0	0.0	102.0	62.0	372.0	125.0	0.0	1207.0	0.0	0.0	43812.0	253.0	346.0	4539.0	85.0	0.0
d__Bacteria|p__Actinobacteria|c__Actinobacteria|o__Micrococcales|f__Micrococcaceae|g__Rothia	34.0	0.0	0.0	0.0	0.0	0.0	852.0	0.0	0.0	0.0	133.0	0.0	0.0	39.0	0.0	0.0	307.0	0.0	25.0	519.0	217.0	0.0	0.0	47.0	28.0	0.0	71.0	0.0	0.0	0.0	0.0	0.0	207.0	25.0	0.0	81.0	0.0	339.0	0.0	29.0	30.0	0.0	122.0	14.0	143.0	26.0	17.0	0.0	0.0
d__Bacteria|p__Firmicutes|c__Clostridia|o__Clostridiales|f__Lachnospiraceae|g__Epulopiscium	0.0	0.0	0.0	0.0	0.0	0.0	0.0	0.0	0.0	43.0	0.0	0.0	0.0	0.0	0.0	0.0	0.0	0.0	0.0	0.0	0.0	0.0	0.0	0.0	0.0	0.0	0.0	29.0	0.0	0.0	0.0	0.0	0.0	0.0	0.0	0.0	0.0	0.0	0.0	0.0	0.0	0.0	0.0	0.0	0.0	0.0	20.0	0.0	0.0
d__Bacteria|p__Bacteroidetes|c__Bacteroidia|o__Bacteroidales|f__Porphyromonadaceae|g__Porphyromonas	0.0	0.0	0.0	0.0	0.0	36.0	0.0	0.0	0.0	42.0	0.0	0.0	0.0	0.0	0.0	0.0	0.0	0.0	0.0	34.0	0.0	42.0	0.0	0.0	0.0	0.0	0.0	0.0	0.0	0.0	0.0	0.0	0.0	0.0	28.0	0.0	0.0	0.0	0.0	0.0	161.0	0.0	183.0	0.0	747.0	0.0	30.0	0.0	0.0
d__Bacteria|p__Actinobacteria|c__Actinobacteria|o__Coriobacteriales|f__Coriobacteriaceae|g__Atopobium	211.0	0.0	0.0	0.0	0.0	0.0	39.0	0.0	0.0	0.0	0.0	25.0	0.0	0.0	0.0	0.0	576.0	0.0	0.0	0.0	0.0	0.0	0.0	0.0	0.0	0.0	0.0	0.0	0.0	30.0	32.0	0.0	0.0	48.0	0.0	0.0	0.0	47.0	0.0	0.0	0.0	0.0	0.0	37.0	0.0	0.0	0.0	0.0	36.0
d__Bacteria|p__Actinobacteria|c__Actinobacteria|o__Actinomycetales|f__Actinomycetaceae|g__Actinomyces	180.0	0.0	42.0	0.0	0.0	0.0	5049.0	0.0	110.0	84.0	63.0	0.0	60.0	0.0	33.0	0.0	1754.0	107.0	136.0	120.0	207.0	172.0	0.0	47.0	56.0	33.0	0.0	0.0	29.0	0.0	0.0	0.0	0.0	0.0	22.0	132.0	0.0	0.0	0.0	0.0	29.0	0.0	91.0	199.0	25.0	0.0	20.0	0.0	1424.0
d__Bacteria|p__Firmicutes|c__Clostridia|o__Clostridiales|f__Ruminococcaceae|g__Intestinimonas	279.0	84.0	72.0	175.0	0.0	1530.0	0.0	666.0	0.0	972.0	2055.0	762.0	2998.0	282.0	0.0	841.0	44.0	865.0	43.0	117.0	1942.0	162.0	81.0	739.0	754.0	421.0	99.0	125.0	0.0	61.0	0.0	0.0	0.0	142.0	1173.0	1254.0	797.0	25.0	857.0	717.0	720.0	582.0	708.0	0.0	1277.0	2788.0	0.0	3894.0	109.0
d__Bacteria|p__Proteobacteria|c__Epsilonproteobacteria|o__Campylobacterales|f__Campylobacteraceae|g__Campylobacter	0.0	0.0	0.0	0.0	0.0	0.0	0.0	0.0	0.0	41.0	0.0	0.0	0.0	0.0	0.0	0.0	0.0	0.0	0.0	0.0	0.0	0.0	0.0	0.0	0.0	0.0	0.0	0.0	0.0	0.0	0.0	0.0	0.0	0.0	80.0	0.0	0.0	0.0	0.0	0.0	59.0	0.0	0.0	0.0	0.0	0.0	0.0	0.0	0.0
d__Bacteria|p__Firmicutes|c__Clostridia|o__Clostridiales|f__Ruminococcaceae|g__Sporobacter	0.0	0.0	0.0	0.0	0.0	0.0	0.0	0.0	0.0	0.0	0.0	0.0	0.0	0.0	0.0	0.0	0.0	0.0	0.0	0.0	0.0	0.0	0.0	0.0	0.0	0.0	0.0	0.0	0.0	0.0	0.0	0.0	0.0	0.0	0.0	0.0	0.0	0.0	30.0	0.0	0.0	26.0	0.0	0.0	0.0	0.0	0.0	0.0	0.0
d__Bacteria|p__Firmicutes|c__Bacilli|o__Lactobacillales|f__Streptococcaceae|g__Lactococcus	0.0	0.0	0.0	31.0	246.0	0.0	0.0	81.0	0.0	0.0	39.0	0.0	27.0	0.0	0.0	0.0	41.0	0.0	0.0	0.0	0.0	0.0	0.0	0.0	0.0	34.0	0.0	0.0	0.0	0.0	62.0	0.0	0.0	0.0	0.0	0.0	186.0	0.0	0.0	0.0	0.0	0.0	0.0	0.0	173.0	0.0	20.0	0.0	0.0
d__Bacteria|p__Actinobacteria|c__Actinobacteria|o__Coriobacteriales|f__Coriobacteriaceae|g__Slackia	0.0	0.0	122.0	228.0	36.0	0.0	0.0	0.0	0.0	0.0	0.0	0.0	0.0	0.0	0.0	0.0	0.0	0.0	0.0	0.0	0.0	0.0	0.0	42.0	0.0	0.0	0.0	0.0	0.0	0.0	0.0	0.0	0.0	0.0	0.0	61.0	0.0	0.0	0.0	0.0	0.0	71.0	0.0	0.0	0.0	0.0	0.0	0.0	310.0
d__Bacteria|p__Firmicutes|c__Negativicutes|o__Selenomonadales|f__Acidaminococcaceae|g__Acidaminococcus	0.0	0.0	0.0	0.0	34.0	0.0	0.0	0.0	0.0	0.0	0.0	0.0	0.0	0.0	0.0	0.0	659.0	24.0	0.0	0.0	0.0	0.0	0.0	0.0	0.0	0.0	0.0	0.0	0.0	0.0	0.0	0.0	0.0	0.0	0.0	0.0	0.0	159.0	0.0	0.0	0.0	56.0	0.0	0.0	0.0	0.0	0.0	0.0	0.0
d__Bacteria|p__Firmicutes|c__Erysipelotrichia|o__Erysipelotrichales|f__Erysipelotrichaceae|g__Solobacterium	0.0	0.0	0.0	32.0	0.0	0.0	228.0	0.0	55.0	35.0	0.0	0.0	137.0	32.0	0.0	0.0	79.0	0.0	20.0	0.0	24.0	0.0	0.0	0.0	0.0	0.0	0.0	0.0	0.0	0.0	0.0	99.0	0.0	109.0	0.0	26.0	0.0	30.0	34.0	31.0	141.0	0.0	25.0	50.0	30.0	0.0	172.0	0.0	38.0
d__Bacteria|p__Proteobacteria|c__Gammaproteobacteria|o__Enterobacteriales|f__Enterobacteriaceae|g__Raoultella	0.0	0.0	64.0	0.0	3897.0	1163.0	568.0	0.0	0.0	0.0	36.0	0.0	0.0	0.0	0.0	0.0	0.0	0.0	0.0	0.0	31.0	0.0	0.0	0.0	1307.0	4325.0	0.0	0.0	0.0	0.0	0.0	0.0	0.0	180.0	0.0	0.0	164.0	28.0	0.0	0.0	0.0	0.0	32.0	0.0	15744.0	0.0	74.0	0.0	0.0
d__Bacteria|p__Proteobacteria|c__Betaproteobacteria|o__Hydrogenophilales|f__Hydrogenophilaceae|g__Hydrogenophilus	0.0	0.0	0.0	0.0	0.0	0.0	0.0	0.0	0.0	0.0	0.0	0.0	0.0	0.0	0.0	0.0	0.0	0.0	0.0	0.0	0.0	0.0	0.0	0.0	0.0	0.0	0.0	0.0	0.0	0.0	0.0	0.0	0.0	0.0	0.0	0.0	0.0	0.0	0.0	37.0	0.0	0.0	0.0	0.0	0.0	0.0	0.0	0.0	0.0
d__Bacteria|p__Actinobacteria|c__Actinobacteria|o__Bifidobacteriales|f__Bifidobacteriaceae|g__Scardovia	1281.0	0.0	0.0	0.0	0.0	0.0	47.0	0.0	0.0	0.0	0.0	0.0	0.0	0.0	0.0	0.0	3121.0	0.0	0.0	0.0	0.0	0.0	0.0	0.0	0.0	0.0	38.0	0.0	0.0	0.0	0.0	0.0	0.0	0.0	0.0	0.0	0.0	0.0	0.0	0.0	0.0	0.0	28.0	10.0	0.0	0.0	0.0	0.0	0.0
d__Bacteria|p__Firmicutes|c__Clostridia|o__Clostridiales|f__Lachnospiraceae|g__Pseudobutyrivibrio	1758.0	0.0	7978.0	13542.0	31241.0	6072.0	56.0	1602.0	14842.0	11669.0	46567.0	19068.0	2640.0	16362.0	75756.0	3722.0	2604.0	27.0	41.0	19325.0	994.0	22115.0	5711.0	18576.0	26322.0	55970.0	625.0	10039.0	42416.0	79358.0	0.0	89.0	215.0	2306.0	13388.0	8849.0	63071.0	6597.0	28239.0	4341.0	10056.0	5203.0	1353.0	30217.0	11813.0	16249.0	34.0	354.0	272.0
d__Bacteria|p__Firmicutes|c__Erysipelotrichia|o__Erysipelotrichales|f__Erysipelotrichaceae|g__Holdemania	0.0	359.0	56.0	96.0	0.0	334.0	0.0	188.0	1108.0	41.0	371.0	57.0	753.0	33.0	0.0	851.0	0.0	185.0	0.0	239.0	373.0	0.0	40.0	0.0	207.0	234.0	833.0	33.0	58.0	395.0	0.0	0.0	261.0	302.0	731.0	202.0	35.0	296.0	474.0	27.0	177.0	190.0	4816.0	0.0	290.0	278.0	6665.0	190.0	34.0
d__Bacteria|p__Firmicutes|c__Clostridia|o__Clostridiales|f__Lachnospiraceae|g__Johnsonella	0.0	0.0	0.0	0.0	0.0	0.0	0.0	0.0	0.0	38.0	0.0	0.0	0.0	0.0	0.0	0.0	0.0	0.0	0.0	90.0	0.0	0.0	0.0	0.0	0.0	0.0	0.0	0.0	0.0	32.0	0.0	0.0	0.0	0.0	0.0	0.0	0.0	0.0	0.0	0.0	25.0	0.0	0.0	77.0	0.0	0.0	21.0	0.0	0.0
d__Bacteria|p__Firmicutes|c__Clostridia|o__Clostridiales|f__Ruminococcaceae|g__Fastidiosipila	0.0	0.0	0.0	0.0	0.0	0.0	0.0	0.0	0.0	0.0	0.0	26.0	0.0	0.0	0.0	0.0	0.0	0.0	0.0	0.0	0.0	0.0	0.0	0.0	0.0	0.0	0.0	0.0	0.0	0.0	0.0	0.0	0.0	0.0	0.0	0.0	0.0	0.0	0.0	0.0	0.0	0.0	0.0	0.0	0.0	0.0	0.0	0.0	34.0
d__Bacteria|p__Actinobacteria|c__Actinobacteria|o__Propionibacteriales|f__Propionibacteriaceae|g__Propionibacterium	0.0	0.0	0.0	0.0	0.0	0.0	0.0	0.0	0.0	0.0	0.0	0.0	0.0	0.0	0.0	0.0	0.0	0.0	0.0	0.0	0.0	0.0	0.0	0.0	0.0	0.0	0.0	0.0	0.0	0.0	0.0	0.0	0.0	0.0	0.0	0.0	0.0	0.0	0.0	0.0	0.0	0.0	0.0	0.0	0.0	0.0	0.0	0.0	0.0
d__Bacteria|p__Firmicutes|c__Clostridia|o__Clostridiales|f__Ruminococcaceae|g__Papillibacter	29.0	0.0	0.0	0.0	0.0	0.0	0.0	0.0	0.0	0.0	0.0	86.0	0.0	0.0	0.0	0.0	0.0	0.0	0.0	0.0	0.0	0.0	0.0	0.0	0.0	0.0	0.0	0.0	0.0	0.0	0.0	0.0	0.0	0.0	0.0	0.0	0.0	0.0	64.0	0.0	29.0	0.0	0.0	0.0	151.0	31.0	0.0	90.0	79.0
d__Bacteria|p__Proteobacteria|c__Alphaproteobacteria|o__Sphingomonadales|f__Sphingomonadaceae|g__Sphingomonas	0.0	0.0	0.0	0.0	0.0	0.0	0.0	0.0	0.0	0.0	0.0	0.0	0.0	0.0	0.0	0.0	0.0	0.0	0.0	0.0	0.0	0.0	0.0	0.0	0.0	0.0	0.0	0.0	0.0	0.0	0.0	33.0	0.0	0.0	0.0	0.0	0.0	0.0	0.0	0.0	0.0	0.0	0.0	0.0	0.0	0.0	25.0	0.0	0.0
d__Bacteria|p__Synergistetes|c__Synergistia|o__Synergistales|f__Synergistaceae|g__Cloacibacillus	0.0	0.0	0.0	0.0	0.0	0.0	0.0	0.0	0.0	0.0	0.0	0.0	0.0	0.0	0.0	0.0	0.0	0.0	0.0	0.0	0.0	0.0	0.0	0.0	0.0	0.0	508.0	0.0	0.0	214.0	0.0	0.0	0.0	0.0	0.0	0.0	0.0	0.0	0.0	0.0	0.0	0.0	0.0	0.0	0.0	0.0	0.0	0.0	0.0
d__Bacteria|p__Firmicutes|c__Clostridia|o__Clostridiales|f__Ruminococcaceae|g__Oscillibacter	0.0	37.0	0.0	0.0	0.0	0.0	26.0	0.0	0.0	0.0	0.0	0.0	0.0	0.0	0.0	0.0	0.0	0.0	0.0	344.0	0.0	0.0	0.0	410.0	256.0	0.0	0.0	0.0	0.0	0.0	0.0	0.0	0.0	0.0	246.0	0.0	538.0	0.0	60.0	0.0	0.0	0.0	0.0	0.0	0.0	1592.0	0.0	840.0	31.0
d__Bacteria|p__Verrucomicrobia|c__Verrucomicrobiae|o__Verrucomicrobiales|f__Verrucomicrobiaceae|g__Akkermansia	0.0	0.0	0.0	12578.0	0.0	0.0	0.0	45.0	0.0	286.0	36.0	45.0	0.0	0.0	38.0	0.0	0.0	221.0	0.0	88.0	0.0	0.0	24.0	364.0	0.0	52.0	0.0	118.0	0.0	39760.0	0.0	0.0	52.0	0.0	23.0	0.0	65.0	0.0	0.0	0.0	32.0	10346.0	0.0	0.0	109.0	6905.0	15.0	117621.0	152944.0
d__Bacteria|p__Firmicutes|c__Clostridia|o__Clostridiales|f__Family_XI|g__Parvimonas	0.0	0.0	0.0	0.0	0.0	0.0	0.0	0.0	0.0	0.0	0.0	0.0	0.0	0.0	0.0	0.0	0.0	0.0	0.0	0.0	0.0	0.0	0.0	0.0	0.0	0.0	0.0	0.0	0.0	0.0	0.0	0.0	0.0	33.0	0.0	0.0	0.0	0.0	0.0	0.0	0.0	0.0	0.0	0.0	0.0	0.0	0.0	0.0	0.0
d__Bacteria|p__Synergistetes|c__Synergistia|o__Synergistales|f__Synergistaceae|g__Pyramidobacter	429.0	0.0	0.0	0.0	0.0	0.0	0.0	0.0	0.0	0.0	0.0	0.0	36.0	0.0	0.0	0.0	0.0	0.0	0.0	0.0	0.0	542.0	0.0	0.0	191.0	0.0	34.0	0.0	38.0	24.0	0.0	0.0	0.0	0.0	124.0	23.0	0.0	361.0	0.0	58.0	214.0	111.0	0.0	0.0	0.0	0.0	0.0	0.0	0.0
d__Bacteria|p__Actinobacteria|c__Actinobacteria|o__Coriobacteriales|f__Coriobacteriaceae|g__Gordonibacter	368.0	0.0	0.0	28.0	0.0	127.0	0.0	0.0	83.0	0.0	64.0	51.0	72.0	154.0	0.0	192.0	0.0	0.0	113.0	35.0	88.0	38.0	29.0	0.0	0.0	0.0	0.0	0.0	29.0	0.0	0.0	0.0	0.0	0.0	419.0	24.0	31.0	0.0	60.0	0.0	0.0	52.0	269.0	0.0	43.0	0.0	0.0	123.0	43.0
d__Bacteria|p__Firmicutes|c__Clostridia|o__Clostridiales|f__Ruminococcaceae|g__Hydrogenoanaerobacterium	0.0	0.0	0.0	0.0	0.0	38.0	0.0	0.0	0.0	0.0	0.0	86.0	0.0	0.0	0.0	0.0	46.0	0.0	0.0	0.0	0.0	0.0	0.0	50.0	0.0	0.0	33.0	36.0	0.0	180.0	0.0	0.0	0.0	0.0	71.0	146.0	39.0	0.0	0.0	0.0	0.0	26.0	655.0	0.0	40.0	27.0	0.0	2652.0	43.0
d__Bacteria|p__Firmicutes|c__Clostridia|o__Clostridiales|f__Peptococcaceae|g__Peptococcus	504.0	0.0	0.0	102.0	0.0	0.0	0.0	0.0	0.0	0.0	0.0	323.0	59.0	0.0	0.0	0.0	0.0	0.0	0.0	789.0	0.0	0.0	46.0	884.0	0.0	0.0	0.0	0.0	0.0	0.0	0.0	0.0	0.0	0.0	0.0	699.0	0.0	0.0	0.0	0.0	0.0	45.0	0.0	0.0	0.0	220.0	0.0	128.0	0.0
d__Bacteria|p__Proteobacteria|c__Gammaproteobacteria|o__Enterobacteriales|f__Enterobacteriaceae|g__Hafnia	0.0	0.0	0.0	0.0	30.0	0.0	0.0	0.0	0.0	0.0	0.0	0.0	0.0	0.0	0.0	0.0	0.0	0.0	0.0	0.0	0.0	0.0	0.0	0.0	0.0	161.0	0.0	0.0	0.0	0.0	0.0	0.0	0.0	0.0	0.0	0.0	0.0	0.0	0.0	0.0	0.0	0.0	0.0	0.0	140.0	0.0	0.0	0.0	0.0
d__Bacteria|p__Proteobacteria|c__Gammaproteobacteria|o__Aeromonadales|f__Succinivibrionaceae|g__Succinatimonas	0.0	0.0	0.0	0.0	0.0	0.0	0.0	0.0	0.0	0.0	0.0	0.0	0.0	0.0	0.0	0.0	0.0	0.0	0.0	0.0	0.0	0.0	0.0	0.0	0.0	0.0	0.0	0.0	0.0	0.0	0.0	0.0	0.0	0.0	0.0	0.0	0.0	0.0	0.0	41.0	0.0	0.0	0.0	0.0	0.0	0.0	0.0	0.0	0.0
d__Bacteria|p__Proteobacteria|c__Gammaproteobacteria|o__Pseudomonadales|f__Moraxellaceae|g__Psychrobacter	0.0	0.0	0.0	0.0	0.0	0.0	0.0	0.0	0.0	0.0	0.0	0.0	0.0	0.0	0.0	0.0	0.0	0.0	0.0	0.0	0.0	0.0	0.0	0.0	0.0	0.0	0.0	0.0	0.0	0.0	0.0	0.0	0.0	237.0	0.0	0.0	0.0	0.0	0.0	0.0	0.0	0.0	0.0	0.0	31.0	0.0	0.0	0.0	371.0
d__Bacteria|p__Firmicutes|c__Clostridia|o__Clostridiales|f__Lachnospiraceae|g__Oribacterium	0.0	0.0	0.0	0.0	0.0	0.0	151.0	0.0	0.0	0.0	0.0	0.0	58.0	38.0	0.0	0.0	0.0	0.0	39.0	41.0	0.0	0.0	0.0	0.0	0.0	0.0	0.0	31.0	35.0	0.0	0.0	311.0	0.0	28.0	0.0	0.0	0.0	0.0	0.0	29.0	25.0	0.0	0.0	78.0	181.0	0.0	31.0	0.0	0.0
d__Bacteria|p__Proteobacteria|c__Gammaproteobacteria|o__Enterobacteriales|f__Enterobacteriaceae|g__Klebsiella	576.0	6815.0	2707.0	1757.0	28031.0	38591.0	134738.0	45.0	1798.0	15001.0	2100.0	25297.0	1233.0	0.0	0.0	189.0	1854.0	13137.0	0.0	142.0	116.0	1235.0	1231.0	42.0	616.0	15844.0	77.0	0.0	0.0	262.0	4260.0	2984.0	240.0	1642.0	59452.0	0.0	480.0	10994.0	33.0	4091.0	0.0	56.0	739.0	123160.0	39209.0	617.0	196.0	30.0	31.0
d__Bacteria|p__Proteobacteria|c__Betaproteobacteria|o__Neisseriales|f__Neisseriaceae|g__Neisseria	0.0	0.0	0.0	0.0	0.0	0.0	0.0	0.0	0.0	0.0	0.0	0.0	0.0	0.0	0.0	0.0	0.0	0.0	0.0	0.0	0.0	0.0	0.0	0.0	0.0	0.0	0.0	0.0	0.0	0.0	87.0	0.0	0.0	0.0	42.0	0.0	30.0	0.0	0.0	0.0	0.0	0.0	62.0	0.0	0.0	0.0	0.0	0.0	0.0
d__Bacteria|p__Actinobacteria|c__Actinobacteria|o__Bifidobacteriales|f__Bifidobacteriaceae|g__Gardnerella	0.0	0.0	0.0	0.0	0.0	0.0	0.0	0.0	0.0	0.0	0.0	0.0	0.0	0.0	0.0	0.0	0.0	0.0	0.0	0.0	0.0	0.0	0.0	0.0	0.0	0.0	0.0	0.0	0.0	0.0	0.0	0.0	0.0	0.0	0.0	0.0	0.0	0.0	0.0	0.0	0.0	0.0	0.0	0.0	0.0	0.0	0.0	0.0	109.0
d__Bacteria|p__Actinobacteria|c__Actinobacteria|o__Coriobacteriales|f__Coriobacteriaceae|g__Collinsella	1014.0	594.0	1869.0	1390.0	404.0	2071.0	0.0	280.0	6416.0	554.0	21067.0	97.0	5368.0	0.0	292.0	852.0	2467.0	70.0	1605.0	3911.0	1174.0	1039.0	265.0	53.0	297.0	116.0	0.0	139.0	835.0	2132.0	0.0	491.0	98.0	249.0	5534.0	585.0	1225.0	603.0	541.0	15921.0	28.0	464.0	0.0	0.0	801.0	453.0	0.0	183.0	255.0
d__Bacteria|p__Firmicutes|c__Clostridia|o__Clostridiales|f__Lachnospiraceae|g__Howardella	2893.0	0.0	232.0	0.0	0.0	0.0	0.0	0.0	0.0	0.0	0.0	0.0	0.0	0.0	0.0	0.0	0.0	0.0	0.0	3991.0	165.0	0.0	0.0	0.0	0.0	0.0	0.0	0.0	0.0	0.0	0.0	0.0	0.0	0.0	0.0	1727.0	125.0	0.0	0.0	0.0	0.0	29.0	0.0	0.0	0.0	0.0	0.0	0.0	0.0
d__Bacteria|p__Firmicutes|c__Clostridia|o__Clostridiales|f__Christensenellaceae|g__Christensenella	358.0	84.0	43.0	59.0	0.0	309.0	14.0	68.0	61.0	0.0	0.0	269.0	0.0	0.0	0.0	258.0	110.0	0.0	26.0	66.0	230.0	120.0	0.0	43.0	135.0	89.0	0.0	65.0	0.0	703.0	0.0	0.0	36.0	41.0	6090.0	58.0	149.0	84.0	162.0	0.0	0.0	164.0	273.0	21.0	61.0	851.0	29.0	553.0	196.0
d__Bacteria|p__Actinobacteria|c__Actinobacteria|o__Corynebacteriales|f__Corynebacteriaceae|g__Corynebacterium	51.0	0.0	0.0	0.0	0.0	0.0	0.0	0.0	0.0	0.0	0.0	24.0	0.0	0.0	0.0	0.0	0.0	0.0	0.0	0.0	0.0	0.0	0.0	0.0	0.0	0.0	0.0	0.0	0.0	0.0	0.0	0.0	0.0	0.0	0.0	0.0	0.0	0.0	0.0	0.0	26.0	0.0	90.0	0.0	0.0	0.0	43.0	0.0	0.0
d__Bacteria|p__Proteobacteria|c__Betaproteobacteria|o__Burkholderiales|f__Comamonadaceae|g__Comamonas	0.0	0.0	30.0	0.0	0.0	0.0	0.0	1502.0	0.0	0.0	0.0	0.0	0.0	0.0	0.0	0.0	0.0	0.0	0.0	0.0	0.0	0.0	0.0	0.0	0.0	0.0	0.0	0.0	0.0	0.0	0.0	0.0	0.0	84.0	0.0	0.0	0.0	0.0	0.0	208.0	0.0	36.0	0.0	0.0	0.0	0.0	0.0	0.0	0.0
d__Bacteria|p__Firmicutes|c__Clostridia|o__Clostridiales|f__Eubacteriaceae|g__Anaerofustis	117.0	0.0	0.0	0.0	0.0	0.0	0.0	0.0	14.0	0.0	0.0	0.0	0.0	0.0	0.0	33.0	48.0	0.0	0.0	0.0	0.0	0.0	0.0	0.0	0.0	0.0	0.0	0.0	0.0	0.0	0.0	0.0	0.0	0.0	0.0	0.0	0.0	0.0	0.0	0.0	0.0	0.0	0.0	0.0	0.0	0.0	73.0	0.0	0.0
d__Bacteria|p__Proteobacteria|c__Gammaproteobacteria|o__Aeromonadales|f__Succinivibrionaceae|g__Succinivibrio	0.0	0.0	0.0	0.0	0.0	0.0	0.0	0.0	0.0	0.0	0.0	0.0	0.0	0.0	0.0	0.0	0.0	0.0	0.0	0.0	0.0	0.0	0.0	0.0	0.0	0.0	0.0	0.0	0.0	0.0	0.0	0.0	0.0	0.0	0.0	0.0	0.0	0.0	0.0	0.0	0.0	34.0	23.0	0.0	0.0	0.0	0.0	24.0	0.0
d__Bacteria|p__Firmicutes|c__Clostridia|o__Clostridiales|f__Ruminococcaceae|g__Oscillospira	0.0	1053.0	26.0	27.0	0.0	36.0	0.0	133.0	0.0	43.0	0.0	99.0	0.0	0.0	0.0	319.0	0.0	314.0	102.0	25.0	0.0	131.0	0.0	1804.0	147.0	0.0	0.0	34.0	0.0	24.0	0.0	0.0	0.0	0.0	882.0	46.0	491.0	0.0	1131.0	29.0	0.0	249.0	0.0	0.0	0.0	151.0	239.0	522.0	69.0
d__Bacteria|p__Firmicutes|c__Erysipelotrichia|o__Erysipelotrichales|f__Erysipelotrichaceae|g__Asteroleplasma	0.0	275.0	0.0	0.0	0.0	0.0	0.0	0.0	0.0	0.0	0.0	60.0	0.0	0.0	0.0	0.0	0.0	0.0	0.0	0.0	0.0	0.0	0.0	0.0	0.0	0.0	0.0	0.0	0.0	0.0	0.0	0.0	0.0	0.0	0.0	0.0	3212.0	0.0	0.0	0.0	0.0	0.0	0.0	0.0	0.0	0.0	0.0	0.0	0.0
d__Bacteria|p__Firmicutes|c__Clostridia|o__Clostridiales|f__Ruminococcaceae|g__Acetanaerobacterium	0.0	0.0	0.0	0.0	0.0	0.0	0.0	35.0	0.0	0.0	0.0	0.0	133.0	0.0	0.0	0.0	0.0	0.0	0.0	0.0	0.0	0.0	0.0	0.0	0.0	0.0	35.0	0.0	0.0	0.0	0.0	0.0	0.0	0.0	214.0	0.0	0.0	0.0	34.0	27.0	0.0	0.0	75.0	0.0	41.0	65.0	80.0	33.0	0.0
d__Bacteria|p__Firmicutes|c__Erysipelotrichia|o__Erysipelotrichales|f__Erysipelotrichaceae|g__Coprobacillus	0.0	0.0	0.0	0.0	0.0	0.0	0.0	0.0	139.0	80.0	0.0	0.0	53.0	0.0	0.0	0.0	267.0	1151.0	93.0	0.0	114.0	0.0	0.0	0.0	0.0	0.0	0.0	0.0	29.0	32.0	0.0	54.0	0.0	0.0	234.0	0.0	0.0	89.0	0.0	0.0	0.0	0.0	0.0	0.0	28.0	0.0	37.0	33.0	0.0
d__Bacteria|p__Firmicutes|c__Bacilli|o__Lactobacillales|f__Carnobacteriaceae|g__Granulicatella	58.0	0.0	0.0	0.0	0.0	33.0	1433.0	94.0	177.0	126.0	69.0	25.0	82.0	40.0	27.0	24.0	401.0	47.0	0.0	68.0	55.0	47.0	43.0	0.0	0.0	33.0	0.0	0.0	0.0	62.0	30.0	161.0	68.0	125.0	24.0	103.0	85.0	0.0	0.0	0.0	90.0	0.0	28.0	38.0	0.0	0.0	21.0	0.0	3653.0
d__Bacteria|p__Candidate_division_TM7|c__Unknown_Class|o__Unknown_Order|f__Unknown_Family|g__Candidatus_Saccharimonas	0.0	0.0	53.0	0.0	0.0	0.0	0.0	0.0	0.0	0.0	0.0	0.0	0.0	0.0	0.0	0.0	0.0	0.0	0.0	0.0	0.0	0.0	0.0	0.0	0.0	0.0	0.0	0.0	0.0	0.0	0.0	0.0	0.0	0.0	0.0	0.0	41.0	20.0	0.0	0.0	0.0	0.0	0.0	0.0	0.0	0.0	13.0	0.0	0.0
d__Bacteria|p__Firmicutes|c__Clostridia|o__Clostridiales|f__Family_XI|g__Peptoniphilus	0.0	0.0	0.0	30.0	0.0	0.0	0.0	0.0	0.0	0.0	0.0	0.0	0.0	0.0	0.0	0.0	0.0	0.0	21.0	0.0	0.0	0.0	0.0	0.0	0.0	0.0	0.0	0.0	0.0	0.0	0.0	0.0	0.0	0.0	0.0	0.0	0.0	0.0	0.0	0.0	0.0	0.0	0.0	0.0	24.0	0.0	16.0	0.0	0.0
d__Bacteria|p__Elusimicrobia|c__Elusimicrobia|o__Elusimicrobiales|f__Elusimicrobiaceae|g__Elusimicrobium	0.0	0.0	141.0	0.0	0.0	0.0	0.0	0.0	0.0	0.0	0.0	0.0	0.0	0.0	0.0	0.0	0.0	0.0	0.0	0.0	0.0	0.0	0.0	0.0	0.0	0.0	0.0	0.0	0.0	0.0	0.0	0.0	0.0	0.0	0.0	0.0	0.0	0.0	0.0	0.0	0.0	0.0	0.0	0.0	0.0	0.0	0.0	0.0	0.0
d__Bacteria|p__Firmicutes|c__Bacilli|o__Lactobacillales|f__Aerococcaceae|g__Abiotrophia	0.0	0.0	0.0	0.0	0.0	0.0	2229.0	0.0	0.0	39.0	0.0	0.0	82.0	0.0	0.0	0.0	96.0	28.0	130.0	67.0	0.0	0.0	0.0	0.0	0.0	0.0	0.0	0.0	0.0	0.0	0.0	64.0	138.0	0.0	0.0	0.0	0.0	0.0	0.0	0.0	0.0	0.0	62.0	0.0	31.0	0.0	0.0	0.0	0.0
d__Bacteria|p__Firmicutes|c__Clostridia|o__Clostridiales|f__Peptostreptococcaceae|g__Peptostreptococcus	0.0	0.0	0.0	0.0	0.0	0.0	57.0	0.0	24.0	0.0	0.0	0.0	0.0	0.0	0.0	0.0	0.0	0.0	0.0	0.0	0.0	0.0	0.0	0.0	0.0	0.0	0.0	0.0	0.0	0.0	0.0	0.0	0.0	0.0	0.0	0.0	0.0	0.0	0.0	0.0	0.0	0.0	63.0	0.0	0.0	0.0	0.0	0.0	0.0
d__Bacteria|p__Firmicutes|c__Clostridia|o__Clostridiales|f__Eubacteriaceae|g__Eubacterium	0.0	540.0	0.0	0.0	0.0	0.0	0.0	0.0	0.0	0.0	0.0	0.0	453.0	0.0	0.0	0.0	188.0	0.0	375.0	0.0	0.0	93.0	0.0	0.0	380.0	0.0	113.0	0.0	0.0	117.0	0.0	0.0	174.0	0.0	94.0	0.0	0.0	0.0	26.0	0.0	0.0	0.0	0.0	0.0	0.0	0.0	0.0	0.0	0.0
d__Bacteria|p__Firmicutes|c__Erysipelotrichia|o__Erysipelotrichales|f__Erysipelotrichaceae|g__Allobaculum	0.0	0.0	0.0	0.0	0.0	0.0	0.0	0.0	0.0	0.0	0.0	0.0	0.0	0.0	0.0	0.0	0.0	0.0	0.0	0.0	0.0	0.0	0.0	0.0	0.0	0.0	0.0	0.0	0.0	0.0	0.0	0.0	0.0	0.0	0.0	0.0	0.0	0.0	0.0	0.0	0.0	0.0	0.0	0.0	0.0	0.0	0.0	0.0	0.0
d__Bacteria|p__Firmicutes|c__Negativicutes|o__Selenomonadales|f__Veillonellaceae|g__Selenomonas	0.0	0.0	0.0	0.0	0.0	0.0	0.0	0.0	0.0	0.0	0.0	0.0	0.0	0.0	0.0	0.0	0.0	0.0	0.0	0.0	0.0	0.0	0.0	0.0	0.0	0.0	0.0	0.0	0.0	0.0	0.0	0.0	0.0	0.0	0.0	0.0	0.0	0.0	0.0	0.0	0.0	0.0	0.0	0.0	0.0	0.0	0.0	0.0	0.0
d__Bacteria|p__Firmicutes|c__Clostridia|o__Clostridiales|f__Family_XI|g__Anaerococcus	0.0	0.0	0.0	0.0	0.0	0.0	0.0	0.0	0.0	0.0	0.0	0.0	0.0	0.0	0.0	0.0	0.0	0.0	0.0	0.0	0.0	0.0	0.0	0.0	0.0	0.0	0.0	0.0	0.0	0.0	0.0	0.0	0.0	0.0	0.0	0.0	0.0	0.0	0.0	0.0	0.0	0.0	0.0	0.0	0.0	0.0	0.0	0.0	0.0
d__Bacteria|p__Fusobacteria|c__Fusobacteriia|o__Fusobacteriales|f__Fusobacteriaceae|g__Cetobacterium	0.0	0.0	0.0	0.0	0.0	0.0	0.0	0.0	0.0	0.0	0.0	0.0	0.0	0.0	0.0	0.0	0.0	0.0	0.0	0.0	0.0	0.0	0.0	0.0	0.0	0.0	0.0	0.0	0.0	0.0	0.0	0.0	0.0	14919.0	0.0	0.0	0.0	0.0	0.0	0.0	0.0	0.0	0.0	0.0	0.0	0.0	0.0	0.0	0.0
d__Bacteria|p__Firmicutes|c__Clostridia|o__Thermoanaerobacterales|f__Thermoanaerobacteraceae|g__Gelria	0.0	0.0	0.0	0.0	0.0	0.0	0.0	0.0	0.0	0.0	0.0	0.0	0.0	0.0	0.0	0.0	0.0	0.0	0.0	0.0	0.0	74.0	0.0	0.0	0.0	0.0	0.0	0.0	0.0	0.0	0.0	0.0	0.0	0.0	0.0	0.0	0.0	0.0	0.0	0.0	0.0	26.0	0.0	0.0	0.0	0.0	0.0	310.0	0.0
d__Bacteria|p__Firmicutes|c__Bacilli|o__Lactobacillales|f__Leuconostocaceae|g__Leuconostoc	0.0	0.0	0.0	66.0	0.0	0.0	0.0	38.0	0.0	0.0	0.0	0.0	0.0	0.0	0.0	0.0	169.0	0.0	18.0	0.0	0.0	0.0	0.0	0.0	0.0	0.0	0.0	0.0	0.0	27.0	82.0	0.0	0.0	57.0	0.0	0.0	39.0	32.0	0.0	0.0	0.0	0.0	26.0	0.0	206.0	0.0	78.0	0.0	0.0
d__Bacteria|p__Proteobacteria|c__Gammaproteobacteria|o__Enterobacteriales|f__Enterobacteriaceae|g__Proteus	0.0	0.0	0.0	0.0	0.0	0.0	0.0	0.0	0.0	419.0	0.0	0.0	0.0	0.0	0.0	0.0	0.0	0.0	0.0	0.0	0.0	0.0	0.0	0.0	156.0	0.0	0.0	0.0	0.0	0.0	0.0	0.0	39.0	0.0	0.0	0.0	0.0	0.0	0.0	0.0	0.0	0.0	0.0	67.0	0.0	0.0	0.0	0.0	0.0
d__Bacteria|p__Firmicutes|c__Clostridia|o__Clostridiales|f__Lachnospiraceae|g__Lachnoanaerobaculum	0.0	0.0	0.0	0.0	0.0	0.0	0.0	0.0	26.0	0.0	0.0	0.0	0.0	0.0	0.0	0.0	0.0	0.0	0.0	0.0	0.0	0.0	0.0	0.0	0.0	0.0	0.0	0.0	0.0	0.0	0.0	0.0	0.0	0.0	0.0	0.0	0.0	0.0	0.0	0.0	0.0	0.0	0.0	52.0	0.0	0.0	0.0	0.0	0.0
d__Bacteria|p__Proteobacteria|c__Gammaproteobacteria|o__Enterobacteriales|f__Enterobacteriaceae|g__Escherichia-Shigella	106048.0	16679.0	31253.0	3289.0	150525.0	134371.0	557.0	8879.0	111212.0	352415.0	25642.0	1637.0	653.0	103.0	1171.0	5061.0	28022.0	92045.0	2452.0	13739.0	4941.0	8277.0	7582.0	372.0	21509.0	83024.0	98518.0	1180.0	63780.0	6429.0	537.0	729234.0	320780.0	75135.0	40014.0	108.0	378.0	463237.0	386.0	557.0	39037.0	139.0	22558.0	538566.0	136581.0	554.0	48088.0	546.0	353954.0
d__Bacteria|p__Firmicutes|c__Bacilli|o__Lactobacillales|f__Aerococcaceae|g__Aerococcus	0.0	0.0	0.0	0.0	0.0	0.0	0.0	0.0	0.0	0.0	0.0	0.0	0.0	0.0	0.0	0.0	0.0	0.0	0.0	0.0	0.0	0.0	0.0	0.0	0.0	0.0	0.0	0.0	0.0	0.0	0.0	0.0	0.0	0.0	0.0	0.0	0.0	0.0	0.0	0.0	0.0	0.0	0.0	0.0	0.0	0.0	0.0	0.0	0.0
d__Bacteria|p__Proteobacteria|c__Betaproteobacteria|o__Burkholderiales|f__Comamonadaceae|g__Delftia	0.0	0.0	28.0	0.0	0.0	0.0	0.0	0.0	0.0	0.0	0.0	0.0	0.0	0.0	0.0	0.0	0.0	0.0	0.0	0.0	0.0	0.0	0.0	0.0	0.0	0.0	0.0	0.0	0.0	0.0	0.0	0.0	38.0	0.0	0.0	0.0	26.0	0.0	29.0	0.0	0.0	0.0	0.0	0.0	0.0	0.0	18.0	0.0	0.0
d__Bacteria|p__Proteobacteria|c__Betaproteobacteria|o__Neisseriales|f__Neisseriaceae|g__Uruburuella	0.0	0.0	0.0	0.0	0.0	0.0	0.0	0.0	0.0	0.0	0.0	0.0	0.0	0.0	0.0	0.0	0.0	0.0	0.0	0.0	0.0	0.0	0.0	0.0	0.0	0.0	0.0	0.0	0.0	0.0	0.0	0.0	0.0	31113.0	0.0	0.0	0.0	0.0	0.0	0.0	0.0	0.0	0.0	0.0	0.0	0.0	0.0	0.0	0.0
d__Bacteria|p__Firmicutes|c__Clostridia|o__Clostridiales|f__Lachnospiraceae|g__Marvinbryantia	585.0	34.0	149.0	62.0	0.0	93.0	0.0	584.0	52.0	0.0	133.0	41.0	127.0	43.0	27.0	27.0	351.0	0.0	21.0	32.0	57.0	195.0	0.0	178.0	43.0	0.0	0.0	0.0	35.0	29.0	0.0	0.0	0.0	56.0	308.0	0.0	0.0	54.0	87.0	55.0	0.0	263.0	81.0	0.0	0.0	266.0	0.0	106.0	165.0
d__Bacteria|p__Tenericutes|c__Mollicutes|o__Anaeroplasmatales|f__Anaeroplasmataceae|g__Anaeroplasma	0.0	0.0	0.0	0.0	0.0	0.0	0.0	0.0	0.0	0.0	0.0	0.0	0.0	0.0	0.0	0.0	0.0	0.0	0.0	0.0	0.0	0.0	0.0	0.0	0.0	0.0	0.0	26.0	0.0	0.0	0.0	0.0	0.0	0.0	0.0	0.0	0.0	0.0	0.0	0.0	0.0	0.0	0.0	0.0	0.0	0.0	0.0	0.0	0.0
d__Bacteria|p__Firmicutes|c__Bacilli|o__Bacillales|f__Family_XI|g__Gemella	108.0	0.0	0.0	0.0	0.0	0.0	40.0	0.0	98.0	43.0	72.0	0.0	370.0	0.0	0.0	0.0	39.0	0.0	122.0	93.0	0.0	107.0	0.0	0.0	0.0	0.0	0.0	0.0	36.0	0.0	0.0	263.0	0.0	159.0	0.0	0.0	0.0	26.0	0.0	0.0	52.0	0.0	70.0	67.0	185.0	0.0	200.0	0.0	0.0
d__Bacteria|p__Actinobacteria|c__Actinobacteria|o__Coriobacteriales|f__Coriobacteriaceae|g__Adlercreutzia	364.0	0.0	0.0	0.0	139.0	0.0	0.0	37.0	0.0	0.0	0.0	0.0	0.0	0.0	0.0	0.0	42.0	77.0	0.0	54.0	31.0	0.0	33.0	0.0	0.0	0.0	70.0	0.0	0.0	186.0	0.0	0.0	73.0	83.0	0.0	0.0	0.0	0.0	30.0	0.0	0.0	0.0	151.0	0.0	34.0	27.0	0.0	360.0	423.0
d__Bacteria|p__Tenericutes|c__Mollicutes|o__Mycoplasmatales|f__Mycoplasmataceae|g__Mycoplasma	0.0	0.0	0.0	0.0	0.0	0.0	0.0	0.0	0.0	0.0	0.0	0.0	0.0	0.0	0.0	0.0	0.0	0.0	0.0	0.0	0.0	0.0	0.0	0.0	0.0	0.0	0.0	0.0	0.0	0.0	0.0	0.0	0.0	0.0	0.0	0.0	0.0	0.0	0.0	0.0	0.0	0.0	0.0	0.0	0.0	0.0	0.0	0.0	0.0
d__Bacteria|p__Proteobacteria|c__Gammaproteobacteria|o__Enterobacteriales|f__Enterobacteriaceae|g__Citrobacter	31.0	0.0	384.0	28.0	8147.0	48371.0	670237.0	0.0	0.0	85.0	846.0	241.0	0.0	0.0	0.0	0.0	0.0	490.0	0.0	229.0	0.0	0.0	0.0	275.0	465.0	26697.0	55.0	0.0	0.0	0.0	4387.0	108.0	0.0	1911.0	0.0	0.0	123.0	435.0	38.0	59.0	0.0	0.0	31.0	730.0	13739.0	0.0	13157.0	0.0	0.0
[truncated: 61 more columns]
