# Supplementary material for: Alterations of the Human Gut Microbiome in Chronic Kidney Disease
Source: Adv Sci (Weinh). 2020 Sep 2;7(20):2001936. doi: 10.1002/advs.202001936 (PMC7578882; doi:10.1002/advs.202001936)
Supplement: Supplementary file 22 — Supporting Excel 20 [file ADVS-7-2001936-s022.xlsx]

## Sheet: Sheet1
		CCA1	CCA2
environment axis	SCr	-0.0362989	-0.808322
	eGFR	0.0430116	0.753578
	P	0.941876	-0.292667
	BUN	0.0462341	-0.771103
	ALB	0.0838155	-0.319671
	Hb	0.206468	0.756638
sample axis	CKD_32	-0.55576	0.182725
	CKD_33	0.137555	-0.329724
	CKD_35	-0.386752	-0.259308
	CKD_36	-0.107544	0.120221
	CKD_37	0.173989	-1.21172
	CKD_38	-0.302714	0.271696
	CKD_43	-0.0713528	0.64892
	CKD_50	-0.155823	0.422474
	CKD_55	-0.08472	0.859288
	CKD_76	0.0550866	0.574587
	CKD_80	-0.231127	1.58323
	CKD_84	-0.468413	-0.0904737
	CKD_87	-0.283083	-0.65975
	CKD_89	-0.879035	0.545652
	CKD_96	-0.389028	-0.148564
	CKD_99	-0.195463	0.107211
	CKD_112	-0.269357	0.34285
	CKD_115	-0.377616	1.32273
	CKD_124	-0.188613	-0.833553
	CKD_132	0.0766141	0.63154
	CKD_141	-0.212992	0.401518
	CKD_143	-0.56738	0.0115309
	CKD_149	0.0413228	0.478182
	CKD_157	-0.0369204	0.840602
	CKD_158	-0.2593	-0.132284
	CKD_159	-0.392053	-0.0955385
	CKD_2	-0.0403777	-0.114906
	CKD_6	-0.164493	0.818001
	CKD_8	-0.457591	0.210556
	CKD_10	-0.101775	-0.116575
	CKD_20	-0.105075	0.189076
	CKD_26	-0.0013751	-0.261499
	CKD_28	-0.237324	0.387217
	CKD_29	-0.239515	0.182963
	CKD_30	-0.652275	-0.290262
	CKD_42	-0.405792	-0.0357892
	CKD_45	-0.274431	-0.00302265
	CKD_49	-0.59937	-0.875178
	CKD_52	-0.407017	-0.677309
	CKD_53	-0.406221	-1.11085
	CKD_57	-0.0481356	-1.05944
	CKD_59	-0.719944	0.138087
	CKD_69	-0.763513	-1.19524
	CKD_75	-0.4056	-0.220255
	CKD_79	-0.0010376	-0.973228
	CKD_81	0.0407211	-0.850099
	CKD_83	-0.27518	-0.962932
	CKD_86	-0.150987	-1.08019
	CKD_92	0.0565404	-0.349053
	CKD_100	-0.0029236	-0.650336
	CKD_103	-0.292007	-0.956988
	CKD_104	0.130231	-0.583447
	CKD_110	0.0383269	-0.341372
	CKD_113	-0.155034	-1.20673
	CKD_117	-0.18721	-0.325743
	CKD_119	0.224456	-0.745324
	CKD_125	-0.244335	-0.454078
	CKD_129	0.465623	-1.27334
	CKD_135	0.135287	-1.61842
	CKD_145	-0.0621473	-1.62072
	CKD_147	0.0683531	-0.149886
	CKD_155	8.95533	-0.922276
	CKD_1	-0.185565	-0.838186
	CKD_3	-0.187164	-1.15487
	CKD_4	-0.457839	0.03719
	CKD_5	-0.106827	-0.598819
	CKD_7	-0.146407	0.835025
	CKD_9	-0.132317	-2.17696
	CKD_14	-0.064613	-1.12174
	CKD_15	-0.289912	0.244129
	CKD_16	-0.247154	-0.499947
	CKD_17	-0.560513	-1.31998
	CKD_23	-0.520818	-1.86241
	CKD_25	0.372232	1.77742
	CKD_27	-0.392583	-0.54888
	CKD_31	-0.730306	0.472263
	CKD_41	0.318756	-1.04852
	CKD_44	-0.249104	-1.12073
	CKD_47	0.0506658	-1.12428
	CKD_54	0.215862	-1.60209
	CKD_56	-0.179635	-2.18329
	CKD_58	-0.38001	-0.135872
	CKD_64	-0.193024	-1.54105
	CKD_67	0.110945	-0.925594
	CKD_68	0.349942	1.20024
	CKD_73	0.171505	1.56561
	CKD_90	0.297257	3.05077
	CKD_94	1.09155	1.17985
	CKD_95	0.0364511	0.520707
	CKD_98	0.0166443	1.52428
	CKD_102	0.386285	2.0473
	CKD_107	0.0664587	1.37329
	CKD_108	0.127801	0.738917
	CKD_118	0.319449	1.56699
	CKD_120	0.00735489	1.4639
	CKD_122	-0.1968	1.23538
	CKD_126	-0.340988	0.930668
	CKD_128	0.344029	0.997786
	CKD_131	0.0646225	0.377902
	CKD_136	0.442684	0.73503
	CKD_139	0.354116	1.69913
	CKD_140	0.0788494	0.654764
	CKD_144	0.679264	0.677365
	CKD_150	0.200693	1.54012
	CKD_151	-0.285873	-0.506642
	CKD_152	-0.049437	1.74382
	CKD_153	0.31778	1.41128
	CKD_154	-0.115379	-0.548999
	CKD_156	0.221762	0.407914
	CKD_160	0.301643	1.41942
species axis	OTU1001 (Alistipes)	0.00308575	-0.330383
	OTU1003 (Bacteroides)	-0.0670263	0.24353
	OTU1004 (Ruminococcus)	-0.166918	0.146347
	OTU1005 (Firmicutes_unclassified)	-0.131655	-0.553463
	OTU1006 (RF9_norank)	0.0597429	-0.531717
	OTU1007 (Megamonas)	-0.0668435	-0.20659
	OTU1008 (Faecalibacterium)	0.221762	0.407914
	OTU1009 (Ruminococcaceae_Incertae_Sedis)	0.0956227	-0.269633
	OTU1011 (Lachnospiraceae_unclassified)	0.0402484	0.220817
	OTU1014 (Lachnospiraceae_Incertae_Sedis)	0.0705786	0.35917
	OTU1015 (Ruminococcus)	-0.0650505	0.446648
	OTU1017 (Clostridiales_unclassified)	-0.235774	-0.128582
	OTU1019 (Erysipelotrichaceae_uncultured)	-0.211594	-0.734245
	OTU1020 (Bacteria_unclassified)	-0.0867968	-0.804366
	OTU1024 (Ruminococcaceae_uncultured)	0.31059	1.4125
	OTU1025 (Holdemania)	-0.0402104	0.31876
	OTU1026 (Coriobacteriaceae_unclassified)	0.0407211	-0.850099
	OTU1028 (Lachnospiraceae_uncultured)	0.0235475	0.0129595
	OTU1029 (Bacteroides)	-0.0275559	-0.0189014
	OTU103 (Christensenellaceae_uncultured)	0.0592039	0.338084
	OTU1031 (Coprococcus)	0.156411	-0.430552
	OTU1032 (Firmicutes_unclassified)	-0.245868	0.0909893
	OTU1033 (Johnsonella)	-0.116191	0.212066
	OTU1034 (Coriobacteriaceae_uncultured)	0.291871	-0.0425919
	OTU1035 (Bacteroidales_unclassified)	0.0550866	0.574587
	OTU1037 (Bacteria_unclassified)	0.248059	1.68902
	OTU1039 (Fastidiosipila)	0.286942	2.93755
	OTU1040 (Megasphaera)	0.137555	-0.329724
	OTU1041 (Ruminococcaceae_uncultured)	3.88665	0.0350382
	OTU1043 (Lachnospiraceae_unclassified)	0.127635	-0.491993
	OTU1044 (Christensenellaceae_uncultured)	0.180736	1.58151
	OTU1047 (Porphyromonadaceae_unclassified)	-0.144955	-0.400373
	OTU1050 (Bacteroides)	-0.140348	0.116355
	OTU1052 (Prevotella)	0.262683	2.82111
	OTU1053 (Erysipelotrichaceae_Incertae_Sedis)	-0.125456	-1.13551
	OTU1054 (Prevotella)	-0.0175163	-0.152906
	OTU1055 (Faecalibacterium)	-0.064613	-1.12174
	OTU106 (Anaerotruncus)	0.101061	1.14694
	OTU1060 (Clostridiales_unclassified)	-0.107544	0.120221
	OTU1061 (Propionibacterium)	-0.879035	0.545652
	OTU1062 (Ruminococcaceae_uncultured)	-0.38001	-0.135872
	OTU1064 (Ruminococcaceae_uncultured)	0.854402	-0.343729
	OTU1066 (Megamonas)	0.00600997	-0.0810365
	OTU1067 (Christensenellaceae_uncultured)	0.0118884	0.328243
	OTU1068 (Streptococcus)	-0.172661	-0.195617
	OTU1069 (Clostridiales_unclassified)	0.640428	0.214114
	OTU1070 (Bacteroidales_unclassified)	-0.0826545	0.147141
	OTU1072 (Bacteroides)	-0.0406071	0.527106
	OTU1073 (Faecalibacterium)	1.30629	-0.261777
	OTU1074 (Lachnospiraceae_unclassified)	-0.256916	-0.868611
	OTU1077 (Lachnospiraceae_unclassified)	0.0378553	-0.0516758
	OTU1078 (Lachnospiraceae_unclassified)	0.0474975	0.771066
	OTU1079 (Barnesiella)	-0.156051	-0.281082
	OTU108 (Lachnospiraceae_unclassified)	0.0340712	0.123298
	OTU1083 (Prevotella)	-0.182012	-0.00460646
	OTU1085 (Bacteroides)	0.0905293	0.0580769
	OTU1086 (Anaerotruncus)	-0.30123	0.22085
	OTU1088 (S24-7_norank)	0.0590406	-0.375548
	OTU1089 (Blautia)	-0.125468	0.0473523
	OTU109 (Firmicutes_unclassified)	0.0413228	0.478182
	OTU1090 (Alistipes)	-0.306198	-0.552226
	OTU1092 (Ruminococcaceae_Incertae_Sedis)	0.433965	-1.20373
	OTU1093 (Lachnospiraceae_unclassified)	-0.259465	-0.590382
	OTU1095 (Victivallis)	-0.47678	-1.05969
	OTU1096 (Christensenellaceae_uncultured)	-0.00824811	0.149658
	OTU110 (Ruminococcaceae_unclassified)	-0.189714	-0.049756
	OTU1101 (Parasutterella)	-0.156256	-0.467072
	OTU1102 (Desulfovibrio)	1.06026	0.361605
	OTU1104 (Bacteroides)	-0.199313	0.128956
	OTU1107 (Erysipelotrichaceae_uncultured)	-0.00692215	0.37035
	OTU1108 (Bacteria_unclassified)	-0.277167	-0.816118
	OTU1109 (Lachnospiraceae_unclassified)	0.674883	-0.802996
	OTU111 (Ruminococcaceae_uncultured)	0.37797	0.194448
	OTU1110 (Firmicutes_unclassified)	0.00735489	1.4639
	OTU1113 (Subdoligranulum)	-0.165332	-0.865774
	OTU1115 (Ruminococcaceae_uncultured)	-0.13903	-0.257458
	OTU1116 (Bacteroides)	-0.153067	-0.114679
	OTU1118 (Butyricimonas)	0.386285	2.0473
	OTU1120 (Ruminococcus)	-0.238966	-1.15944
	OTU1121 (Ruminococcaceae_unclassified)	-0.0990973	-0.131619
	OTU1122 (Firmicutes_unclassified)	-0.1968	1.23538
	OTU1124 (Fusobacterium)	0.15522	2.05366
	OTU1126 (Ruminococcus)	-0.283636	0.143933
	OTU1128 (Parabacteroides)	-0.0841548	0.615052
	OTU113 (Firmicutes_unclassified)	-0.169949	0.116304
	OTU1130 (Prevotellaceae_uncultured)	-0.260488	0.00265973
	OTU1132 (Slackia)	-0.468027	-0.240596
	OTU1134 (Bifidobacterium)	0.22075	0.220994
	OTU1136 (Defluviitaleaceae_unclassified)	-0.0892701	-0.337371
	OTU1138 (Bacteroides)	0.0222471	0.136213
	OTU1139 (Candidate_division_TM7_norank)	-0.0926343	0.0252805
	OTU114 (Prevotella)	0.00892213	0.219269
	OTU1141 (Megamonas)	0.0845966	-0.183332
	OTU1142 (S24-7_norank)	0.228761	-0.995286
	OTU1143 (Anaerofilum)	0.369194	0.247629
	OTU1146 (Megasphaera)	-0.158523	-0.802318
	OTU1147 (Bacteroides)	-0.0122156	0.426082
	OTU1148 (Blautia)	0.792944	0.21359
	OTU1149 (Clostridiales_unclassified)	3.55317	-0.498644
	OTU115 (Bacteroidales_unclassified)	0.224456	-0.745324
	OTU1150 (Ruminococcaceae_uncultured)	-0.119332	0.573998
	OTU1151 (Blautia)	-0.0153256	-0.191908
	OTU1152 (Ruminococcaceae_uncultured)	1.55654	-0.129144
	OTU1154 (Blautia)	-0.210573	-0.318093
	OTU1155 (Barnesiella)	0.249443	0.665994
	OTU1156 (Megamonas)	-0.165076	0.340362
	OTU1158 (Lachnospiraceae_unclassified)	0.0588934	-0.700277
	OTU1159 (Papillibacter)	0.156913	0.0912233
	OTU1160 (Firmicutes_unclassified)	0.442684	0.73503
	OTU1161 (Bacteria_unclassified)	-0.0461705	-0.0881079
	OTU1164 (Lachnospiraceae_Incertae_Sedis)	-0.0627968	-0.772197
	OTU1166 (Bacteroides)	-0.0418226	-0.0062285
	OTU1167 (Bacteroides)	0.234879	0.440538
	OTU1169 (Clostridiales_unclassified)	-0.179635	-2.18329
	OTU117 (Megamonas)	-0.167106	-0.0706457
	OTU1171 (Bacteroides)	-0.179635	-2.18329
	OTU1172 (Coprococcus)	0.0572973	-0.140808
	OTU1175 (RF9_norank)	-0.0357512	-0.00290885
	OTU1178 (Ruminococcaceae_Incertae_Sedis)	0.00441177	0.093968
	OTU118 (Bacteria_unclassified)	0.0150565	1.26688
	OTU1180 (Lachnospiraceae_unclassified)	-0.0808941	-0.707343
	OTU1181 (Clostridiales_unclassified)	0.661421	-0.464027
	OTU1182 (Lachnospiraceae_unclassified)	0.12234	-0.329182
	OTU1183 (Bacteria_unclassified)	-0.387845	0.39338
	OTU1184 (Veillonellaceae_unclassified)	0.116366	-0.353826
	OTU1185 (Clostridiales_unclassified)	-0.274431	-0.00302265
	OTU1187 (Clostridiales_unclassified)	0.243882	0.1774
	OTU1188 (Lachnospiraceae_unclassified)	0.08881	-0.146017
	OTU1189 (Prevotella)	-0.187164	-1.15487
	OTU1190 (vadinBB60_norank)	-0.158675	-0.300044
	OTU1191 (Christensenellaceae_uncultured)	-0.0346259	-1.20817
	OTU1192 (Bacteroides)	-0.457591	0.210556
	OTU1199 (Alistipes)	-0.27518	-0.962932
	OTU120 (Defluviitaleaceae_Incertae_Sedis)	0.317435	1.4101
	OTU1201 (Ruminococcaceae_Incertae_Sedis)	-0.0445652	-1.16984
	OTU1202 (Ruminococcaceae_uncultured)	0.531325	-0.284539
	OTU1204 (Lachnospiraceae_unclassified)	-0.2366	-0.0733699
	OTU1205 (Bifidobacterium)	-0.101775	-0.116575
	OTU121 (RF9_norank)	-0.0804984	0.12874
	OTU1211 (Parasutterella)	-0.0981972	-0.436896
	OTU1213 (Lachnospiraceae_unclassified)	0.00284921	-0.0866617
	OTU1214 (vadinBB60_norank)	0.196678	0.261728
	OTU1215 (Lachnospiraceae_unclassified)	0.231145	0.124221
	OTU1219 (Victivallis)	-0.158809	0.0845522
	OTU122 (Firmicutes_unclassified)	-0.161225	0.257595
	OTU1220 (Ruminococcaceae_unclassified)	-0.237854	-0.00225839
	OTU1221 (Ruminococcus)	0.70144	0.708379
	OTU1222 (Erysipelotrichaceae_Incertae_Sedis)	-0.33772	-0.789775
	OTU1223 (Clostridiales_unclassified)	-0.129579	0.144733
	OTU1224 (Lachnospiraceae_unclassified)	0.374132	-1.13329
	OTU1225 (Firmicutes_unclassified)	-0.0448725	-0.32473
	OTU1227 (Bacteroides)	-0.233216	-0.398915
	OTU1228 (Prevotella)	-0.55576	0.182725
	OTU1229 (Ruminococcus)	0.652266	0.497913
	OTU1232 (Blautia)	-0.434463	-0.0336216
	OTU1233 (Lachnospiraceae_Incertae_Sedis)	0.0774788	-0.226653
	OTU1234 (vadinBB60_norank)	0.319346	-0.919822
	OTU1236 (Subdoligranulum)	-0.153485	-0.212692
	OTU1240 (Bacteroides)	-0.269357	0.34285
	OTU1241 (Lachnospiraceae_unclassified)	-0.457591	0.210556
	OTU1242 (Bacteroides)	-0.108336	0.740624
	OTU1243 (Parasutterella)	-0.111877	-0.183195
	OTU1244 (Subdoligranulum)	-0.520818	-1.86241
	OTU1246 (Ruminococcaceae_uncultured)	3.79853	-1.3106
	OTU1248 (Lachnospiraceae_unclassified)	-0.111034	-0.204112
	OTU1254 (Faecalibacterium)	-0.118346	0.283671
	OTU1255 (Bacteria_unclassified)	0.0451067	-0.0268572
	OTU1256 (Butyricimonas)	-0.181918	-0.109516
	OTU1257 (RF9_norank)	-0.237324	0.387217
	OTU1258 (Christensenellaceae_uncultured)	0.331079	0.0927355
	OTU1259 (Erysipelotrichaceae_Incertae_Sedis)	-0.0953124	0.113228
	OTU1260 (Ruminococcaceae_uncultured)	0.129346	0.324279
	OTU1261 (Lachnospiraceae_Incertae_Sedis)	1.3045	-0.225658
	OTU1267 (Bacteroidales_unclassified)	-0.2324	0.0380365
	OTU127 (Porphyromonadaceae_unclassified)	-0.0443145	-0.138472
	OTU1270 (Bacteroidales_unclassified)	-0.182613	-0.209356
	OTU1273 (Roseburia)	-0.109194	-0.00486223
	OTU1276 (Firmicutes_unclassified)	-0.045063	0.456481
	OTU1280 (Megasphaera)	0.137555	-0.329724
	OTU1281 (Streptococcus)	-0.20033	-0.932519
	OTU1282 (Bacteroides)	-0.175842	-0.127496
	OTU1284 (Paraprevotella)	0.0365376	-0.511595
	OTU1285 (Ruminococcaceae_unclassified)	0.0413228	0.478182
	OTU1288 (Ruminococcaceae_uncultured)	0.0565404	-0.349053
	OTU129 (Butyricicoccus)	-0.0801742	-0.517367
	OTU1293 (Cloacibacillus)	-0.067806	-0.0499248
	OTU1294 (Lactobacillus)	-0.232423	-1.09318
	OTU1295 (Roseburia)	-0.0492538	0.097365
	OTU1298 (Bacteroides)	0.318756	-1.04852
	OTU13 (Coprobacter)	-0.369012	0.42437
	OTU1300 (Bacteroides)	-0.116518	-0.036985
	OTU1305 (Bacteroides)	-0.151285	-0.080668
	OTU1306 (Firmicutes_unclassified)	0.0216154	-0.025591
	OTU1307 (Anaerofilum)	-0.307785	0.138055
	OTU1308 (Bacteroides)	-0.213343	-0.185556
	OTU131 (Bacteroides)	-0.157839	-0.720282
	OTU1313 (Ruminococcaceae_uncultured)	-0.0111541	0.122705
	OTU1315 (Oscillibacter)	0.395787	0.380124
	OTU1317 (Ruminococcaceae_uncultured)	1.7981	0.18376
	OTU1318 (Ruminococcaceae_uncultured)	0.308185	1.38561
	OTU132 (Bacteroides)	-0.034006	0.037983
	OTU1323 (Firmicutes_unclassified)	-0.00736463	-0.114155
	OTU1324 (Lachnospiraceae_unclassified)	-0.106083	0.120625
	OTU1325 (Ruminococcaceae_uncultured)	8.95533	-0.922276
	OTU1329 (Bacteroides)	-0.161006	0.128125
	OTU1331 (Clostridium_sensu_stricto_1)	0.846246	0.0573652
	OTU1332 (Firmicutes_unclassified)	-0.212992	0.401518
	OTU1333 (Bacteroidales_unclassified)	0.372232	1.77742
	OTU1334 (Desulfovibrionaceae_unclassified)	-0.127722	-0.980796
	OTU1335 (Blautia)	0.490822	-0.534523
	OTU1336 (Bacteroidales_unclassified)	-0.302714	0.271696
	OTU1338 (Candidate_division_TM7_norank)	0.0395703	0.209084
	OTU134 (Family_XIII_unclassified)	2.20738	-0.276713
	OTU1341 (Ruminococcus)	-0.104971	0.0794897
	OTU1343 (Alistipes)	-0.188656	0.287093
	OTU1344 (Coprococcus)	-0.226769	-0.0666427
	OTU1345 (Campylobacter)	-0.217462	0.300445
	OTU1347 (Bacteria_unclassified)	-0.246993	-0.140125
	OTU1348 (Peptostreptococcaceae_Incertae_Sedis)	-0.0939067	-0.117334
	OTU1349 (Akkermansia)	0.0907617	1.25016
	OTU135 (Coriobacteriaceae_uncultured)	1.07397	1.15387
	OTU1350 (Ruminococcaceae_uncultured)	-0.143251	-0.0609493
	OTU1352 (Ruminococcaceae_unclassified)	0.0371258	0.270909
	OTU1353 (Gastranaerophilales_norank)	0.0725651	-0.0755153
	OTU1356 (Veillonella)	-0.275075	-0.238063
	OTU1358 (Ruminococcaceae_uncultured)	-0.560513	-1.31998
	OTU1359 (Bacteria_unclassified)	-0.253234	-0.00349545
	OTU1360 (Bacteroides)	-0.282085	0.42346
	OTU1361 (Ruminococcaceae_Incertae_Sedis)	8.95533	-0.922276
	OTU1362 (Ruminococcaceae_Incertae_Sedis)	-0.0971743	-0.464102
	OTU1365 (Megamonas)	-0.120477	-0.87448
	OTU1368 (Blautia)	-0.0323243	-1.06602
	OTU1369 (Paraprevotella)	1.09155	1.17985
	OTU1375 (Ruminococcaceae_uncultured)	0.820484	-0.252683
	OTU138 (Bacteroides)	-0.173886	-0.205481
	OTU1381 (Ruminococcaceae_uncultured)	-0.179635	-2.18329
	OTU1382 (Bacteroides)	-0.0566553	-0.43241
	OTU1383 (Ruminococcaceae_uncultured)	0.0511636	1.40683
	OTU1384 (Parvimonas)	0.126633	1.55378
	OTU1386 (Dorea)	-0.172749	-0.449868
	OTU1387 (Alistipes)	-0.0328276	-0.014733
	OTU1388 (Christensenellaceae_uncultured)	0.202933	0.0576905
	OTU139 (Blautia)	0.0251893	-0.00558378
	OTU1391 (Clostridiales_unclassified)	-0.155336	0.859733
	OTU1392 (Firmicutes_unclassified)	0.0407211	-0.850099
	OTU1395 (Bacteroides)	-0.140349	-0.304456
	OTU1396 (Bacteroidales_unclassified)	-0.0322738	0.00140639
	OTU1397 (RF9_norank)	-0.0701256	-0.000759257
	OTU14 (Lachnospira)	-0.179635	-2.18329
	OTU140 (Ruminococcaceae_unclassified)	-0.0376745	0.631077
	OTU1401 (Ruminococcaceae_unclassified)	0.163264	0.221274
	OTU1406 (Bacteroides)	-0.0826513	0.361052
	OTU1407 (Bacteroides)	-0.164493	0.818001
	OTU141 (Butyrivibrio)	-0.289912	0.244129
	OTU1413 (Lachnospiraceae_Incertae_Sedis)	3.08506	-0.247022
	OTU1414 (Defluviitaleaceae_uncultured)	-0.149532	0.234356
	OTU1415 (Bacteroides)	-0.0843497	0.93347
	OTU1416 (Lachnospiraceae_unclassified)	-0.177483	-0.00808216
	OTU1417 (Lachnospiraceae_unclassified)	0.892398	-0.551131
	OTU1418 (Alistipes)	-0.11382	0.217956
	OTU142 (Lachnospiraceae_unclassified)	1.50605	-0.31032
	OTU1422 (Prevotellaceae_unclassified)	-0.116158	0.648134
	OTU1423 (Bacteroides)	-0.289912	0.244129
	OTU1424 (Faecalibacterium)	0.0222302	-0.133943
	OTU1426 (Ruminococcaceae_uncultured)	0.189937	0.233467
	OTU1427 (Bacteroides)	0.0418811	0.69639
	OTU1428 (Lachnospiraceae_unclassified)	0.122102	-0.344556
	OTU1429 (Bacteroides)	-0.386752	-0.259308
	OTU143 (Lachnospiraceae_unclassified)	-0.0329241	-0.0425249
	OTU1430 (Ruminococcaceae_unclassified)	0.0506658	-1.12428
	OTU1432 (Faecalibacterium)	-0.0473787	-0.421967
	OTU1433 (Bacteroides)	-0.148997	-0.0806155
	OTU1434 (Lachnospiraceae_unclassified)	-0.0156258	-0.0737588
	OTU1435 (Ruminococcaceae_uncultured)	0.425371	0.704833
	OTU1436 (Clostridiales_unclassified)	-0.107544	0.120221
	OTU1438 (Bacteroides)	-0.158311	0.0268607
	OTU144 (Lactobacillus)	0.0343949	-0.0449554
	OTU1441 (Pyramidobacter)	-0.142724	0.289936
	OTU1443 (Bacteria_unclassified)	-0.0704341	0.0336455
	OTU1444 (Bacteria_unclassified)	0.121362	-0.565568
	OTU1448 (Oscillibacter)	-0.55576	0.182725
	OTU1450 (Prevotella)	-0.067958	-0.515081
	OTU1451 (Lachnospiraceae_Incertae_Sedis)	-0.0989617	-0.295521
	OTU1452 (Bacteroides)	-0.117228	-0.364391
	OTU1454 (Firmicutes_unclassified)	-0.0970295	-0.309941
	OTU1459 (S24-7_norank)	-0.155034	-1.20673
	OTU1460 (Lachnospiraceae_unclassified)	0.0543426	-0.599543
	OTU1461 (Defluviitaleaceae_Incertae_Sedis)	0.0248027	0.786104
	OTU1462 (Prevotella)	-0.190857	-0.0869852
	OTU1467 (Bacteria_unclassified)	-0.66243	0.19147
	OTU147 (Lachnospiraceae_unclassified)	3.08522	0.200986
	OTU1471 (Lachnospiraceae_unclassified)	-0.719944	0.138087
	OTU1474 (Ruminococcaceae_uncultured)	0.180469	1.82974
	OTU1477 (Lachnospiraceae_unclassified)	-0.0757219	0.305172
	OTU1478 (Alistipes)	-0.233016	-1.04436
	OTU1479 (Ruminococcaceae_uncultured)	0.140477	-0.451137
	OTU1480 (Ruminococcaceae_uncultured)	0.020303	0.278054
	OTU1481 (Blautia)	-0.262067	0.864998
	OTU1484 (Anaerotruncus)	0.163364	0.600934
	OTU1486 (Gastranaerophilales_norank)	0.110311	1.37165
	OTU1487 (Christensenellaceae_uncultured)	-0.0156588	0.49698
	OTU1489 (Defluviitaleaceae_Incertae_Sedis)	-0.100992	0.367204
	OTU1490 (Clostridiales_unclassified)	0.0849659	-0.350495
	OTU1491 (Ruminococcaceae_uncultured)	6.59205	-0.774318
	OTU1492 (Clostridiales_unclassified)	0.0754394	0.344934
	OTU1493 (Ruminococcaceae_unclassified)	0.248884	-0.287387
	OTU1494 (Paraprevotella)	-0.0631474	-0.11448
	OTU1495 (Bacteroides)	-0.273265	0.206738
	OTU1498 (Lachnospiraceae_unclassified)	0.0471139	0.688026
	OTU1499 (Clostridiales_unclassified)	-0.136044	-0.288036
	OTU15 (Sutterella)	-0.0309088	-0.129035
	OTU150 (Acinetobacter)	-0.062615	0.0496073
	OTU1500 (Clostridiales_unclassified)	-0.164679	-0.101161
	OTU1502 (Gordonibacter)	-0.0763388	0.0994301
	OTU1504 (Anaerostipes)	-0.0421931	0.0867521
	OTU1505 (Roseburia)	0.229646	-0.73707
	OTU1507 (Ruminococcus)	-0.0739604	0.0727263
	OTU1508 (Lachnospiraceae_Incertae_Sedis)	-0.763513	-1.19524
	OTU1509 (Hydrogenoanaerobacterium)	0.0585176	0.352937
	OTU1511 (Ruminococcaceae_Incertae_Sedis)	0.0370495	0.0405706
	OTU1512 (Rothia)	0.168074	-0.906169
	OTU1515 (Parabacteroides)	-0.104159	0.77914
	OTU1516 (Coprococcus)	8.95533	-0.922276
	OTU1517 (Anaerotruncus)	-0.164493	0.818001
	OTU1518 (Bacteria_unclassified)	0.318756	-1.04852
	OTU1519 (Sutterella)	-0.0313856	0.146545
	OTU1520 (Ruminococcus)	0.243552	-1.1333
	OTU1522 (Ruminococcaceae_uncultured)	-0.204201	-0.288624
	OTU1524 (Megasphaera)	-0.040072	-0.474481
	OTU153 (Clostridiales_unclassified)	-0.2593	-0.132284
	OTU1530 (Alistipes)	-0.193024	-1.54105
	OTU1532 (Odoribacter)	-0.289912	0.244129
	OTU1534 (Erysipelotrichaceae_Incertae_Sedis)	0.319449	1.56699
	OTU1537 (Bacteria_unclassified)	-0.0912857	0.259349
	OTU1538 (Hafnia)	-0.287029	0.437337
	OTU154 (Clostridiales_unclassified)	-0.187164	-1.15487
	OTU1541 (Ruminococcaceae_uncultured)	0.0523942	0.0994675
	OTU1542 (Gordonibacter)	0.258834	1.38584
	OTU1543 (Bacteroides)	-0.0713284	0.200345
	OTU1544 (Lachnospiraceae_unclassified)	-0.276506	-0.210481
	OTU1545 (Ruminococcaceae_uncultured)	0.014482	0.0389574
	OTU1546 (Clostridiales_unclassified)	3.74972	-0.998369
	OTU1547 (Coprococcus)	-0.0548064	-0.134158
	OTU1548 (Bacteroides)	-0.407017	-0.677309
	OTU1549 (Family_XIII_uncultured)	2.72019	-0.196168
	OTU1551 (Veillonellaceae_unclassified)	-0.126494	-0.24781
	OTU1552 (Lachnospiraceae_unclassified)	-0.55576	0.182725
	OTU1553 (Gastranaerophilales_norank)	0.0227798	0.288596
	OTU1554 (Bacteroides)	0.110945	-0.925594
	OTU1556 (Bacteroides)	-0.0481356	-1.05944
	OTU1557 (Firmicutes_unclassified)	-0.0220878	0.12317
	OTU1558 (Bacteroides)	-0.879035	0.545652
	OTU1559 (Bacteroidales_unclassified)	-0.13654	-0.243295
	OTU1560 (Clostridiales_unclassified)	0.187066	-0.860401
	OTU1562 (Lachnospiraceae_unclassified)	0.121226	0.175831
	OTU1563 (Parabacteroides)	-0.067373	0.55651
	OTU1564 (Lachnospiraceae_unclassified)	0.942087	-0.385135
	OTU1566 (Veillonellaceae_unclassified)	-0.0848217	-0.486364
	OTU1568 (Ruminococcaceae_unclassified)	2.04476	0.581466
	OTU1569 (Succinatimonas)	0.0399554	0.57482
	OTU1570 (Dorea)	-0.504773	0.0807239
	OTU1571 (Ruminococcaceae_unclassified)	-0.11181	-0.164973
	OTU1572 (Blautia)	-0.0699003	-0.292823
	OTU1577 (Paraprevotella)	0.0540623	-1.37171
	OTU158 (Bacteria_unclassified)	-0.0768075	-0.527253
	OTU1581 (Prevotella)	-0.130335	0.0795764
	OTU1582 (Ruminococcaceae_uncultured)	-0.236603	0.385735
	OTU1583 (Lachnospiraceae_unclassified)	-0.00458687	-0.221147
	OTU1584 (Prevotella)	-0.049812	0.339641
	OTU1585 (Alistipes)	-0.237324	0.387217
	OTU1588 (Bacteroides)	-0.0775705	0.40194
	OTU1589 (Bifidobacterium)	0.0867977	0.696906
	OTU159 (Lachnospiraceae_Incertae_Sedis)	-0.0914297	0.0361983
	OTU1590 (Family_XIII_uncultured)	-0.0454104	0.226006
	OTU1592 (Clostridiales_unclassified)	0.0315012	-0.154018
	OTU1593 (Bacteria_unclassified)	0.173989	-1.21172
	OTU1594 (Coriobacteriaceae_unclassified)	0.104942	0.620159
	OTU1595 (Bacteroides)	-0.0347747	-0.667934
	OTU1596 (Lachnospiraceae_unclassified)	-0.148448	0.565455
	OTU1597 (Ruminococcaceae_uncultured)	0.131876	-0.445593
	OTU1598 (Bacteria_unclassified)	-0.377616	1.32273
	OTU1599 (Psychrobacter)	0.0991121	0.343441
	OTU16 (Ruminococcaceae_unclassified)	-0.160797	-0.228642
	OTU1600 (Lachnospiraceae_unclassified)	0.399803	-0.508716
	OTU1601 (Clostridiales_unclassified)	-0.190651	-0.194608
	OTU1602 (Firmicutes_unclassified)	0.114442	0.886987
	OTU1603 (Dialister)	0.24427	0.674335
	OTU1604 (Prevotella)	-0.693906	-1.01308
	OTU1606 (Bacteroides)	-0.105066	-0.311149
	OTU1607 (Megamonas)	0.0472832	-0.304945
	OTU1608 (Bacteroides)	0.00997379	0.823617
	OTU1609 (Roseburia)	-0.0978243	0.302663
	OTU161 (Ruminococcaceae_uncultured)	0.365536	-0.509246
	OTU1611 (vadinBB60_norank)	0.263365	-0.593331
	OTU1613 (Phascolarctobacterium)	-0.124292	0.148716
	OTU1615 (Firmicutes_unclassified)	-0.0269862	-0.0771988
	OTU1616 (Bacteroides)	-0.20965	-0.463589
	OTU1619 (Sutterella)	-0.0920356	0.514958
	OTU1620 (Blautia)	-0.0990394	-0.382811
	OTU1621 (Blautia)	0.0094121	-0.77079
	OTU1623 (Clostridiales_unclassified)	-0.22166	-0.0217941
	OTU1624 (Parabacteroides)	-0.237324	0.387217
	OTU1625 (Prevotella)	0.0414696	-0.75111
	OTU1626 (Lachnospira)	-0.0749324	-0.591866
	OTU1627 (Lachnospiraceae_Incertae_Sedis)	-0.104027	-0.186379
	OTU1628 (Erysipelotrichaceae_uncultured)	0.234515	0.344114
	OTU163 (Lachnospiraceae_uncultured)	-0.15064	-0.223197
	OTU1630 (Parasutterella)	-0.104157	-0.237553
	OTU1631 (Defluviitaleaceae_Incertae_Sedis)	-0.171393	0.529239
	OTU1632 (Bacteroides)	-0.378368	-0.143952
	OTU1635 (Thalassospira)	0.0808916	1.20781
	OTU1638 (Catenibacterium)	-0.340988	0.930668
	OTU1639 (Lachnospiraceae_unclassified)	-0.0159263	0.286751
	OTU164 (Selenomonadales_unclassified)	0.202082	-0.23407
	OTU1642 (Bacteroidales_unclassified)	-0.0636737	-0.23888
	OTU1643 (Christensenellaceae_uncultured)	1.60129	0.167814
	OTU1645 (Bacteroides)	-0.184947	-0.0432427
	OTU1647 (Pseudobutyrivibrio)	-0.165487	0.122773
	OTU1648 (Bacteroidales_unclassified)	-0.107544	0.120221
	OTU1649 (Fusobacterium)	-0.358257	-0.492669
	OTU165 (Ruminococcaceae_unclassified)	0.925376	0.111508
	OTU1650 (Prevotellaceae_uncultured)	8.95533	-0.922276
	OTU1651 (Oribacterium)	-0.110956	-0.486119
	OTU1652 (Ruminococcaceae_unclassified)	-0.0590762	0.295899
	OTU1654 (Parabacteroides)	-0.0181279	0.216277
	OTU1655 (Klebsiella)	-0.092956	0.146214
	OTU1656 (Ruminococcaceae_unclassified)	-0.110299	-0.18155
	OTU1657 (Barnesiella)	-0.106827	-0.598819
	OTU1658 (Ruminococcaceae_uncultured)	-0.147833	-0.0135972
	OTU1659 (Bacteroidales_unclassified)	-0.0155845	0.488076
	OTU166 (Megamonas)	0.110945	-0.925594
	OTU1660 (Prevotella)	0.250711	2.26509
	OTU1661 (Faecalibacterium)	8.54335	-0.895738
	OTU1663 (Bacteroides)	-0.229457	-0.0834412
	OTU1664 (Ruminococcaceae_unclassified)	0.396051	0.357445
	OTU1665 (Ruminococcaceae_uncultured)	-0.239447	0.11538
	OTU1666 (Megamonas)	-0.217639	-0.574137
	OTU1667 (Ruminococcaceae_uncultured)	0.935119	0.0800143
	OTU1668 (Roseburia)	-0.028371	-0.00777125
	OTU1669 (Bacteroides)	-0.230068	-0.426009
	OTU1671 (Lachnospiraceae_unclassified)	-0.0578704	0.0138703
	OTU1672 (Prevotella)	-0.213963	-0.826373
	OTU1674 (RF9_norank)	0.0433897	-0.337555
	OTU1675 (Anaerostipes)	-0.156502	-0.528103
	OTU1676 (Faecalibacterium)	0.16731	0.0503079
	OTU1678 (Bacteroides)	-0.241856	-0.675646
	OTU168 (Lachnospiraceae_uncultured)	0.0659104	0.0954142
	OTU1680 (Desulfovibrio)	0.281986	2.92815
	OTU1681 (Coprococcus)	-0.00756711	0.269922
	OTU1685 (Dorea)	0.186305	-0.248222
	OTU1686 (Firmicutes_unclassified)	-0.145888	-0.428594
	OTU1687 (Lactobacillus)	-0.227639	-1.55422
	OTU1688 (Faecalibacterium)	0.718409	0.121808
	OTU169 (Clostridiales_unclassified)	-0.384651	-0.207172
	OTU1690 (Megamonas)	-0.292007	-0.956988
	OTU1692 (Bacteroides)	-0.237271	0.189344
	OTU1694 (Ruminococcus)	-0.274431	-0.00302265
	OTU1695 (Peptococcaceae_uncultured)	-0.193024	-1.54105
	OTU1699 (Lachnospiraceae_unclassified)	0.441062	0.204871
	OTU170 (Prevotella)	-0.171725	-0.112464
	OTU1701 (Bacteroides)	-0.123867	-0.0305787
	OTU1703 (Bacteroidales_unclassified)	0.0621716	-0.0748789
	OTU1704 (Bacteroidales_unclassified)	0.081228	-0.397828
	OTU1708 (Faecalibacterium)	0.0432997	0.511488
	OTU1709 (Bacteroides)	-0.170066	-0.251377
	OTU171 (Alloprevotella)	-0.611554	-1.17557
	OTU1710 (RF9_norank)	0.0786579	0.633502
	OTU1711 (Bacteroidales_unclassified)	0.0711281	0.476303
	OTU1712 (Christensenellaceae_uncultured)	0.305803	1.38524
	OTU1716 (Barnesiella)	-0.0904557	-0.428722
	OTU1717 (Lachnospiraceae_Incertae_Sedis)	-0.112263	-0.546764
	OTU172 (Lactobacillus)	-0.00910525	-0.932833
	OTU1721 (Lachnospiraceae_unclassified)	0.146725	-0.0187247
	OTU1722 (Neisseria)	-0.138983	0.0586646
	OTU1723 (Christensenellaceae_uncultured)	0.0362829	-0.181848
	OTU1724 (Faecalibacterium)	-0.075934	-0.280576
	OTU1727 (Megamonas)	-0.0150275	-0.116275
	OTU1728 (Bacteroides)	-0.40633	-0.317669
	OTU1729 (Lachnospiraceae_uncultured)	-0.0321972	-0.542563
	OTU1730 (Ruminococcaceae_uncultured)	-0.59937	-0.875178
	OTU1731 (Lachnospiraceae_Incertae_Sedis)	-0.392927	-0.827985
	OTU1735 (Ruminococcaceae_unclassified)	0.318756	-1.04852
	OTU1737 (Ruminococcus)	0.267157	1.53172
	OTU174 (Lachnospiraceae_unclassified)	2.60857	-0.337227
	OTU1740 (Ruminococcaceae_uncultured)	-0.224613	0.00478611
	OTU1741 (Bifidobacterium)	0.120342	0.646076
	OTU1744 (Ruminococcus)	-0.123981	0.000174359
	OTU1745 (Megamonas)	-0.135229	0.768586
	OTU1747 (Streptococcus)	0.130231	-0.583447
	OTU1748 (Bacteria_unclassified)	0.0939649	0.105259
	OTU175 (Bacteroides)	-0.167898	0.355553
	OTU1750 (Lachnospiraceae_Incertae_Sedis)	-0.107544	0.120221
	OTU1751 (Anaerotruncus)	-0.14148	-0.39885
	OTU1752 (Bacteroides)	-0.500924	0.383773
	OTU1753 (Ruminococcaceae_Incertae_Sedis)	-0.249104	-1.12073
	OTU1754 (Lachnospira)	0.084029	-0.00566051
	OTU1755 (Lachnospiraceae_unclassified)	-0.0457865	0.0592093
	OTU1756 (Clostridiales_unclassified)	-0.0481356	-1.05944
	OTU1757 (Blautia)	0.00621008	0.51193
	OTU1758 (Bacteroides)	-0.114045	-0.00784304
	OTU1762 (Family_XIII_uncultured)	0.429752	0.00650453
	OTU1763 (Desulfovibrio)	0.0770895	0.800384
	OTU1764 (Bacteria_unclassified)	0.0310583	0.341782
	OTU1765 (Firmicutes_unclassified)	-0.0218664	0.0991295
	OTU1766 (Bacteria_unclassified)	0.0506658	-1.12428
	OTU1768 (Enterobacteriaceae_unclassified)	-0.120488	-0.151369
	OTU177 (Bacteroidales_unclassified)	-0.198304	-0.541825
	OTU1771 (Bacteroidales_unclassified)	-0.0159912	-0.622546
	OTU1773 (Ruminococcaceae_unclassified)	-0.249932	0.201321
	OTU1775 (Selenomonadales_unclassified)	0.679264	0.677365
	OTU1779 (Bacteroides)	-0.0305724	0.552443
	OTU1781 (Clostridiales_unclassified)	3.61774	-0.279904
	OTU1782 (Bacteroides)	-0.0369355	-0.446715
	OTU1784 (Lachnospiraceae_unclassified)	-0.100665	-0.069111
	OTU1786 (Lachnospiraceae_unclassified)	-0.133062	0.160353
	OTU1787 (Bacteroides)	-0.155823	0.422474
	OTU1788 (Bacteroides)	-0.128199	0.0725628
	OTU1789 (RF9_norank)	-0.0343227	0.440778
	OTU1790 (Paraprevotella)	-0.224702	-0.407909
	OTU1792 (Porphyromonadaceae_unclassified)	-0.0544262	0.783081
	OTU1793 (Gardnerella)	-0.119933	-0.669933
	OTU1797 (Ruminococcaceae_unclassified)	-0.38001	-0.135872
	OTU1798 (Lachnospiraceae_unclassified)	0.127801	0.738917
	OTU1799 (Bacteria_unclassified)	-0.2593	-0.132284
	OTU18 (Bacteroides)	-0.289912	0.244129
	OTU180 (Lachnospiraceae_unclassified)	0.306179	-0.0957283
	OTU1800 (Ruminococcaceae_unclassified)	-0.278758	0.133762
	OTU1802 (Bacteroides)	-0.251254	-0.248549
	OTU1803 (Lachnospiraceae_unclassified)	-0.183453	-0.37687
	OTU1804 (NB1-n_norank)	1.00313	-0.57524
	OTU1805 (Clostridiales_unclassified)	-0.193374	-0.437852
	OTU1807 (Bacteria_unclassified)	0.207853	0.0308075
	OTU1808 (Blautia)	-0.00925308	-0.402514
	OTU1810 (Prevotella)	-0.763513	-1.19524
	OTU1811 (Lachnospiraceae_unclassified)	-0.139038	0.12753
	OTU1812 (Howardella)	-0.0334174	0.330769
	OTU1813 (Bacteroides)	-0.174348	0.168109
	OTU1814 (Phascolarctobacterium)	0.0506658	-1.12428
	OTU1816 (Lachnospiraceae_uncultured)	-0.38001	-0.135872
	OTU1820 (Parabacteroides)	-0.560513	-1.31998
	OTU1821 (Collinsella)	0.305401	0.763136
	OTU1822 (Ruminococcaceae_uncultured)	-0.178667	-0.0998565
	OTU1823 (Ruminococcaceae_uncultured)	-0.180207	0.685723
	OTU1824 (Prevotella)	-0.292506	-0.454362
	OTU1825 (Bacteroides)	0.0562503	0.0992265
	OTU1826 (Paraprevotella)	-0.0442579	-0.771538
	OTU1829 (Alistipes)	-0.296101	0.0496558
	OTU183 (S24-7_norank)	0.200693	1.54012
	OTU1830 (Firmicutes_unclassified)	-0.296679	-1.24092
	OTU1831 (Ruminococcaceae_unclassified)	0.318756	-1.04852
	OTU1833 (Bacteroides)	-0.197229	-0.108903
	OTU1834 (Bacteroides)	-0.090632	-0.145584
	OTU1837 (Firmicutes_unclassified)	-0.0861341	0.298065
	OTU184 (Bacteroidales_unclassified)	0.208833	-0.46332
	OTU1840 (Lachnospiraceae_unclassified)	-0.313396	0.020787
	OTU1841 (Bacteroides)	-0.0932868	-0.688146
	OTU1842 (Bacteroides)	-0.108765	-0.251292
	OTU1843 (Clostridiales_unclassified)	0.000850822	-0.570377
	OTU1845 (Prevotella)	-0.114717	0.0441043
	OTU1846 (Phascolarctobacterium)	0.032005	-0.62576
	OTU1847 (Lachnospiraceae_unclassified)	-0.118614	-0.0627848
	OTU1850 (Erysipelotrichaceae_unclassified)	0.704703	-0.818751
	OTU1851 (Bacteria_unclassified)	-0.141764	0.182845
	OTU1852 (Ruminococcaceae_Incertae_Sedis)	-0.193024	-1.54105
	OTU1853 (Bacteroides)	0.136477	0.954785
	OTU1854 (Faecalibacterium)	0.104967	-0.00884988
	OTU1855 (Bilophila)	-0.0765094	0.165003
	OTU1856 (Ruminococcaceae_Incertae_Sedis)	1.37381	-0.0844586
	OTU1857 (Thalassospira)	0.0646225	0.377902
	OTU1858 (Cloacibacillus)	-0.264804	-0.459517
	OTU1861 (Anaerotruncus)	-0.17636	-0.0758185
	OTU1862 (Lachnospiraceae_unclassified)	-0.116507	-0.146554
	OTU1864 (Anaerotruncus)	-0.0709524	0.270481
	OTU1865 (Alistipes)	-0.468413	-0.0904737
	OTU1867 (Lachnospiraceae_unclassified)	-0.150987	-1.08019
	OTU187 (Christensenellaceae_unclassified)	-0.00798497	-0.0638676
	OTU1870 (Ruminococcaceae_uncultured)	0.155624	-0.000597795
	OTU1872 (Bacteroides)	0.0407211	-0.850099
	OTU1873 (Lactobacillus)	-0.45237	0.0225521
	OTU1874 (Ruminococcaceae_unclassified)	0.201087	0.206602
	OTU1875 (Ruminococcaceae_unclassified)	-0.0405901	0.222964
	OTU1876 (Christensenella)	-0.0542897	0.284233
	OTU1877 (Megamonas)	-0.231127	1.58323
	OTU1878 (Prevotella)	0.110736	-0.155122
	OTU1879 (Ruminococcaceae_uncultured)	0.00735489	1.4639
	OTU188 (Sutterella)	0.0756801	-0.631825
	OTU1880 (Bacteria_unclassified)	-0.0481356	-1.05944
	OTU1881 (Clostridiales_unclassified)	-0.176296	-0.742711
	OTU1882 (Haemophilus)	-0.20472	-0.107636
	OTU1886 (Clostridiales_unclassified)	0.0407211	-0.850099
	OTU1887 (Bacteroides)	-0.35338	0.120559
	OTU1888 (Bacteroides)	-0.308087	-0.624053
	OTU1889 (Ruminococcaceae_Incertae_Sedis)	-0.560513	-1.31998
	OTU189 (Veillonellaceae_unclassified)	0.0784892	-0.0338848
	OTU1890 (Ruminococcaceae_uncultured)	1.24569	0.33075
	OTU1891 (Lachnospiraceae_Incertae_Sedis)	-0.118394	-0.0765229
	OTU1892 (Bacteroides)	-0.0963996	0.25885
	OTU1894 (Ruminococcaceae_uncultured)	5.23926	-1.0383
	OTU1896 (Ruminococcaceae_unclassified)	-0.249104	-1.12073
	OTU1897 (Ruminococcus)	-0.0618854	-0.288029
	OTU1898 (Megamonas)	0.100518	-0.233621
	OTU1899 (Coprobacter)	-0.00501585	1.26977
	OTU1901 (Lachnospiraceae_unclassified)	-0.147432	-0.269986
	OTU1903 (Clostridiales_unclassified)	-0.107544	0.120221
	OTU1904 (Parabacteroides)	-0.16645	-0.0735972
	OTU1905 (Clostridiales_unclassified)	-0.521415	0.436226
	OTU1906 (S24-7_norank)	0.397317	0.225179
	OTU1909 (Faecalibacterium)	0.0245216	0.0810871
	OTU191 (Ruminococcaceae_unclassified)	0.0415909	1.48713
	OTU1910 (Lachnospiraceae_unclassified)	-0.2593	-0.132284
	OTU1911 (Bacteroides)	-0.0403777	-0.114906
	OTU1913 (Prevotella)	0.00831874	0.918072
	OTU1914 (Bacteria_unclassified)	-0.520818	-1.86241
	OTU1915 (Bacteroides)	-0.0713528	0.64892
	OTU1916 (Bacteroidales_unclassified)	-0.270977	0.118359
	OTU1917 (Erysipelotrichaceae_uncultured)	0.0565404	-0.349053
	OTU1921 (Mitsuokella)	0.0128288	-0.273524
	OTU1922 (Alistipes)	-0.0159545	0.284681
	OTU1923 (Clostridiales_unclassified)	-0.297774	-0.285467
	OTU1925 (Megamonas)	-0.133335	0.198569
	OTU1926 (Lachnospiraceae_unclassified)	-0.0717046	-0.307774
	OTU1927 (Bacteria_unclassified)	-0.0542209	0.0342618
	OTU1928 (Lachnospiraceae_unclassified)	0.200694	-0.688802
	OTU1929 (Blautia)	0.00944157	0.176702
	OTU193 (Ruminococcaceae_Incertae_Sedis)	-0.107544	0.120221
	OTU1931 (Corynebacterium)	-0.127465	-0.373801
	OTU1933 (Prevotella)	0.0578641	-0.408043
	OTU1935 (Bacteroides)	-0.159519	-0.162826
	OTU1937 (Lachnospiraceae_unclassified)	-0.174443	0.652496
	OTU1938 (Comamonas)	-0.284663	-0.574329
	OTU1939 (Clostridiales_unclassified)	0.110223	-0.0278957
	OTU1941 (Ruminococcaceae_uncultured)	0.187563	0.672265
	OTU1943 (Bacteroides)	-0.0013751	-0.261499
	OTU1946 (Lachnospiraceae_unclassified)	1.69362	-0.213763
	OTU195 (Paraprevotella)	-0.0199178	-0.247917
	OTU1950 (Lachnospiraceae_unclassified)	-0.0807299	-0.0929496
	OTU1951 (Lachnospiraceae_Incertae_Sedis)	-0.118324	-0.113269
	OTU1952 (Ruminococcaceae_uncultured)	0.0751815	0.727427
	OTU1953 (Bacteroides)	-0.0280231	0.121253
	OTU1954 (Barnesiella)	-0.101315	0.0687398
	OTU1956 (Clostridiales_unclassified)	-0.122222	0.210896
	OTU1958 (Prevotella)	0.137555	-0.329724
	OTU1960 (Dialister)	-0.0810345	-0.53017
	OTU1961 (Bacteria_unclassified)	-0.307254	-0.40304
	OTU1963 (Bacteroides)	-0.132295	0.0471167
	OTU1964 (Anaerofustis)	-0.0887485	-0.130764
	OTU1966 (Prevotellaceae_unclassified)	0.137555	-0.329724
	OTU1967 (Lachnospiraceae_Incertae_Sedis)	0.347933	0.169815
	OTU1968 (Roseburia)	1.06547	-0.229857
	OTU197 (Blautia)	0.0383269	-0.341372
	OTU1970 (Pseudobutyrivibrio)	0.256861	0.376365
	OTU1971 (Bacteroides)	-0.106827	-0.598819
	OTU1973 (Succinivibrio)	0.270792	0.920269
	OTU1974 (Ruminococcaceae_uncultured)	-0.0568797	-0.0582872
	OTU1976 (NB1-n_norank)	0.169722	1.01744
	OTU1977 (Oscillospira)	-0.088894	-0.0889289
	OTU198 (Bacteroides)	-0.140349	0.0195887
	OTU1980 (Ruminococcaceae_uncultured)	0.255485	0.447011
	OTU1982 (Parabacteroides)	-0.0822384	-0.414158
	OTU1983 (Ruminococcaceae_uncultured)	-0.375691	-0.505461
	OTU1984 (Lachnospiraceae_Incertae_Sedis)	-0.302578	0.0786403
	OTU1985 (Christensenellaceae_uncultured)	-0.02521	0.285809
	OTU1988 (Alistipes)	-0.0713528	0.64892
	OTU199 (Alphaproteobacteria_unclassified)	-0.763513	-1.19524
	OTU1991 (Faecalibacterium)	-0.0969965	0.37807
	OTU1992 (Coriobacteriaceae_uncultured)	0.184711	-0.219007
	OTU1994 (S24-7_norank)	0.14659	1.272
	OTU1995 (Bacteroidales_unclassified)	-0.117911	-0.0145228
	OTU1996 (Coprococcus)	-0.0446529	-0.348825
	OTU1997 (Lachnospiraceae_unclassified)	-0.0517131	0.187114
	OTU1999 (Ruminococcaceae_Incertae_Sedis)	0.119912	0.431653
	OTU20 (Bacteria_unclassified)	-0.0139769	0.314585
	OTU2000 (Ruminococcus)	-0.32493	0.412353
	OTU2002 (Megamonas)	-0.194519	0.118881
	OTU2004 (Lachnospiraceae_Incertae_Sedis)	0.0453712	-0.103688
	OTU2006 (Lachnospiraceae_unclassified)	0.224456	-0.745324
	OTU2007 (Lachnospiraceae_unclassified)	1.15085	0.0843849
	OTU2012 (Ruminococcaceae_unclassified)	0.102204	0.380471
	OTU2014 (Faecalibacterium)	0.231241	0.163096
	OTU2018 (Bacteroides)	-0.0234758	-0.210559
	OTU202 (Thalassospira)	0.0167634	-0.156199
	OTU2020 (Bacteroidales_unclassified)	-0.0713528	0.64892
	OTU2024 (Lachnospiraceae_unclassified)	0.137303	0.389397
	OTU2025 (Ruminococcaceae_Incertae_Sedis)	0.0112284	-0.118743
	OTU2026 (Ruminococcaceae_uncultured)	-0.0188341	0.144226
	OTU2027 (Lachnospiraceae_Incertae_Sedis)	0.0321983	0.731162
	OTU2028 (Alistipes)	-0.0713528	0.64892
	OTU2029 (Bacteroides)	-0.0647402	-0.508624
	OTU203 (Blautia)	0.0153362	1.50106
	OTU2033 (Asteroleplasma)	-0.152463	0.711978
	OTU2035 (RF9_norank)	-0.156771	-0.462064
	OTU2037 (Roseburia)	-0.124391	0.108967
	OTU2038 (Roseburia)	0.0701583	0.0343952
	OTU2039 (Lachnospiraceae_Incertae_Sedis)	-0.179155	0.00639601
	OTU2041 (Lactobacillus)	0.0407211	-0.850099
	OTU2045 (Porphyromonadaceae_uncultured)	-0.306346	-0.653529
	OTU2048 (Dorea)	-0.318316	0.674336
	OTU2049 (Ruminococcaceae_uncultured)	-0.114907	0.0923015
	OTU205 (Parabacteroides)	-0.0932788	0.268255
	OTU2050 (Lactobacillus)	-0.206944	-0.113104
	OTU2052 (Anaerotruncus)	-0.312276	-0.858098
	OTU2053 (Lachnospiraceae_Incertae_Sedis)	-0.106699	0.00638166
	OTU2057 (Anaerotruncus)	-0.125558	-0.12225
	OTU2059 (Firmicutes_unclassified)	-0.0713528	0.64892
	OTU2064 (Bacteroides)	-0.238816	0.114808
	OTU2066 (Ruminococcaceae_unclassified)	1.48508	0.478777
	OTU2070 (Ruminococcaceae_unclassified)	0.216751	0.84176
	OTU2071 (Ruminococcaceae_uncultured)	-0.318271	-0.131345
	OTU2073 (Bacteroidales_unclassified)	-0.0352253	-0.236064
	OTU2075 (vadinBB60_norank)	-0.585116	0.503735
	OTU2076 (Lachnospiraceae_Incertae_Sedis)	-0.093922	-0.527562
	OTU208 (Bacteroidetes_unclassified)	-0.125852	0.298066
	OTU2080 (Lachnospira)	-0.125567	-0.20471
	OTU2081 (Christensenella)	0.0478304	0.972108
	OTU2082 (Lachnospiraceae_uncultured)	-0.077315	0.0103183
	OTU2083 (Acetanaerobacterium)	0.4468	0.0682542
	OTU2084 (Ruminococcus)	0.255851	0.801783
	OTU2085 (Peptococcaceae_uncultured)	0.284687	1.23513
	OTU2087 (Ruminococcus)	-0.121011	-0.256361
	OTU2088 (Firmicutes_unclassified)	-0.143865	-0.0121415
	OTU2089 (Lachnospiraceae_unclassified)	-0.199719	-0.373863
	OTU209 (Bacteroides)	-0.0797601	-0.0482806
	OTU2094 (Lactococcus)	-0.175456	-0.226666
	OTU2095 (Erysipelotrichaceae_Incertae_Sedis)	-0.0554011	0.0505106
	OTU2097 (Ruminococcaceae_uncultured)	-0.38001	-0.135872
	OTU2099 (Lachnospiraceae_Incertae_Sedis)	-0.0723391	-0.18146
	OTU21 (Christensenellaceae_uncultured)	0.000218304	0.294143
	OTU210 (Ruminococcaceae_unclassified)	-0.179635	-2.18329
	OTU2100 (Clostridiales_unclassified)	0.0751917	0.152049
	OTU2102 (Alistipes)	0.389685	0.854226
	OTU2105 (Ruminococcaceae_uncultured)	3.09827	-0.76421
	OTU2107 (Clostridiaceae_1_unclassified)	0.0601849	-0.469936
	OTU2108 (Defluviitaleaceae_uncultured)	0.173849	-0.0100212
	OTU2109 (Clostridiales_unclassified)	-0.147018	-0.270391
	OTU2111 (Clostridiales_unclassified)	-0.0929305	-0.129187
	OTU2112 (Ruminococcaceae_unclassified)	1.35182	0.11813
	OTU2114 (vadinBB60_norank)	0.31778	1.41128
	OTU2117 (Clostridiales_unclassified)	-0.390177	-0.939682
	OTU2118 (Ruminococcaceae_uncultured)	-0.138731	-0.279731
	OTU2119 (Ruminococcaceae_uncultured)	1.15222	-0.796474
	OTU2120 (RF9_norank)	0.352839	-0.696263
	OTU2123 (Lachnospiraceae_unclassified)	-0.763513	-1.19524
	OTU2124 (Ruminococcaceae_uncultured)	-0.104645	0.0745014
	OTU2126 (Streptococcus)	-0.457839	0.03719
	OTU2128 (Prevotella)	0.119248	0.170689
	OTU2129 (Clostridiales_unclassified)	0.134065	0.665007
	OTU213 (Lachnospiraceae_unclassified)	0.138983	0.0788575
	OTU2130 (Bacteroides)	-0.0481356	-1.05944
	OTU2131 (Alistipes)	0.0352832	-0.565253
	OTU2132 (Phascolarctobacterium)	-0.0917681	-0.0870146
	OTU2134 (Bacteroides)	-0.103447	0.107276
	OTU2135 (Clostridiales_unclassified)	1.67509	-0.178762
	OTU2137 (Christensenellaceae_uncultured)	2.91147	0.254932
	OTU2138 (Prevotella)	-0.125245	0.282983
	OTU2139 (Phascolarctobacterium)	1.54216	-0.216098
	OTU2140 (Fusobacterium)	-0.110465	-0.28955
	OTU2143 (Ruminococcaceae_uncultured)	0.210695	-0.394005
	OTU2145 (Bacteroides)	-0.141845	-0.0246018
	OTU2146 (Bacteroides)	0.224456	-0.745324
	OTU2147 (Ruminococcaceae_unclassified)	0.129857	0.391328
	OTU2148 (Bacteroides)	-0.175048	-0.35418
	OTU215 (Lachnospiraceae_Incertae_Sedis)	-0.106417	-0.211509
	OTU2150 (Streptococcus)	-0.0713528	0.64892
	OTU2153 (Bacteria_unclassified)	-0.368141	-0.318667
	OTU2154 (Lactobacillus)	-0.0236294	1.62801
	OTU2155 (Bacteroides)	0.110945	-0.925594
	OTU2156 (Bacilli_unclassified)	-0.107544	0.120221
	OTU2158 (Lachnospiraceae_unclassified)	-0.0956761	-0.0478333
	OTU216 (Lampropedia)	0.0683531	-0.149886
	OTU2162 (Subdoligranulum)	0.0271407	-0.170391
	OTU2163 (Bacteroides)	0.0243965	-0.891953
	OTU2164 (Lachnospiraceae_Incertae_Sedis)	0.000300805	-0.53501
	OTU2165 (Coprobacillus)	-0.109366	0.179733
	OTU2167 (Clostridiales_unclassified)	-0.248495	0.519961
	OTU2168 (Actinomyces)	-0.122271	0.349678
	OTU2171 (Bacteroidales_unclassified)	-0.147214	-0.206573
	OTU2178 (Dialister)	-0.649803	-0.870695
	OTU2179 (Bacteroides)	0.0662749	-0.542749
	OTU218 (Lachnospiraceae_unclassified)	8.95533	-0.922276
	OTU2182 (Faecalibacterium)	0.0344705	0.0182382
	OTU2184 (Faecalibacterium)	-0.00168151	0.404749
	OTU2185 (Lachnospiraceae_uncultured)	-0.125592	-0.895116
	OTU2186 (Bacteria_unclassified)	-0.27518	-0.962932
	OTU2187 (Bacteroides)	-0.168874	-0.144942
	OTU2188 (RC9_gut_group)	7.98904	-0.949416
	OTU219 (Clostridiales_unclassified)	-0.374297	-0.419656
	OTU2190 (Bacteroides)	-0.289912	0.244129
	OTU2193 (Bacteroides)	0.0646225	0.377902
	OTU2195 (Granulicatella)	-0.0140583	0.0334846
	OTU2196 (Bacteroides)	-0.187388	-0.382217
	OTU2197 (Desulfovibrio)	-0.0165977	0.521118
	OTU2198 (Peptococcus)	-0.193225	-1.40499
	OTU2199 (Lachnospiraceae_unclassified)	-0.150862	-0.807369
	OTU22 (Aggregatibacter)	-0.128639	0.644359
	OTU220 (Alistipes)	0.0542088	-0.245495
	OTU2203 (Lachnospiraceae_uncultured)	-0.17721	0.651754
	OTU2205 (Ruminococcaceae_unclassified)	-0.0847311	-0.200458
	OTU2206 (Streptococcus)	-0.221186	-0.71287
	OTU2208 (Lachnospiraceae_unclassified)	-0.302884	0.123619
	OTU221 (Bacteria_unclassified)	-0.157184	-0.000842314
	OTU2210 (Lachnospiraceae_unclassified)	-0.0359931	-0.265405
	OTU2211 (Clostridiales_unclassified)	0.0812591	-0.0235954
	OTU2212 (Porphyromonadaceae_unclassified)	0.241589	0.425915
	OTU2213 (Lachnospiraceae_uncultured)	-0.00368553	-0.548191
	OTU2214 (Firmicutes_unclassified)	-0.170042	-0.86329
	OTU2216 (Ruminococcaceae_uncultured)	-0.0737418	0.228039
	OTU222 (Bacteroides)	-0.00283674	0.50638
	OTU2220 (Family_XIII_uncultured)	0.240945	0.731337
	OTU2221 (Megamonas)	0.17994	-0.250777
	OTU2222 (Megasphaera)	-0.0940657	-0.00492288
	OTU2223 (Bacteroidales_unclassified)	-0.116567	-0.307087
	OTU2224 (Bacteroidales_unclassified)	-0.237324	0.387217
	OTU2226 (Bacteroides)	-0.145979	0.146752
	OTU2227 (Ruminococcaceae_uncultured)	0.00783617	-0.712654
	OTU2228 (Firmicutes_unclassified)	-0.185759	0.186948
	OTU223 (Ruminococcaceae_uncultured)	0.044709	0.122131
	OTU2230 (Bacteroidales_unclassified)	0.0157052	-0.476493
	OTU2231 (Streptococcus)	-0.17572	-1.27508
	OTU2232 (Ruminococcaceae_uncultured)	0.983392	-0.0749163
	OTU2234 (Bacteroides)	-0.520818	-1.86241
	OTU2236 (Bacteria_unclassified)	-0.730306	0.472263
	OTU2238 (Bacteroides)	-0.211049	-0.359747
	OTU2242 (Lachnospiraceae_unclassified)	-0.0010376	-0.973228
	OTU2243 (Anaerotruncus)	1.4554	0.0150764
	OTU2248 (Bacteria_unclassified)	-0.091104	0.0329517
	OTU2249 (Subdoligranulum)	-0.0687773	0.058818
	OTU225 (Bacteroides)	-0.258204	-0.611374
	OTU2250 (Bacteroides)	-0.333888	-0.300118
	OTU2251 (Bacteria_unclassified)	-0.0436443	0.331383
	OTU2252 (Clostridiales_unclassified)	-0.0446002	0.00817173
	OTU2253 (Ruminococcaceae_Incertae_Sedis)	0.321883	0.334744
	OTU2254 (Lactobacillus)	-0.0481356	-1.05944
	OTU2255 (Prevotella)	-0.31396	-0.703957
	OTU2258 (Ruminococcaceae_uncultured)	-0.237324	0.387217
	OTU2260 (Bacteria_unclassified)	-0.0331153	-0.375439
	OTU2261 (Ruminococcaceae_uncultured)	-0.0291706	0.522181
	OTU2262 (Bacteroidales_unclassified)	0.0731437	0.903509
	OTU2263 (Bacteroidales_unclassified)	-0.179635	-2.18329
	OTU2264 (Ruminococcaceae_uncultured)	8.00141	-0.93622
	OTU2268 (Bacteria_unclassified)	-0.457591	0.210556
	OTU2269 (Ruminococcus)	-0.386247	-0.0997665
	OTU227 (Megamonas)	0.136167	0.058564
	OTU2271 (Erysipelotrichaceae_uncultured)	-0.103881	-0.0237132
	OTU2272 (Bacteria_unclassified)	0.143482	0.39156
	OTU2275 (Porphyromonas)	0.104282	1.74935
	OTU2276 (Roseburia)	-0.0664479	0.181275
	OTU2278 (Ruminococcaceae_unclassified)	0.881256	-0.388968
	OTU228 (Bacteria_unclassified)	-0.105075	0.189076
	OTU2280 (Oscillibacter)	0.205939	-0.346619
	OTU2281 (Clostridiales_unclassified)	0.127801	0.738917
	OTU2282 (Lachnospiraceae_Incertae_Sedis)	0.0356265	-0.094594
	OTU2283 (Family_XIII_Incertae_Sedis)	-0.55576	0.182725
	OTU2285 (Lactobacillus)	-0.214721	-0.853254
	OTU2286 (Clostridiales_unclassified)	-0.164452	0.272032
	OTU2287 (Blautia)	-0.0151588	-0.499345
	OTU2288 (Bacteroides)	-0.0353322	0.381764
	OTU2289 (Christensenellaceae_uncultured)	-0.114575	0.704509
	OTU229 (Lachnospiraceae_unclassified)	0.0876182	-0.0594646
	OTU2290 (Bacteroides)	0.318756	-1.04852
	OTU2291 (Prevotellaceae_unclassified)	0.251383	-0.0898639
	OTU2293 (Bacteroides)	0.0974217	-0.796832
	OTU2294 (Bacteria_unclassified)	0.0407211	-0.850099
	OTU2295 (Parabacteroides)	-0.0990834	0.069911
	OTU2296 (Bacteroides)	-0.266051	-0.382719
	OTU2299 (Subdoligranulum)	-0.164493	0.818001
	OTU230 (Firmicutes_unclassified)	0.372232	1.77742
	OTU2301 (Bacteroidales_unclassified)	-0.237324	0.387217
	OTU2303 (Bacteria_unclassified)	0.349942	1.20024
	OTU2304 (Bacteroides)	-0.11083	0.0148077
	OTU2306 (Prevotella)	0.173989	-1.21172
	OTU2307 (Alistipes)	-0.0931029	-0.843852
	OTU2309 (Bacteroides)	-0.377616	1.32273
	OTU2310 (Lactobacillus)	-0.0492413	-0.877511
	OTU2312 (Alistipes)	-0.084199	0.079936
	OTU2316 (Porphyromonadaceae_unclassified)	-0.219396	-0.0581071
	OTU2317 (Bacteroides)	-0.278858	-0.201864
	OTU2318 (Coprococcus)	0.118393	-0.587512
	OTU232 (Bacteria_unclassified)	0.0539861	1.25007
	OTU2321 (Prevotella)	-0.108734	0.375643
	OTU2322 (Lachnospiraceae_unclassified)	0.142268	0.363714
	OTU2323 (Bacteria_unclassified)	0.00403742	-0.377897
	OTU2324 (Ruminococcaceae_uncultured)	0.707026	0.0622785
	OTU2326 (Ruminococcaceae_Incertae_Sedis)	0.223675	-0.310341
	OTU2327 (Lachnospiraceae_unclassified)	8.95533	-0.922276
	OTU2329 (Roseburia)	0.592195	-0.458145
	OTU233 (Bacteroides)	-0.064613	-1.12174
	OTU2330 (Ruminococcaceae_unclassified)	-0.0665886	-0.248151
	OTU2332 (Bacteroides)	-0.0772757	-0.881969
	OTU2333 (RF9_norank)	-0.179635	-2.18329
	OTU2335 (Ruminococcus)	-0.115207	0.604205
	OTU2337 (Phascolarctobacterium)	-0.269357	0.34285
	OTU2338 (Lachnospiraceae_unclassified)	-0.0626679	-0.676318
	OTU2339 (Bacteroidales_unclassified)	-0.0460656	0.160339
	OTU234 (RC9_gut_group)	0.416941	0.0598897
	OTU2340 (Barnesiella)	-0.144606	-0.315004
	OTU2341 (Megasphaera)	-0.223526	0.0709073
	OTU2342 (Firmicutes_unclassified)	-0.0283635	0.0935384
	OTU2344 (Lachnospiraceae_unclassified)	-0.0355987	-0.147915
	OTU2348 (Bacteroides)	0.0766141	0.63154
	OTU2349 (Lachnospiraceae_Incertae_Sedis)	-0.179623	-0.340652
	OTU2351 (Candidatus_Saccharimonas)	-0.230537	-0.393977
	OTU2352 (Lachnospiraceae_unclassified)	-0.00222775	-0.161254
	OTU2353 (Bacteria_unclassified)	-0.372459	-0.493261
	OTU2354 (Bacteroides)	-0.249104	-1.12073
	OTU2357 (Lachnospiraceae_unclassified)	8.95533	-0.922276
	OTU2358 (Peptoniphilus)	0.0900041	1.29468
	OTU2359 (Parabacteroides)	-0.105075	0.189076
	OTU2360 (Prevotellaceae_uncultured)	8.95533	-0.922276
	OTU2362 (Acidaminococcus)	-0.233694	-0.519463
	OTU2365 (Acidaminococcus)	1.06452	1.16297
	OTU2367 (Defluviitaleaceae_Incertae_Sedis)	-0.150067	0.380422
	OTU2369 (Prevotellaceae_uncultured)	0.113779	0.42607
	OTU2370 (Family_XIII_uncultured)	0.153903	0.799627
	OTU2372 (Ruminococcaceae_uncultured)	0.316445	1.39733
	OTU2373 (Clostridiales_unclassified)	0.102205	0.0199939
	OTU2374 (Prevotella)	-0.0102659	-0.141556
	OTU2377 (Desulfovibrio)	-0.879035	0.545652
	OTU2379 (Oribacterium)	-0.325706	-0.505613
	OTU238 (Bacteroidales_unclassified)	0.0506658	-1.12428
	OTU2380 (Dialister)	0.265799	0.333239
	OTU2381 (Firmicutes_unclassified)	-0.0481356	-1.05944
	OTU2383 (Bacteroides)	-0.0597454	-0.914665
	OTU2384 (Ruminococcaceae_Incertae_Sedis)	-0.272765	-0.0467523
	OTU2385 (Bacteroides)	0.0093002	0.203126
	OTU2386 (Ruminococcaceae_uncultured)	0.345626	-0.263973
	OTU2389 (vadinBB60_norank)	0.00809364	-0.953226
	OTU239 (Morganella)	-0.857567	0.505216
	OTU2390 (Desulfovibrio)	-0.112054	0.500859
	OTU2391 (Clostridiales_unclassified)	-0.374454	-0.195239
	OTU2392 (Lachnospiraceae_unclassified)	-0.226775	0.115529
	OTU2393 (Prevotellaceae_uncultured)	-0.0621473	-1.62072
	OTU2394 (Bacteroides)	-0.226529	0.131965
	OTU2395 (Lachnospiraceae_Incertae_Sedis)	-0.125363	-0.033148
	OTU2396 (Catenibacterium)	-0.188947	0.137871
	OTU2397 (Ruminococcaceae_uncultured)	-0.0849005	-0.0710683
	OTU2398 (Lachnospiraceae_unclassified)	-0.182464	0.370753
	OTU24 (Bacteria_unclassified)	-0.0997699	-0.768747
	OTU2400 (Clostridium_sensu_stricto_1)	-0.200949	-0.415669
	OTU2401 (Bifidobacterium)	-0.133955	0.264631
	OTU2405 (Prevotella)	-0.048871	-0.164754
	OTU2406 (Alistipes)	-0.105075	0.189076
	OTU2407 (Firmicutes_unclassified)	-0.200088	0.090797
	OTU2408 (Lachnospiraceae_unclassified)	-0.494826	-0.0745865
	OTU2409 (Ruminococcaceae_unclassified)	0.222122	0.482707
	OTU2412 (Bacteroidales_unclassified)	-0.130104	-0.151388
	OTU2413 (Bacteroides)	-0.221128	-0.202542
	OTU2415 (Clostridiales_unclassified)	-0.188613	-0.833553
	OTU2417 (Bacteroides)	-0.0393459	0.0126899
	OTU2420 (Megamonas)	0.130231	-0.583447
	OTU2422 (Roseburia)	-0.377616	1.32273
	OTU2423 (Firmicutes_unclassified)	-0.137107	0.0720432
	OTU2425 (Elusimicrobium)	-0.763513	-1.19524
	OTU2426 (Oscillibacter)	2.96939	0.0584669
	OTU2427 (Ruminococcaceae_Incertae_Sedis)	0.184223	-0.186618
	OTU2428 (Christensenella)	0.0988218	0.0830117
	OTU2429 (Christensenellaceae_uncultured)	0.0369429	0.707104
	OTU2431 (Bacteroides)	-0.190089	1.22785
	OTU2432 (RF9_norank)	0.212939	-0.0134635
	OTU2433 (Bacteroides)	-0.137385	0.0290961
	OTU2435 (Ruminococcaceae_unclassified)	0.31778	1.41128
	OTU2436 (RF9_norank)	8.55915	-0.810843
	OTU2437 (Ruminococcaceae_uncultured)	0.148503	0.317598
	OTU2439 (Bacteroides)	-0.109965	-0.844563
	OTU2440 (Bacteroides)	-0.241331	-0.218297
	OTU2443 (Alistipes)	0.110302	0.421968
	OTU2444 (Butyricimonas)	-0.190389	0.307533
	OTU2445 (Ruminococcaceae_unclassified)	3.18888	0.356794
	OTU2446 (Lachnospiraceae_unclassified)	0.324477	0.32626
	OTU2450 (Bacteroides)	-0.239692	-0.50994
	OTU2451 (Bacteroides)	-0.719944	0.138087
	OTU2453 (Clostridiales_unclassified)	-0.257289	-0.344089
	OTU2455 (Clostridiales_unclassified)	0.116325	0.216353
	OTU2456 (Blautia)	0.140146	-0.459171
	OTU2458 (Ruminococcaceae_uncultured)	-0.0463932	-0.161579
	OTU2460 (Bacteroides)	-0.0958443	0.00882687
	OTU2461 (Acinetobacter)	0.294179	3.00262
	OTU2464 (Lachnospiraceae_Incertae_Sedis)	-0.112116	-0.684608
	OTU2467 (Flavonifractor)	-0.100517	0.220304
	OTU2468 (Howardella)	-0.233224	-1.08869
	OTU2469 (Subdoligranulum)	-0.0296606	-0.276848
	OTU247 (Firmicutes_unclassified)	-0.283083	-0.65975
	OTU2470 (Streptococcus)	-0.28612	-0.624904
	OTU2471 (Prevotella)	-0.340988	0.930668
	OTU2472 (Lachnospiraceae_unclassified)	0.0101813	-0.175899
	OTU2474 (vadinBB60_norank)	-0.181897	0.175069
	OTU2480 (Firmicutes_unclassified)	-0.421667	-0.449335
	OTU2481 (Prevotella)	0.00493288	-0.072678
	OTU2482 (Lachnospiraceae_unclassified)	0.281172	1.18665
	OTU2484 (Subdoligranulum)	-0.240938	0.0557827
	OTU2486 (Clostridiales_unclassified)	-0.269357	0.34285
	OTU249 (Lachnospiraceae_Incertae_Sedis)	-0.136265	-0.0194434
	OTU2490 (Christensenella)	2.4803	0.248772
	OTU2491 (Prevotella)	-0.0964952	-0.242625
	OTU2493 (Ruminococcaceae_Incertae_Sedis)	-0.0905432	0.0336624
	OTU2494 (Ruminococcaceae_uncultured)	-0.0983794	-0.202101
	OTU2496 (Prevotella)	-0.100447	0.116315
	OTU2499 (Bacteroidales_unclassified)	-0.065784	-0.336326
	OTU25 (Anaerofilum)	0.13018	0.691633
	OTU2501 (Anaerotruncus)	0.534556	0.615704
	OTU2502 (Prevotella)	0.23759	-0.704807
	OTU2504 (Subdoligranulum)	0.00723269	0.0331946
	OTU2505 (Bacteroides)	-0.535336	0.627143
	OTU2506 (Lachnospiraceae_uncultured)	0.102048	0.0244851
	OTU2507 (Prevotellaceae_unclassified)	-0.763513	-1.19524
	OTU2508 (Ruminococcus)	0.608456	0.24535
	OTU2509 (Bacteroides)	-0.0761392	0.0314104
	OTU251 (Ruminococcaceae_unclassified)	-0.141965	-0.0135706
	OTU2512 (Lachnospiraceae_unclassified)	0.170752	0.512461
	OTU2513 (Faecalibacterium)	-0.01814	0.00145948
	OTU2514 (Bacteroidales_unclassified)	-0.164314	-0.0620205
	OTU2519 (Peptococcaceae_uncultured)	0.0379224	0.141581
	OTU252 (Megamonas)	-0.0496079	0.0457444
	OTU2520 (Coriobacteriaceae_uncultured)	-0.175193	0.703552
	OTU2521 (Lachnospiraceae_Incertae_Sedis)	-0.0821494	0.390751
	OTU2523 (Firmicutes_unclassified)	-0.0457579	-0.3737
	OTU2524 (Bacteroides)	-0.215896	0.136596
	OTU2529 (Bacteria_unclassified)	-0.407017	-0.677309
	OTU253 (RF9_norank)	0.00539605	-0.243174
	OTU2530 (Bacteroides)	-0.204157	0.0331965
	OTU2531 (Lachnospiraceae_unclassified)	-0.0990799	-0.127792
	OTU2532 (Parabacteroides)	0.318756	-1.04852
	OTU2533 (Lachnospiraceae_unclassified)	-0.0492588	0.0990891
	OTU2538 (Butyricimonas)	-0.177824	0.164517
	OTU2539 (Candidate_division_TM7_norank)	-0.127151	-0.147722
	OTU2541 (Clostridiales_unclassified)	-0.218494	0.422093
	OTU2545 (Blautia)	-0.224398	0.0221293
	OTU2547 (Prevotella)	-0.061296	-0.279281
	OTU2548 (Alistipes)	0.108057	-0.692383
	OTU255 (Defluviitaleaceae_Incertae_Sedis)	-0.146407	0.835025
	OTU2550 (Lachnospiraceae_unclassified)	-0.0728974	-0.163474
	OTU2554 (Clostridiales_unclassified)	0.173989	-1.21172
	OTU2555 (Defluviitaleaceae_Incertae_Sedis)	0.31778	1.41128
	OTU2556 (Bacteroides)	-0.194597	-0.0803678
	OTU2559 (Erysipelotrichaceae_uncultured)	-0.652275	-0.290262
	OTU2560 (Porphyromonas)	0.255508	2.77848
	OTU2564 (Lachnospiraceae_unclassified)	0.069938	0.481345
	OTU2565 (Bacteroides)	0.221762	0.407914
	OTU2567 (Clostridiales_unclassified)	-0.14445	-0.128058
	OTU2569 (Ruminococcaceae_uncultured)	-0.203309	-0.252111
	OTU257 (Mitsuokella)	-0.0890039	-0.534798
	OTU2570 (Bacteroides)	-0.163481	-0.544314
	OTU2571 (Ruminococcaceae_unclassified)	0.167391	1.09887
	OTU2572 (Acinetobacter)	0.297257	3.05077
	OTU2573 (Blautia)	0.319449	1.56699
	OTU2574 (Prevotella)	2.31729	-0.675722
	OTU2576 (Bacteria_unclassified)	0.0506658	-1.12428
	OTU2577 (Bacteroides)	-0.498209	-0.309686
	OTU2578 (Ruminococcaceae_Incertae_Sedis)	0.0185836	0.279071
	OTU2579 (Parasutterella)	-0.219264	-0.581309
	OTU2581 (Family_XIII_Incertae_Sedis)	-0.0958227	-0.296654
	OTU2582 (Defluviitaleaceae_uncultured)	0.00209488	0.0228306
	OTU2583 (Firmicutes_unclassified)	0.160278	-0.308184
	OTU2584 (Intestinimonas)	-0.130791	0.299107
	OTU2588 (Ruminococcaceae_uncultured)	3.52665	-0.623684
	OTU2589 (Bacteroidales_unclassified)	-0.109024	0.193359
	OTU2590 (Bacteroides)	-0.105252	-0.341255
	OTU2591 (S24-7_norank)	8.95533	-0.922276
	OTU2592 (Parabacteroides)	0.0875195	0.610971
	OTU2594 (Paraprevotella)	0.181397	-0.27809
	OTU2596 (Bacteroides)	-0.289912	0.244129
	OTU2597 (Prevotella)	0.280663	1.56963
	OTU2598 (Bacteroides)	-0.468413	-0.0904737
	OTU260 (Erysipelotrichaceae_Incertae_Sedis)	-0.0566395	-1.66428
	OTU2601 (Lachnospiraceae_unclassified)	0.0413228	0.478182
	OTU2604 (Phascolarctobacterium)	-0.18721	-0.325743
	OTU2608 (Lachnospiraceae_unclassified)	-0.137411	-0.570901
	OTU2609 (Bacteroides)	-0.0013751	-0.261499
	OTU2610 (Erysipelotrichaceae_Incertae_Sedis)	-0.115969	-0.0746028
	OTU2611 (Ruminococcaceae_uncultured)	0.500623	-0.320805
	OTU2612 (Blautia)	-0.0276018	0.380354
	OTU2613 (Bacteroidetes_unclassified)	0.354116	1.69913
	OTU2614 (Lachnospiraceae_unclassified)	0.0499939	0.363902
	OTU2615 (Bacteroidales_unclassified)	-0.160417	-0.307362
	OTU2616 (Ruminococcaceae_uncultured)	-0.0741466	-0.28911
	OTU2617 (Prevotella)	-0.763513	-1.19524
	OTU2619 (Ruminococcaceae_unclassified)	-0.0947233	0.354713
	OTU262 (Bacteroides)	-0.154608	0.111769
	OTU2620 (Ruminococcaceae_Incertae_Sedis)	0.996033	0.983322
	OTU2621 (Ruminococcaceae_Incertae_Sedis)	-0.0893557	0.015167
	OTU2624 (Lachnospiraceae_Incertae_Sedis)	-0.142014	0.44635
	OTU2625 (Lachnospiraceae_Incertae_Sedis)	-0.0814312	-1.11796
	OTU2626 (Clostridiales_unclassified)	0.0617897	0.164394
	OTU2627 (Veillonellaceae_unclassified)	-0.12729	-0.922476
	OTU2628 (Anaerotruncus)	-0.59937	-0.875178
	OTU2629 (Peptostreptococcaceae_unclassified)	-0.178295	-0.212667
	OTU2630 (Phascolarctobacterium)	-0.158141	0.0312677
	OTU2632 (Bacteria_unclassified)	-0.0013751	-0.261499
	OTU2634 (Faecalibacterium)	0.202127	0.0649676
	OTU2636 (Peptostreptococcaceae_unclassified)	-0.325086	-1.03724
	OTU2637 (Ruminococcaceae_Incertae_Sedis)	0.58427	0.00125962
	OTU2640 (Ruminococcus)	-0.108508	0.192988
	OTU2641 (Defluviitaleaceae_Incertae_Sedis)	-0.0489012	0.564139
	OTU2643 (Blautia)	-0.0323862	0.24477
	OTU2645 (Lachnospiraceae_unclassified)	0.101519	-0.864953
	OTU2646 (Lachnospiraceae_uncultured)	-0.0350877	-0.159746
	OTU2647 (Bacteroides)	-0.0458192	-0.160647
	OTU2648 (Blautia)	0.186156	0.860258
	OTU2649 (Defluviitaleaceae_uncultured)	0.0242892	0.306348
	OTU2652 (RF9_norank)	0.000465087	-0.618633
	OTU2653 (Bacteroides)	-0.0674031	-0.676844
	OTU2655 (Family_XIII_uncultured)	-0.122111	0.2286
	OTU2657 (Erysipelotrichaceae_uncultured)	-0.00586674	0.100882
	OTU2658 (Lachnospiraceae_unclassified)	0.644037	0.702754
	OTU2659 (Lachnospiraceae_Incertae_Sedis)	-0.0775695	0.199699
	OTU2660 (Lachnospiraceae_unclassified)	-0.0403777	-0.114906
	OTU2661 (Veillonella)	-0.198743	-0.764087
	OTU2662 (Lachnospiraceae_uncultured)	-0.237324	0.387217
	OTU2664 (Alistipes)	0.0654838	0.877204
	OTU2665 (Bacteria_unclassified)	0.386285	2.0473
	OTU2666 (Ruminococcaceae_uncultured)	-0.496286	-0.585464
	OTU2668 (Erysipelotrichaceae_uncultured)	-0.266844	-0.256119
	OTU2669 (Megamonas)	-0.377616	1.32273
	OTU267 (Ruminococcaceae_uncultured)	-0.0830376	0.0631189
	OTU2670 (Ruminococcaceae_unclassified)	-0.232385	0.0259304
	OTU2672 (Ruminococcaceae_unclassified)	0.484606	0.201397
	OTU2675 (Lachnospiraceae_unclassified)	-0.149799	-0.0643399
	OTU2677 (Anaerotruncus)	-0.0429421	0.229629
	OTU2679 (Erysipelotrichaceae_Incertae_Sedis)	0.0934646	0.61932
	OTU268 (Megamonas)	-0.107544	0.120221
	OTU2680 (Bacteroides)	-0.301208	-0.289824
	OTU2681 (Bacteroides)	-0.195829	-0.209052
	OTU2683 (Desulfovibrio)	-0.3683	-0.1621
	OTU2685 (Bacteroidales_unclassified)	-0.146768	0.192028
	OTU2687 (Lachnospiraceae_Incertae_Sedis)	-0.364663	-0.507436
	OTU2688 (Clostridiales_unclassified)	0.21631	-0.204078
	OTU2689 (Ruminococcaceae_uncultured)	3.83046	0.339618
	OTU269 (Bacteroides)	0.297257	3.05077
	OTU2690 (Bacteroides)	-0.18576	-0.606365
	OTU2691 (Prevotella)	0.0247607	0.318837
	OTU2693 (Bacteria_unclassified)	0.318756	-1.04852
	OTU2694 (Lachnospiraceae_unclassified)	-0.0997509	-0.0215499
	OTU2696 (Ruminococcaceae_uncultured)	0.318756	-1.04852
	OTU2697 (Firmicutes_unclassified)	-0.274431	-0.00302265
	OTU2699 (Lachnospiraceae_Incertae_Sedis)	0.479933	0.166892
	OTU27 (Firmicutes_unclassified)	-0.104497	-0.666135
	OTU2700 (Clostridiales_unclassified)	-0.0376664	-0.0220985
	OTU2701 (Clostridiales_unclassified)	-0.152036	-0.764661
	OTU2702 (Prevotella)	0.360204	-0.525013
	OTU2703 (Barnesiella)	-0.157633	0.358312
	OTU2706 (Firmicutes_unclassified)	-0.314676	-0.267254
	OTU2708 (Lachnospiraceae_Incertae_Sedis)	-0.0577674	-0.0928745
	OTU271 (Lachnospiraceae_Incertae_Sedis)	0.394355	0.0347745
	OTU2710 (Ruminococcaceae_Incertae_Sedis)	0.19365	1.38062
	OTU2711 (Bacteria_unclassified)	-0.557051	0.0158409
	OTU2712 (Ruminococcaceae_uncultured)	-0.0592575	-0.31147
	OTU2714 (Lachnospiraceae_unclassified)	-0.0403777	-0.114906
	OTU2717 (Parabacteroides)	-0.150181	-0.620973
	OTU2718 (Clostridiales_unclassified)	-0.141739	0.108693
	OTU2719 (Lachnospiraceae_Incertae_Sedis)	-0.0295106	-0.315156
	OTU272 (Clostridiales_unclassified)	0.31778	1.41128
	OTU2720 (Peptoniphilus)	0.0407211	-0.850099
	OTU2722 (Family_XIII_uncultured)	-0.210739	-0.893876
	OTU2723 (Bacteroides)	-0.0714027	-0.0438753
	OTU2725 (Eggerthella)	-0.137996	-0.0177082
	OTU2727 (Megasphaera)	0.0313699	-0.0983376
	OTU2728 (Collinsella)	-0.123216	-0.16405
	OTU273 (Bacteroides)	-0.33043	-0.160233
	OTU2730 (Bacteroides)	-0.249104	-1.12073
	OTU2734 (Bacteria_unclassified)	-0.299067	-0.349522
	OTU2736 (Bacteroides)	0.14949	-0.536455
	OTU2737 (Lachnospiraceae_Incertae_Sedis)	-0.0513589	0.167898
	OTU2738 (Ruminococcaceae_uncultured)	-0.134791	0.0857697
	OTU2739 (Bacteroidales_unclassified)	0.289267	0.55965
	OTU274 (Fusobacterium)	-0.355806	-0.0375648
	OTU2740 (Alistipes)	-0.189334	-0.00902832
	OTU2742 (Clostridiales_unclassified)	-0.00344808	-0.0376378
	OTU2743 (Ruminococcaceae_unclassified)	0.307705	1.32908
	OTU2744 (Lachnospiraceae_unclassified)	-0.719944	0.138087
	OTU2745 (Blautia)	0.463982	-0.0781917
	OTU2746 (Ruminococcaceae_Incertae_Sedis)	0.0128492	-0.115133
	OTU2748 (Veillonellaceae_unclassified)	-0.10788	-0.0347848
	OTU275 (Clostridiales_unclassified)	-0.070146	-0.775363
	OTU2750 (Faecalibacterium)	-0.146576	0.0863064
	OTU2753 (Alistipes)	-0.201669	-0.283588
	OTU2755 (Ruminococcaceae_unclassified)	-0.289912	0.244129
	OTU2756 (Parabacteroides)	-0.000348535	-0.210966
	OTU2757 (Parabacteroides)	0.0951434	-0.475879
	OTU2758 (Clostridiales_unclassified)	-0.0481356	-1.05944
	OTU276 (Clostridiales_unclassified)	-0.389028	-0.148564
	OTU2760 (Bacteroides)	-0.282364	-0.082397
	OTU2761 (Clostridiales_unclassified)	0.0552552	-0.100122
	OTU2762 (Bacteroides)	-0.10703	-0.0395174
	OTU2765 (Clostridiales_unclassified)	-0.138166	0.477862
	OTU2768 (Ruminococcaceae_unclassified)	-0.0406777	0.170142
	OTU2769 (Alistipes)	-0.0713528	0.64892
	OTU277 (Faecalibacterium)	-0.121602	0.327217
	OTU2770 (Prevotellaceae_uncultured)	-0.243628	-0.11117
	OTU2772 (Abiotrophia)	0.0807176	0.0948629
	OTU2773 (Christensenellaceae_uncultured)	0.103445	0.841187
	OTU2776 (Bifidobacterium)	-0.0365731	0.694265
	OTU2777 (Finegoldia)	-0.0530722	0.407335
	OTU2778 (Bacteria_unclassified)	0.333065	-0.016738
	OTU2780 (Ruminococcaceae_Incertae_Sedis)	0.0706193	-0.189185
	OTU2781 (Anaerostipes)	-0.0238749	0.341933
	OTU2782 (Firmicutes_unclassified)	-0.0532729	0.585859
	OTU2783 (Ruminococcus)	-0.270136	-0.12486
	OTU2785 (Clostridiales_unclassified)	0.117076	0.254058
	OTU2786 (Clostridium_sensu_stricto_1)	0.130231	-0.583447
	OTU2787 (Peptostreptococcus)	0.0922381	1.09077
	OTU2789 (Bacteria_unclassified)	-0.468413	-0.0904737
	OTU2791 (Dorea)	-0.221008	-0.615791
	OTU2792 (Lachnospiraceae_Incertae_Sedis)	-0.0856781	-0.340715
	OTU2793 (Lachnospiraceae_unclassified)	-0.107544	0.120221
	OTU2794 (Clostridiales_unclassified)	0.00701195	-0.767683
	OTU2795 (Prevotella)	-0.256117	-0.296371
	OTU2800 (Faecalibacterium)	0.034514	0.150396
	OTU2801 (Alistipes)	-0.0212291	0.0157544
	OTU2802 (Lachnospiraceae_unclassified)	-0.0826034	-0.0837188
	OTU2803 (Clostridiales_unclassified)	0.444534	0.461183
	OTU2804 (Bacteria_unclassified)	-0.32331	0.157081
	OTU2808 (Odoribacter)	-0.2538	0.27153
	OTU2809 (Blautia)	-0.0711503	0.688015
	OTU281 (Ruminococcaceae_unclassified)	-0.0678449	0.148598
	OTU2811 (Clostridiales_unclassified)	-0.0194741	0.228783
	OTU2815 (Acinetobacter)	0.282593	2.86221
	OTU2817 (Anaerotruncus)	0.299064	0.0947797
	OTU282 (Bacteroides)	-0.090558	-0.0607943
	OTU2820 (Ruminococcaceae_Incertae_Sedis)	-0.176794	-0.334737
	OTU2821 (Clostridiales_unclassified)	0.000113995	0.215526
	OTU2823 (Bacteroidales_unclassified)	-0.0713528	0.64892
	OTU2824 (Blautia)	-0.289169	-0.727085
	OTU2827 (Family_XIII_Incertae_Sedis)	0.148388	0.90431
	OTU2829 (Bacteria_unclassified)	-0.101775	-0.116575
	OTU283 (Bacteroides)	-0.218067	-0.146155
	OTU2830 (Ruminococcaceae_unclassified)	0.0414318	0.144043
	OTU2835 (Bacteria_unclassified)	-0.107544	0.120221
	OTU2838 (Ruminococcaceae_uncultured)	0.224456	-0.745324
	OTU2839 (Bacteria_unclassified)	3.31038	-0.25359
	OTU2841 (Ruminococcaceae_uncultured)	0.0328537	-0.109615
	OTU2842 (Ruminococcaceae_uncultured)	-0.0856382	0.0539386
	OTU2846 (Lachnospiraceae_unclassified)	-0.0994905	-0.478759
	OTU2848 (Megamonas)	-0.0013751	-0.261499
	OTU285 (Roseburia)	0.353782	-0.21736
	OTU2850 (Eubacterium)	0.095659	-0.28893
	OTU2851 (Bacteroides)	-0.309302	0.134004
	OTU2853 (Sphingomonas)	-0.151901	-0.149205
	OTU2856 (Clostridiales_unclassified)	-0.36641	-0.579101
	OTU2857 (Alistipes)	-0.275542	-0.348065
	OTU2858 (Peptococcaceae_uncultured)	0.827429	0.14463
	OTU2859 (Prevotella)	-0.136899	0.34513
	OTU2862 (Ruminococcaceae_uncultured)	-0.0978507	-0.307525
	OTU2867 (Lachnospiraceae_unclassified)	0.227658	-0.0866048
	OTU2870 (Anaerotruncus)	0.732738	-0.295964
	OTU2871 (Christensenellaceae_uncultured)	0.772207	-0.352613
	OTU2872 (Ruminococcaceae_unclassified)	0.203583	1.40889
	OTU2873 (Bacteroides)	-0.206573	0.523852
	OTU2874 (Prevotella)	0.0585861	0.0558918
	OTU2875 (Faecalibacterium)	-0.155823	0.422474
	OTU2876 (Bacteria_unclassified)	0.137555	-0.329724
	OTU288 (Coprococcus)	-0.730306	0.472263
	OTU2880 (Bacteria_unclassified)	-0.0385702	0.765309
	OTU2882 (Ruminococcaceae_uncultured)	-0.0357423	-0.0958549
	OTU2884 (Peptostreptococcaceae_Incertae_Sedis)	-0.233544	-0.543626
	OTU2887 (Anaerostipes)	-0.0599681	-0.6575
	OTU2888 (Clostridium_sensu_stricto_1)	0.108429	-0.288976
	OTU289 (Lachnospira)	0.304643	-0.42241
	OTU2890 (Megasphaera)	0.0565404	-0.349053
	OTU2892 (Firmicutes_unclassified)	-0.155034	-1.20673
	OTU2895 (Ruminococcaceae_Incertae_Sedis)	0.0468296	0.249914
	OTU2896 (Ruminococcaceae_uncultured)	2.73471	-0.026478
	OTU2897 (Clostridiales_unclassified)	0.0167572	-0.462752
	OTU29 (Blautia)	0.299428	0.0397291
	OTU2900 (Bacteroides)	-0.117668	0.217358
	OTU2902 (Victivallis)	-0.191578	-0.0557699
	OTU2904 (Blautia)	-0.023161	-0.427784
	OTU2906 (Lachnospiraceae_Incertae_Sedis)	-0.0309081	0.20839
	OTU2907 (Veillonellaceae_unclassified)	-0.289847	-0.212414
	OTU2909 (Bacteroides)	-0.294127	0.69734
	OTU291 (Ruminococcaceae_unclassified)	-0.04362	0.180171
	OTU2910 (Veillonellaceae_unclassified)	-0.0568275	0.089537
	OTU2911 (Prevotella)	0.0558122	-0.264902
	OTU2912 (Ruminococcaceae_uncultured)	8.95533	-0.922276
	OTU2913 (S24-7_norank)	-0.212992	0.401518
	OTU2915 (Prevotella)	-0.364535	-0.467465
	OTU2918 (Bacteroides)	-0.213887	0.490347
	OTU2919 (Actinomyces)	0.0266896	0.406801
	OTU292 (Parabacteroides)	-0.249104	-1.12073
	OTU2921 (Megasphaera)	-0.08472	0.859288
	OTU2922 (Lachnospiraceae_unclassified)	0.212831	0.211954
	OTU2924 (Ruminococcaceae_uncultured)	-0.244335	-0.454078
	OTU2926 (Bacteroidales_unclassified)	-0.0728601	0.543433
	OTU2928 (Lachnospiraceae_uncultured)	-0.0777451	-0.0578424
	OTU293 (Anaerotruncus)	-0.122116	-1.18294
	OTU2932 (Asteroleplasma)	0.548901	-0.232197
	OTU2933 (Lachnospiraceae_unclassified)	-0.075474	-0.0495148
	OTU2935 (Ruminococcaceae_unclassified)	-0.0430796	-0.247674
	OTU2936 (Bacteroides)	-0.0013751	-0.261499
	OTU2937 (Bacteroidales_unclassified)	-0.0310429	-0.943035
	OTU2943 (Bacteria_unclassified)	-0.087777	-0.181628
	OTU2945 (Ruminococcaceae_uncultured)	0.0581404	0.278861
	OTU2947 (Bacteroides)	-0.159355	-0.192895
	OTU2948 (Bacteria_unclassified)	-0.0984105	0.0763593
	OTU2949 (Ruminococcaceae_uncultured)	0.458451	0.605274
	OTU295 (Clostridiales_unclassified)	0.107242	-0.373283
	OTU2950 (Ruminococcaceae_uncultured)	-0.107544	0.120221
	OTU2952 (Erysipelotrichaceae_Incertae_Sedis)	-0.191987	-1.15672
	OTU2953 (Ruminococcaceae_uncultured)	-0.0723503	-0.489472
	OTU2954 (Blautia)	-0.120412	-0.273452
	OTU2955 (Ruminococcaceae_uncultured)	-0.114843	-0.707591
	OTU2956 (Anaerococcus)	-0.155034	-1.20673
	OTU2957 (Bacteroides)	-0.188613	-0.833553
	OTU2958 (Megasphaera)	-0.142968	-0.360066
	OTU296 (Alistipes)	-0.224086	0.103323
	OTU2960 (Bacteroides)	-0.0636824	-0.313326
	OTU2961 (Erysipelotrichaceae_uncultured)	0.0394468	-0.71348
	OTU2963 (Porphyromonadaceae_unclassified)	-0.310969	-0.627183
	OTU2964 (Blautia)	0.215862	-1.60209
	OTU2966 (Roseburia)	0.0466715	-0.478245
	OTU2970 (Bacteroides)	-0.141894	-0.149056
	OTU2971 (Bacteroidales_unclassified)	-0.105807	0.0930959
	OTU2977 (Bacteria_unclassified)	0.00735489	1.4639
	OTU2979 (Bacteroides)	-0.0815191	-0.175528
	OTU2982 (Phascolarctobacterium)	0.96776	0.112696
	OTU2983 (Porphyromonadaceae_unclassified)	-0.226561	-0.104786
	OTU2984 (Bacteroides)	-0.13461	-0.447388
	OTU2985 (Cetobacterium)	0.0683531	-0.149886
	OTU2986 (Bacteroides)	-0.0733731	-0.0780897
	OTU2987 (vadinBB60_norank)	-0.237324	0.387217
	OTU2988 (Lachnospiraceae_unclassified)	0.00735489	1.4639
	OTU299 (Turicibacter)	-0.0914742	0.235717
	OTU2990 (Anaerotruncus)	0.154159	0.841632
	OTU2995 (Ruminococcaceae_Incertae_Sedis)	-0.107544	0.120221
	OTU2998 (Lachnospiraceae_unclassified)	-0.142016	-0.387551
	OTU3 (Bacteroides)	0.0920767	-0.088089
	OTU3000 (Lachnospiraceae_unclassified)	-0.197559	0.0898383
	OTU3001 (Ruminococcaceae_unclassified)	0.130174	0.881249
	OTU3002 (Firmicutes_unclassified)	-0.312286	-0.846637
	OTU3005 (Proteobacteria_unclassified)	-0.231749	-0.72427
	OTU3006 (Barnesiella)	-0.106827	-0.598819
	OTU3008 (Bacteroides)	0.100931	-0.289507
	OTU3009 (Bifidobacterium)	-0.520818	-1.86241
	OTU301 (Anaerotruncus)	0.0319834	0.0521119
	OTU3011 (Barnesiella)	-0.114294	-0.126625
	OTU3012 (Bacteria_unclassified)	-0.103469	-0.153408
	OTU3014 (Parabacteroides)	-0.0367434	-0.372254
	OTU3015 (Gelria)	0.166799	1.24107
	OTU3020 (Bacteroides)	-0.0873388	0.0785149
	OTU3021 (Christensenellaceae_uncultured)	-0.08472	0.859288
	OTU3022 (Prevotellaceae_unclassified)	-0.730306	0.472263
	OTU3024 (Porphyromonadaceae_uncultured)	-0.0860465	-0.312054
	OTU3026 (Bacteroides)	-0.262797	-0.148687
	OTU3027 (Bacteroides)	0.180004	0.733962
	OTU3028 (Bacteroidales_unclassified)	-0.296108	0.00130466
	OTU3029 (Anaerotruncus)	0.0470496	0.337303
	OTU3030 (Bacteroides)	-0.115631	-0.386987
	OTU3031 (Bacteroides)	-0.174984	0.0897126
	OTU3033 (Lachnospiraceae_Incertae_Sedis)	-0.0126132	-0.765649
	OTU3035 (Ruminococcus)	-0.0643914	0.228165
	OTU3039 (Prevotellaceae_unclassified)	-0.560513	-1.31998
	OTU3041 (Bacteroidales_unclassified)	-0.177621	-0.161129
	OTU3042 (Thalassospira)	-0.154464	1.09651
	OTU3043 (Victivallis)	-0.730306	0.472263
	OTU3045 (Lachnospiraceae_unclassified)	-0.149523	0.0331293
	OTU3047 (Bacteria_unclassified)	-0.405792	-0.0357892
	OTU3048 (Bacteroides)	-0.034966	-0.269546
	OTU305 (Ruminococcaceae_unclassified)	0.018104	0.245233
	OTU3052 (Fastidiosipila)	0.29492	3.01421
	OTU3053 (Ruminococcus)	0.318756	-1.04852
	OTU3055 (Victivallis)	0.137555	-0.329724
	OTU3056 (Clostridium_sensu_stricto_1)	-0.0403469	-0.857141
	OTU3057 (Bacteroides)	-0.249104	-1.12073
	OTU3059 (Collinsella)	0.111664	1.69869
	OTU306 (Alistipes)	1.88048	-0.779706
	OTU3060 (Bacteria_unclassified)	-0.212613	-0.387957
	OTU3061 (Ruminococcaceae_unclassified)	-0.265448	-0.25222
	OTU3062 (Lachnospiraceae_unclassified)	-0.212992	0.401518
	OTU3063 (Parabacteroides)	-0.00609466	-0.750341
	OTU3067 (Clostridiales_unclassified)	0.173989	-1.21172
	OTU3068 (Lachnospiraceae_unclassified)	-0.161276	-0.188418
	OTU3070 (Alistipes)	-0.128552	-0.0913302
	OTU3071 (Bacteroides)	0.181189	0.595904
	OTU3073 (Megamonas)	0.00754632	0.396964
	OTU3074 (Firmicutes_unclassified)	-0.150987	-1.08019
	OTU3075 (Ruminococcaceae_uncultured)	-0.0124331	0.0946871
	OTU3076 (Bacteroides)	-0.00904734	-0.360499
	OTU3077 (Lachnospiraceae_Incertae_Sedis)	-0.0249218	-0.0622727
	OTU3078 (Alistipes)	-0.59937	-0.875178
	OTU308 (Bacteroidales_unclassified)	-0.0713528	0.64892
	OTU3081 (Parabacteroides)	-0.136962	0.0733543
	OTU3083 (Bacteroidales_unclassified)	0.11145	-0.853549
	OTU3084 (Selenomonadales_unclassified)	-0.0494983	0.283916
	OTU3085 (Bacteria_unclassified)	-0.0455835	0.0786219
	OTU3087 (Lachnospira)	0.0118134	-0.00593669
	OTU3088 (Bacteria_unclassified)	-0.206505	-0.334724
	OTU309 (Paraprevotella)	-0.0741125	-0.115823
	OTU3090 (Lachnospiraceae_unclassified)	-0.144539	0.195616
	OTU3091 (Bacteroides)	-0.139456	0.228065
	OTU3092 (Firmicutes_unclassified)	-0.195372	-0.912524
	OTU3093 (Bacteria_unclassified)	-0.0156526	0.155363
	OTU3097 (Phascolarctobacterium)	0.0383269	-0.341372
	OTU31 (Bacteria_unclassified)	-0.127701	0.108012
	OTU3100 (Bacteria_unclassified)	0.224456	-0.745324
	OTU3102 (Bacteroides)	-0.15258	-0.14754
	OTU3104 (Bacteroides)	-0.128144	0.0615692
	OTU3109 (Bacteroidales_unclassified)	-0.108321	-0.150082
	OTU3111 (Prevotella)	-0.879035	0.545652
	OTU3112 (Ruminococcaceae_uncultured)	0.113941	0.0733911
	OTU3114 (Lachnospiraceae_Incertae_Sedis)	-0.0510655	-0.293624
	OTU3117 (Bacteroides)	-0.173259	0.273452
	OTU3118 (Bacteria_unclassified)	-0.356169	-0.471904
	OTU3120 (Family_XIII_uncultured)	-0.0839235	-0.187983
	OTU3123 (Christensenellaceae_uncultured)	0.205132	0.769376
	OTU3126 (Lachnospiraceae_unclassified)	0.318756	-1.04852
	OTU3127 (Intestinimonas)	-0.121113	0.280082
	OTU3129 (Clostridiales_unclassified)	-0.292558	0.304121
	OTU313 (Dysgonomonas)	-0.392053	-0.0955385
	OTU3131 (Bacteroides)	-0.270209	-0.471514
	OTU3135 (Coriobacteriaceae_uncultured)	-0.00197697	0.491369
	OTU3138 (Bacteroides)	-0.187877	-0.153061
	OTU314 (Ruminococcaceae_uncultured)	-0.407017	-0.677309
	OTU3140 (Lachnospiraceae_uncultured)	-0.228477	-0.694269
	OTU3144 (Sutterella)	0.29265	0.989899
	OTU3145 (Lachnospiraceae_unclassified)	-0.44264	-0.295515
	OTU3146 (Bacteroides)	-0.407017	-0.677309
	OTU3147 (Megamonas)	-0.0213698	1.12798
	OTU3148 (Ruminococcaceae_uncultured)	0.181723	0.516885
	OTU3149 (Blautia)	0.139101	0.792871
	OTU3150 (Ruminococcaceae_uncultured)	0.013046	-0.649237
	OTU3153 (Prevotella)	-0.341391	0.560271
	OTU3160 (Lachnospiraceae_Incertae_Sedis)	0.0473926	0.0517728
	OTU3162 (Ruminococcaceae_uncultured)	-0.177633	-0.453822
	OTU3164 (Phascolarctobacterium)	0.0680024	-0.168025
	OTU3166 (Clostridiales_unclassified)	-0.0140562	0.367737
	OTU3167 (Ruminococcaceae_unclassified)	0.130506	1.56476
	OTU3168 (Firmicutes_unclassified)	-0.107544	0.120221
	OTU3169 (Lachnospiraceae_unclassified)	-0.1968	1.23538
	OTU3171 (Sutterella)	-0.0379791	0.633864
	OTU3176 (Christensenellaceae_uncultured)	0.0934266	0.0928173
	OTU3177 (Lachnospiraceae_unclassified)	0.318756	-1.04852
	OTU3178 (Ruminococcaceae_uncultured)	0.00170972	2.2974
	OTU3180 (Blautia)	-0.0652271	-0.168471
	OTU3182 (Clostridiales_unclassified)	-0.187164	-1.15487
	OTU3184 (Prevotella)	-0.369121	0.232954
	OTU3185 (Phascolarctobacterium)	-0.187164	-1.15487
	OTU3188 (Faecalibacterium)	-0.107947	0.40049
	OTU3189 (Ruminococcaceae_unclassified)	-0.00896686	1.56906
	OTU3190 (Ruminococcaceae_uncultured)	-0.0321275	0.457337
	OTU3193 (Lachnospiraceae_unclassified)	-0.0519902	0.12382
	OTU3194 (Lachnospiraceae_unclassified)	0.125386	0.515046
	OTU3196 (Bacteria_unclassified)	0.0171474	0.107881
	OTU3197 (Faecalibacterium)	-0.289912	0.244129
	OTU3198 (Ruminococcaceae_uncultured)	0.0290674	-0.0099186
	OTU3199 (Anaerotruncus)	-0.181183	-0.244612
	OTU32 (Dorea)	0.325967	-0.174725
	OTU3200 (Proteus)	-0.121942	0.795936
	OTU3202 (Anaerotruncus)	-0.0849861	-0.61551
	OTU3204 (Bacteroides)	0.0766141	0.63154
	OTU3206 (Bifidobacterium)	0.157347	-0.998601
	OTU3208 (Bacteroides)	0.318756	-1.04852
	OTU3210 (Prevotella)	1.09155	1.17985
	OTU3211 (Clostridiales_unclassified)	-0.294762	-1.20348
	OTU3216 (Parabacteroides)	-0.0724163	-0.258102
	OTU322 (Victivallis)	0.0453142	0.838485
	OTU3220 (Faecalibacterium)	-0.112155	-0.0429517
	OTU3222 (Megamonas)	0.0238337	0.297748
	OTU3224 (Bacteroides)	0.208679	0.311156
	OTU3227 (Lachnospiraceae_Incertae_Sedis)	-0.126849	-0.236227
	OTU3228 (Subdoligranulum)	-0.0400873	0.204865
	OTU3229 (Bacteria_unclassified)	-0.298415	-0.397123
	OTU323 (Streptococcus)	-0.311884	-1.29379
	OTU3231 (Ruminococcaceae_Incertae_Sedis)	0.00615911	0.188552
	OTU3232 (Lachnospiraceae_unclassified)	0.402834	-1.07035
	OTU3233 (Bacteroides)	-0.26254	0.253032
	OTU3235 (Lachnospiraceae_unclassified)	-0.146271	-0.154194
	OTU3237 (Ruminococcaceae_uncultured)	-0.193687	-0.981475
	OTU3239 (Blautia)	-0.0411371	-0.318902
	OTU3240 (Anaerotruncus)	0.0810333	0.693272
	OTU3241 (Faecalibacterium)	-0.183113	-0.30875
	OTU3244 (Oxalobacter)	-0.00186418	-0.125912
	OTU3245 (Dialister)	-0.169477	-0.660311
	OTU3248 (Bacteroides)	-0.0558911	-0.000401059
	OTU325 (Christensenellaceae_uncultured)	-0.129358	-0.0316458
	OTU3252 (Clostridiales_unclassified)	-0.297919	-0.839851
	OTU3253 (Ruminococcaceae_uncultured)	-0.48688	0.0496606
	OTU3254 (Lachnospiraceae_unclassified)	-0.188613	-0.833553
	OTU3256 (Faecalibacterium)	-0.204551	-0.323336
	OTU3259 (Blautia)	-0.106103	-0.195116
	OTU3260 (Firmicutes_unclassified)	0.0841867	0.228299
	OTU3261 (Firmicutes_unclassified)	0.0489209	-0.150226
	OTU3262 (Bacteroides)	-0.23696	-0.136007
	OTU3264 (Lachnospiraceae_unclassified)	0.224802	-0.44214
	OTU3267 (Acidaminococcus)	-0.00643195	-0.299466
	OTU3268 (Lachnospiraceae_unclassified)	-0.155823	0.422474
	OTU327 (Ruminococcaceae_unclassified)	0.228378	0.561448
	OTU3272 (Bacteroides)	-0.0865317	0.0967167
	OTU3273 (Lachnospiraceae_unclassified)	-0.202488	-0.240387
	OTU3276 (Butyricimonas)	0.199448	-0.329252
	OTU3277 (Clostridiales_unclassified)	-0.106827	-0.598819
	OTU3279 (Blautia)	0.0626193	-0.0175088
	OTU3280 (Ruminococcaceae_uncultured)	1.59308	0.0666547
	OTU3283 (Ruminococcus)	-0.172001	0.00206868
	OTU3284 (Bacteroidales_unclassified)	-0.225118	0.334111
	OTU3285 (Subdoligranulum)	-0.197119	-0.184099
	OTU3286 (Succinivibrio)	-0.0922193	-0.141565
	OTU3287 (Lachnoanaerobaculum)	-0.106024	0.105575
	OTU3288 (Clostridiales_unclassified)	-0.115379	-0.548999
	OTU329 (Family_XIII_Incertae_Sedis)	0.189116	0.873095
	OTU3290 (Parabacteroides)	0.0382907	-0.00994213
	OTU3291 (Clostridium_sensu_stricto_1)	-0.162387	0.359651
	OTU3294 (Ruminococcaceae_uncultured)	-0.107544	0.120221
	OTU3295 (Ruminococcaceae_uncultured)	-0.197474	-0.0294114
	OTU3296 (Clostridiales_unclassified)	-0.0839209	-0.407552
	OTU3297 (Dialister)	0.297257	3.05077
	OTU33 (Firmicutes_unclassified)	-0.146407	0.835025
	OTU330 (Bacteroidales_unclassified)	-0.0225623	-0.2939
	OTU3301 (Clostridium_sensu_stricto_1)	0.00735489	1.4639
	OTU3305 (Megasphaera)	-0.139762	-0.104191
	OTU3306 (Parasutterella)	-0.153072	-0.217404
	OTU3309 (Lachnospiraceae_unclassified)	0.467758	0.170863
	OTU3311 (Clostridiales_unclassified)	-0.0996094	-0.23153
	OTU3312 (Blautia)	-0.00648206	-0.228157
	OTU3313 (Bacteroidales_unclassified)	-0.268728	0.171717
	OTU3314 (Flavonifractor)	-0.0274455	1.11966
	OTU3316 (Escherichia-Shigella)	-0.18184	-0.531547
	OTU3317 (Bacteria_unclassified)	-0.38001	-0.135872
	OTU3319 (Bacteria_unclassified)	-0.0686235	0.340199
	OTU3321 (Ruminococcaceae_uncultured)	-0.3362	-0.00369902
	OTU3322 (Ruminococcus)	0.89219	0.148469
	OTU3323 (Ruminococcaceae_uncultured)	0.0290395	0.383809
	OTU3324 (Lachnospiraceae_unclassified)	0.054789	-0.0656181
	OTU3328 (Butyricimonas)	-0.143082	0.457767
	OTU3329 (Lachnospiraceae_unclassified)	-0.193024	-1.54105
	OTU333 (Prevotellaceae_uncultured)	-0.0179533	-1.15673
	OTU3331 (Anaerotruncus)	-0.118686	-0.00181156
	OTU3332 (Lachnospiraceae_unclassified)	-0.131706	-0.554896
	OTU3334 (Firmicutes_unclassified)	0.0781011	0.558707
	OTU3335 (S24-7_norank)	0.269857	2.90998
	OTU3339 (Christensenellaceae_uncultured)	0.405264	-0.109078
	OTU334 (Paraprevotella)	-0.0121243	-0.435668
	OTU3341 (Prevotella)	-0.150109	-0.242151
	OTU3342 (Prevotellaceae_uncultured)	0.224456	-0.745324
	OTU3345 (Ruminococcaceae_Incertae_Sedis)	-0.202343	-0.699062
	OTU3346 (Clostridiales_unclassified)	-0.107544	0.120221
	OTU3347 (Streptococcus)	-0.107544	0.120221
	OTU3348 (Sutterella)	0.0184939	0.847407
	OTU3349 (Blautia)	-0.119412	-0.206323
	OTU335 (Ruminococcaceae_uncultured)	-0.294514	-0.4219
	OTU3350 (Clostridiales_unclassified)	-0.0877549	0.304569
	OTU3351 (Lachnospiraceae_unclassified)	-0.3282	0.428334
	OTU3353 (Firmicutes_unclassified)	0.277852	-0.0391823
	OTU3355 (Blautia)	0.110853	-0.0546807
	OTU3356 (Clostridiales_unclassified)	-0.116205	-0.379353
	OTU3358 (Aerococcus)	-0.150987	-1.08019
	OTU3359 (Defluviitaleaceae_Incertae_Sedis)	-0.174531	-0.797176
	OTU336 (Cellulosilyticum)	-0.223868	0.142639
	OTU3365 (Christensenellaceae_uncultured)	-0.0810581	-0.24879
	OTU3367 (Clostridiales_unclassified)	-0.111302	-0.216028
	OTU3369 (Bacteroides)	-0.0349015	-0.117315
	OTU337 (Bacteria_unclassified)	-0.407017	-0.677309
	OTU3370 (Lachnospira)	-0.0214202	0.0401005
	OTU3371 (Prevotella)	-0.268287	-0.143752
	OTU3373 (Bacteroides)	-0.247319	-0.253246
	OTU3374 (Ruminococcaceae_unclassified)	0.127801	0.738917
	OTU3376 (Family_XIII_uncultured)	0.633601	-0.114468
	OTU3377 (Ruminococcaceae_uncultured)	0.280198	1.19112
	OTU3378 (Ruminococcaceae_uncultured)	-0.174208	0.169934
	OTU3379 (Prevotellaceae_unclassified)	-0.763513	-1.19524
	OTU3380 (Lactobacillus)	0.133633	1.14659
	OTU3382 (Lachnospira)	-0.10372	-0.433144
	OTU3383 (Ruminococcaceae_unclassified)	-0.151098	-0.639027
	OTU3385 (Anaerostipes)	0.372232	1.77742
	OTU3387 (Clostridiales_unclassified)	0.0768001	0.0347867
	OTU3390 (Ruminococcaceae_uncultured)	0.919411	-0.262333
	OTU3391 (Lachnospiraceae_unclassified)	-0.195069	-0.202314
	OTU3392 (Bacteria_unclassified)	0.0702999	0.701783
	OTU340 (Bacteroides)	-0.407017	-0.677309
	OTU3401 (Escherichia-Shigella)	-0.102026	-0.19522
	OTU3402 (Bacteroides)	-0.08947	0.800903
	OTU3403 (Bacteria_unclassified)	0.0210571	-0.238981
	OTU3405 (Peptococcus)	-0.0695238	-0.330595
	OTU3407 (Lachnospiraceae_uncultured)	-0.3735	0.018564
	OTU3408 (Defluviitaleaceae_Incertae_Sedis)	-0.176311	0.572216
	OTU341 (Bacteroides)	-0.018631	0.750905
	OTU3410 (Christensenellaceae_uncultured)	-0.154085	-0.596929
	OTU3411 (Bacteroides)	-0.101269	-0.0941915
	OTU3412 (Ruminococcaceae_Incertae_Sedis)	-0.0860722	1.05936
	OTU3413 (Firmicutes_unclassified)	0.0154399	-0.265391
	OTU3414 (Anaerotruncus)	0.268551	2.73571
	OTU3416 (Lachnospiraceae_unclassified)	-0.173155	0.131612
	OTU3418 (Lachnospiraceae_unclassified)	0.382079	-0.260783
	OTU3421 (Clostridiales_unclassified)	-0.126591	0.231555
	OTU3422 (Prevotella)	0.137555	-0.329724
	OTU3423 (Ruminococcaceae_unclassified)	-0.0786407	-0.115921
	OTU3424 (Lactobacillus)	-0.0311393	-1.0076
	OTU3426 (Clostridiales_unclassified)	0.0565404	-0.349053
	OTU3427 (Lachnospiraceae_unclassified)	-0.0776233	-0.283544
	OTU3428 (Ruminococcaceae_unclassified)	-0.38001	-0.135872
	OTU3429 (Enterobacteriaceae_unclassified)	-0.212538	-0.41824
	OTU3431 (Megamonas)	-0.19493	0.00193829
	OTU3432 (Akkermansia)	0.15865	1.05218
	OTU3433 (Megamonas)	-0.383454	0.569976
	OTU3434 (Porphyromonadaceae_uncultured)	0.0692018	-0.563204
	OTU3435 (Bacteria_unclassified)	-0.0666508	-0.0657575
	OTU3437 (Ruminococcaceae_uncultured)	-0.107655	-1.19091
	OTU3439 (Porphyromonadaceae_unclassified)	0.0646225	0.377902
	OTU3440 (Faecalibacterium)	0.250537	0.518484
	OTU3442 (Bacteroides)	-0.382152	0.361942
	OTU3445 (Bacteroides)	0.0364511	0.520707
	OTU3446 (Bacteroides)	-0.216907	-0.000608479
	OTU3447 (Clostridiales_unclassified)	-0.179635	-2.18329
	OTU3448 (RF9_norank)	0.0113711	1.18466
	OTU3449 (Dialister)	0.0814423	0.0838241
	OTU345 (Clostridiales_unclassified)	0.344029	0.997786
	OTU3450 (Bacteroides)	-0.107544	0.120221
	OTU3451 (Bacteroides)	-0.233407	-0.604239
	OTU3452 (Prevotella)	0.354116	1.69913
	OTU3453 (Paraprevotella)	-0.105075	0.189076
	OTU3457 (Lachnospiraceae_unclassified)	0.109108	-0.402425
	OTU3458 (Bacteroides)	-0.165699	0.099562
	OTU3459 (Ruminococcaceae_unclassified)	0.107689	-0.503569
	OTU3461 (Ruminococcaceae_unclassified)	0.174491	0.147409
	OTU3463 (Prevotella)	0.110945	-0.925594
	OTU3464 (Bacteria_unclassified)	-0.321753	-1.14718
	OTU3466 (Leuconostoc)	-0.140173	-0.179585
	OTU3467 (Bacteria_unclassified)	0.0633198	-0.500313
	OTU3468 (Clostridiales_unclassified)	-0.34935	-0.73387
	OTU3469 (Ruminococcaceae_uncultured)	0.320128	1.4519
	OTU3470 (Lachnospiraceae_Incertae_Sedis)	0.0392637	0.775749
	OTU3471 (Veillonellaceae_unclassified)	-0.12687	0.0754927
	OTU3473 (Parabacteroides)	-0.193575	0.283306
	OTU3474 (Subdoligranulum)	-0.162716	-0.00974975
	OTU3476 (Bacteroides)	-0.103089	-0.17399
	OTU3477 (Ruminococcaceae_unclassified)	0.341687	-0.0425856
	OTU348 (Bifidobacterium)	-0.210441	0.153668
	OTU3480 (Intestinimonas)	0.0488912	0.52517
	OTU3481 (Ruminococcaceae_uncultured)	0.0929063	0.993489
	OTU3483 (Victivallis)	-0.310656	0.0261436
	OTU3484 (Bifidobacterium)	-0.453931	-0.557462
	OTU3486 (Candidate_division_TM7_norank)	-0.277478	0.383151
	OTU3489 (Bacteroidales_unclassified)	0.123534	-0.287399
	OTU3490 (Family_XIII_uncultured)	3.31375	0.403201
	OTU3491 (Parabacteroides)	-0.0969846	-0.121093
	OTU3494 (Bacteroides)	0.0201274	0.323613
	OTU3496 (Lachnospiraceae_unclassified)	0.820948	-0.314354
	OTU3497 (Christensenella)	7.46461	-0.492581
	OTU3499 (Erysipelotrichaceae_Incertae_Sedis)	-0.360495	0.0276766
	OTU350 (Bacteroides)	-0.125776	-0.0293174
	OTU3501 (Alistipes)	-0.260573	-0.103059
	OTU3502 (Bacteroides)	-0.0568761	0.447655
	OTU3503 (Lachnospiraceae_uncultured)	-0.0147005	0.117536
	OTU3504 (Bacteroides)	-0.289912	0.244129
	OTU3509 (Alloprevotella)	0.157045	0.750752
	OTU351 (Prevotella)	-0.00210295	-0.0913926
	OTU3512 (Firmicutes_unclassified)	-0.0105822	0.172065
	OTU3513 (Bacteria_unclassified)	-0.0584478	0.0954822
	OTU3514 (Lachnospiraceae_Incertae_Sedis)	0.00682038	-0.309755
	OTU3515 (Delftia)	-0.111147	-0.0639864
	OTU3517 (Prevotella)	0.0290686	-0.218423
	OTU352 (Lachnospiraceae_unclassified)	0.604319	-0.658025
	OTU3524 (Bacteroides)	-0.188084	-0.311008
	OTU3527 (Megamonas)	-0.0921624	0.0664326
	OTU3529 (Clostridiales_unclassified)	-0.146407	0.835025
	OTU3530 (Uruburuella)	0.0683531	-0.149886
	OTU3531 (Marvinbryantia)	0.065778	0.21165
	OTU3534 (Ruminococcaceae_uncultured)	-0.2593	-0.132284
	OTU3537 (Ruminococcaceae_Incertae_Sedis)	0.272847	-0.856948
	OTU3539 (Bacteroides)	-0.0623768	-1.11626
	OTU354 (Ruminococcus)	-0.211969	-0.0159843
	OTU3540 (Veillonella)	-0.205965	-0.524397
	OTU3541 (Megamonas)	-0.0758001	-0.553055
	OTU3543 (Bacteroides)	-0.064613	-1.12174
	OTU3546 (S24-7_norank)	-0.860736	0.561137
	OTU3547 (Bacteroides)	-0.309206	-0.371059
	OTU3548 (Megamonas)	0.372232	1.77742
	OTU3549 (Bacteroidales_unclassified)	-0.142896	0.073016
	OTU355 (Bacteria_unclassified)	-0.224479	-0.104397
	OTU3551 (Anaerotruncus)	0.372232	1.77742
	OTU3556 (Clostridiales_unclassified)	2.00918	-1.35156
	OTU3557 (Bacteroidetes_unclassified)	0.00300299	0.446857
	OTU3558 (Ruminococcaceae_uncultured)	-0.0414744	0.410914
	OTU356 (Prevotella)	0.0356549	-0.0687681
	OTU3560 (Bacteroides)	0.0805879	0.222888
	OTU3561 (Ruminococcaceae_unclassified)	0.054095	0.142723
	OTU3562 (Veillonellaceae_unclassified)	-0.224402	0.396667
	OTU3563 (Clostridiales_unclassified)	0.372232	1.77742
	OTU3565 (Christensenellaceae_uncultured)	1.26315	-0.560602
	OTU3566 (Ruminococcaceae_unclassified)	-0.247553	-0.677779
	OTU3567 (Clostridiales_unclassified)	-0.219904	0.397455
	OTU3571 (Megamonas)	0.045358	-0.00527537
	OTU3572 (Ruminococcaceae_unclassified)	-0.289912	0.244129
	OTU3575 (Bacteria_unclassified)	-0.43558	-0.0327194
	OTU3576 (Erysipelotrichaceae_uncultured)	-0.652275	-0.290262
	OTU3577 (Actinomyces)	-0.0145067	0.0099977
	OTU3578 (Ruminococcaceae_unclassified)	-0.107544	0.120221
	OTU3579 (Firmicutes_unclassified)	0.0936074	1.14101
	OTU3580 (Phascolarctobacterium)	-0.496379	0.562727
	OTU3585 (Anaerococcus)	-0.2152	-0.106652
	OTU3586 (Dorea)	0.40693	-0.265912
	OTU3587 (Prevotella)	-0.199368	-0.0513707
	OTU3588 (Phascolarctobacterium)	-0.172547	0.805369
	OTU3591 (Lachnospiraceae_Incertae_Sedis)	-0.0889131	-0.0678354
	OTU3592 (Alistipes)	-0.274431	-0.00302265
	OTU3595 (Veillonellaceae_unclassified)	-0.0674862	-0.851831
	OTU3596 (Ruminococcaceae_uncultured)	0.266101	0.282848
	OTU3597 (Parabacteroides)	-0.0779847	-0.258015
	OTU3598 (Lachnospiraceae_unclassified)	-0.212992	0.401518
	OTU360 (Bacteroides)	-0.361302	0.0771693
	OTU3600 (Ruminococcaceae_unclassified)	2.5138	-0.31164
	OTU3604 (Anaerotruncus)	0.0420244	-0.297901
	OTU3605 (Ruminococcaceae_unclassified)	-0.377616	1.32273
	OTU3607 (Megamonas)	-0.18776	-0.00343128
	OTU3609 (Ruminococcaceae_Incertae_Sedis)	-0.0765678	0.183913
	OTU3611 (Alistipes)	0.0194928	0.0591742
	OTU3614 (Phascolarctobacterium)	8.95533	-0.922276
	OTU3616 (Lachnospiraceae_unclassified)	0.0664099	0.100833
	OTU3618 (Barnesiella)	-0.0566221	0.143594
	OTU3619 (Proteobacteria_unclassified)	-0.243897	-0.563881
	OTU362 (Coriobacteriaceae_uncultured)	-0.149225	0.187449
	OTU3620 (Sutterella)	-0.214422	-0.490667
	OTU3624 (Firmicutes_unclassified)	-0.157258	0.590217
	OTU3626 (Ruminococcaceae_uncultured)	0.0119962	0.434479
	OTU3627 (Coprococcus)	-0.0889955	-0.396494
	OTU3629 (Erysipelotrichaceae_uncultured)	-0.164493	0.818001
	OTU363 (Megamonas)	-0.228131	0.0405002
	OTU3630 (Bacteroides)	0.0773223	-0.565007
	OTU3632 (Streptococcus)	-0.160504	0.168686
	OTU3633 (Lactobacillus)	0.0119157	-0.847482
	OTU3634 (Bacteria_unclassified)	-0.105933	-0.37321
	OTU3637 (Bacteroides)	0.171505	1.56561
	OTU364 (Lachnospiraceae_Incertae_Sedis)	-0.120528	-1.15627
	OTU3641 (Christensenellaceae_uncultured)	0.31778	1.41128
	OTU3642 (Veillonella)	-0.256841	-0.229782
	OTU3643 (Subdoligranulum)	0.000791005	0.21064
	OTU3644 (Christensenellaceae_uncultured)	0.567497	0.0770929
	OTU3645 (Lachnospiraceae_unclassified)	-0.43349	0.446538
	OTU3646 (Bacteroidales_unclassified)	-0.221257	-0.0849493
	OTU3648 (Bacteroides)	-0.026375	-0.00257152
	OTU365 (Bacteroidales_unclassified)	0.135287	-1.61842
	OTU3650 (Selenomonadales_unclassified)	0.0107136	0.320318
	OTU3652 (Blautia)	0.135694	-0.137081
	OTU3653 (Peptostreptococcaceae_Incertae_Sedis)	-0.0711124	0.437095
	OTU3654 (Clostridiales_unclassified)	-0.295711	-0.413992
	OTU3657 (Lachnospiraceae_unclassified)	-0.0237937	-0.0328575
	OTU3658 (Ruminococcaceae_uncultured)	0.31778	1.41128
	OTU3659 (Butyrivibrio)	6.99007	-0.800805
	OTU366 (Faecalibacterium)	-0.163852	0.698068
	OTU3660 (Ruminococcaceae_uncultured)	0.21285	-0.101317
	OTU3661 (Bacteria_unclassified)	-0.106827	-0.598819
	OTU3663 (Ruminococcaceae_uncultured)	0.147358	-0.611134
	OTU3665 (Bacteroides)	-0.188298	-0.344349
	OTU3666 (Bacteroidales_unclassified)	-0.140992	0.0910431
	OTU3667 (Bacteroidales_unclassified)	-0.161063	-0.50001
	OTU3668 (Bacteria_unclassified)	-0.238976	-0.220244
	OTU3669 (Peptococcaceae_uncultured)	1.43152	0.491088
	OTU367 (Ruminococcaceae_uncultured)	8.95533	-0.922276
	OTU3671 (Bacteria_unclassified)	-0.214337	0.334032
	OTU3672 (Coriobacteriaceae_uncultured)	0.22214	0.714262
	OTU3673 (Firmicutes_unclassified)	0.0738905	0.270885
	OTU3674 (Alloprevotella)	-0.565012	-0.783856
	OTU3675 (Megamonas)	-0.677732	0.385052
	OTU3677 (Bacteroides)	-0.0701251	0.466933
	OTU3678 (Ruminococcaceae_unclassified)	-0.166127	-0.0429849
	OTU3679 (Veillonella)	-0.0365486	-0.594815
	OTU3680 (Christensenella)	0.92603	0.383319
	OTU3682 (Peptococcus)	0.230127	1.50984
	OTU3684 (Clostridiales_unclassified)	-0.054157	0.630114
	OTU3685 (Lachnospiraceae_unclassified)	-0.216715	-0.227948
	OTU3687 (Megamonas)	-0.0846582	0.0198772
	OTU3688 (Bacteroides)	-0.265104	-0.0741068
	OTU369 (Clostridiales_unclassified)	-0.0466924	0.155914
	OTU3691 (Prevotella)	-0.110586	-0.0581884
	OTU3692 (Clostridiales_unclassified)	-0.0850265	0.20147
	OTU3693 (Ruminococcus)	-0.207402	-0.0731767
	OTU3694 (Clostridiales_unclassified)	0.15043	0.624963
	OTU3695 (Prevotella)	-0.422218	-0.118567
	OTU3696 (Ruminococcaceae_Incertae_Sedis)	0.105485	0.904861
	OTU3698 (Bacteroides)	-0.030683	-0.297866
	OTU370 (Bacteroides)	-0.145218	-0.298096
	OTU3700 (Clostridiales_unclassified)	-0.173462	0.0758631
	OTU3701 (Lachnospiraceae_unclassified)	-0.00768752	-0.0139707
	OTU3706 (Ruminococcaceae_uncultured)	-0.018358	-0.235584
	OTU3707 (Alistipes)	0.173989	-1.21172
	OTU3709 (Prevotella)	0.242306	1.28025
	OTU371 (Subdoligranulum)	-0.0743124	0.329768
	OTU3710 (Bacteroidales_uncultured)	-0.12455	0.0858018
	OTU3711 (Ruminococcaceae_uncultured)	0.0205254	-0.467518
	OTU3715 (Bacteroides)	-0.169695	-0.175778
	OTU3716 (Prevotella)	-0.364238	-0.192119
	OTU3717 (Clostridiales_unclassified)	-0.167176	0.199924
	OTU372 (Ruminococcaceae_Incertae_Sedis)	0.0238554	0.944473
	OTU3720 (Bacteroides)	-0.108247	0.27725
	OTU3721 (Clostridiales_unclassified)	0.0764285	0.262187
	OTU3723 (Bacteroidales_unclassified)	0.0394725	-0.160006
	OTU3724 (Bacteria_unclassified)	-0.270814	-0.0925072
	OTU3726 (Bacteria_unclassified)	0.190413	1.00561
	OTU3727 (Anaeroplasma)	0.0413228	0.478182
	OTU3728 (Family_XIII_Incertae_Sedis)	-0.051564	0.0907729
	OTU373 (Christensenellaceae_uncultured)	0.103727	1.13467
	OTU3730 (Bilophila)	-0.122543	0.261164
	OTU3731 (Sutterella)	-0.152005	-1.94979
	OTU3732 (Bacteroides)	-0.237705	-0.273479
	OTU3733 (Bacteria_unclassified)	-0.102635	-0.546263
	OTU3734 (Pseudomonadales_unclassified)	0.0349942	0.510329
	OTU3735 (Prevotella)	0.0182195	0.402514
	OTU3736 (Blautia)	-0.185891	-0.868837
	OTU3738 (Firmicutes_unclassified)	-0.131976	-0.0743429
	OTU3739 (Ruminococcaceae_uncultured)	0.269536	1.27237
	OTU3740 (Clostridiales_unclassified)	-0.195318	0.439107
	OTU3742 (Lachnospiraceae_unclassified)	1.98736	0.290577
	OTU3743 (Oscillospira)	-0.101037	0.182287
	OTU3746 (Lachnospiraceae_unclassified)	0.143812	0.263112
	OTU3747 (Phascolarctobacterium)	-0.101418	0.182045
	OTU3749 (Ruminococcaceae_uncultured)	-0.118953	-0.283492
	OTU375 (Ruminococcaceae_unclassified)	0.10462	0.255567
	OTU3751 (Peptococcus)	0.558068	0.0210965
	OTU3754 (Gemella)	-0.098595	-0.40774
	OTU3755 (Ruminococcaceae_Incertae_Sedis)	-0.100883	-0.1175
	OTU3756 (Bacteria_unclassified)	-0.155823	0.422474
	OTU3758 (Bacteroides)	0.173123	0.398624
	OTU3759 (Lachnospiraceae_unclassified)	-0.105749	-0.0266354
	OTU376 (Lachnospiraceae_unclassified)	1.92486	-0.129382
	OTU3760 (Ruminococcaceae_uncultured)	0.0910877	-0.155633
	OTU3761 (Anaerotruncus)	-0.0794752	0.483308
	OTU3762 (Lachnospiraceae_unclassified)	-0.232373	0.0548047
	OTU3764 (Pseudobutyrivibrio)	-0.0352976	-0.046507
	OTU3765 (Ruminococcaceae_unclassified)	-0.0688694	0.0130281
	OTU3766 (Odoribacter)	-0.130693	-0.0686401
	OTU3767 (Hydrogenoanaerobacterium)	0.374299	1.32017
	OTU3768 (Ruminococcaceae_unclassified)	-0.0881267	0.00550553
	OTU3769 (Ruminococcaceae_uncultured)	0.256613	1.1933
	OTU377 (Ruminococcaceae_uncultured)	-0.120557	-0.291229
	OTU3770 (Porphyromonas)	0.145773	1.7066
	OTU3771 (Faecalibacterium)	-0.107544	0.120221
	OTU3774 (Ruminococcaceae_uncultured)	2.39355	0.806239
	OTU3775 (Lactococcus)	-0.0840262	-0.713622
	OTU3776 (vadinHA64_norank)	0.173989	-1.21172
	OTU3777 (Ruminococcaceae_unclassified)	-0.0578128	0.252493
	OTU3783 (Bacteroides)	-0.126197	-0.0964962
	OTU3786 (Bacteria_unclassified)	-0.110211	0.261511
	OTU3787 (Ruminococcus)	-0.141789	-2.02747
	OTU3788 (Clostridiales_unclassified)	-0.55576	0.182725
	OTU379 (Butyricimonas)	0.0273035	0.0501
	OTU3790 (Dialister)	0.0215537	0.585722
	OTU3791 (Clostridiales_unclassified)	-0.0439924	0.238693
	OTU3792 (Bacteroides)	-0.210603	0.241804
	OTU3794 (Prevotella)	-0.156944	-1.38984
	OTU3795 (Porphyromonadaceae_unclassified)	-0.154176	-0.704943
	OTU3796 (Ruminococcaceae_Incertae_Sedis)	0.131907	1.0485
	OTU3797 (Bacteroides)	-0.211538	-0.278332
	OTU3798 (Ruminococcaceae_unclassified)	-0.416692	0.0943667
	OTU3799 (Alloprevotella)	0.116274	-0.490351
	OTU38 (Bacteroides)	-0.148187	0.0133304
	OTU380 (Megamonas)	-0.56738	0.0115309
	OTU3800 (Bacteroides)	-0.133458	-0.191431
	OTU3803 (Blautia)	-0.120615	-0.443239
	OTU3804 (Ruminococcaceae_uncultured)	-0.59937	-0.875178
	OTU3806 (Ruminococcaceae_uncultured)	-0.134106	0.0222869
	OTU3808 (Clostridiales_unclassified)	0.162016	-0.431472
	OTU381 (Erysipelotrichaceae_Incertae_Sedis)	-0.124906	-0.695338
	OTU3812 (Defluviitaleaceae_unclassified)	0.35904	0.00384885
	OTU3813 (Parabacteroides)	-0.0750046	0.198081
	OTU3815 (Blautia)	-0.170954	0.481823
	OTU3817 (Prevotella)	-0.163411	-0.637569
	OTU3818 (vadinBB60_norank)	-0.0185472	0.869394
	OTU3820 (Clostridiales_unclassified)	-0.652275	-0.290262
	OTU3821 (Prevotella)	0.051454	-0.107394
	OTU3822 (Lachnospiraceae_unclassified)	-0.0714964	-0.264449
	OTU3824 (Clostridiales_unclassified)	-0.193024	-1.54105
	OTU3826 (Bacteroidales_unclassified)	-0.118356	0.277529
	OTU3827 (Ruminococcaceae_unclassified)	0.379712	-0.126995
	OTU3828 (Prevotella)	0.148856	-0.38917
	OTU3829 (Ruminococcus)	0.774964	0.285209
	OTU383 (Coriobacteriaceae_uncultured)	0.0395193	0.282221
	OTU3830 (Bacteroides)	-0.259191	-0.773355
	OTU3832 (Bacteroides)	0.171505	1.56561
	OTU3833 (Ruminococcaceae_uncultured)	0.639966	0.190615
	OTU3834 (Lachnospiraceae_unclassified)	-0.763513	-1.19524
	OTU3835 (Desulfovibrio)	-0.538529	-1.16502
	OTU3836 (Firmicutes_unclassified)	-0.202567	-0.250057
	OTU3838 (Megamonas)	0.372232	1.77742
	OTU384 (Coprococcus)	0.172669	-0.617711
	OTU3840 (Faecalibacterium)	-0.128546	-0.37388
	OTU3841 (Lachnospiraceae_unclassified)	0.492207	-0.179089
	OTU3842 (Ruminococcaceae_Incertae_Sedis)	0.0527343	0.568485
	OTU3844 (Ruminococcaceae_Incertae_Sedis)	1.3798	0.251285
	OTU3845 (Oscillospira)	0.0511064	-0.140635
	OTU3847 (Clostridiales_unclassified)	0.372232	1.77742
	OTU3848 (Prevotella)	-0.763513	-1.19524
	OTU3849 (Lachnospiraceae_uncultured)	-0.102299	-0.0852866
	OTU385 (Clostridiales_unclassified)	0.0561972	-0.310483
	OTU3850 (Adlercreutzia)	0.0715856	0.26009
	OTU3852 (Veillonella)	-0.150987	-1.08019
	OTU3853 (Lachnospiraceae_Incertae_Sedis)	-0.187783	-0.477672
[truncated: 2,823 more rows]
