# Supplementary material for: Alterations of the Human Gut Microbiome in Chronic Kidney Disease
Source: Adv Sci (Weinh). 2020 Sep 2;7(20):2001936. doi: 10.1002/advs.202001936 (PMC7578882; doi:10.1002/advs.202001936)
Supplement: Supplementary file 23 — Supporting Excel 21 [file ADVS-7-2001936-s023.xls]

p.value	SCr	eGFR	P	BUN	ALB	Hb
OTU262 (Bacteroides)	0.017829305321607425	0.019250662606272062	0.14289786139542837	0.03416643310603318	0.07615689889187016	0.4715750851432998
OTU296 (Alistipes)	0.9538706732564912	0.881063911597197	0.12491563168214981	0.7489259260218675	0.5907239155312007	0.9039370583120467
OTU847 (Bacteroides)	0.13528655823183033	0.14033740324958166	0.3040797186285178	0.06500142077031157	0.7322166220636726	0.02214534698391546
OTU1109 (Lachnospiraceae_unclassified)	0.0010689904741216782	0.0010308213492364882	0.026575917277463112	5.795031529578498e-4	0.07601010725709689	0.05535001421941743
OTU1256 (Butyricimonas)	0.009209357178608935	0.0045360748322937905	0.004220458341861244	0.009708636131692039	0.09359205959258166	0.04631686471220031
OTU1294 (Lactobacillus)	0.025687870490019415	0.007454551230563933	0.058554278871338905	0.038850785458143466	0.2110265153148645	0.050327476543383654
OTU2456 (Blautia)	0.0015959816213344524	8.08791529739894e-4	0.03882133535564192	0.006113300092670082	0.8276240474020593	0.0065050124563845735
OTU2820 (Ruminococcaceae_Incertae_Sedis)	0.003126698017377638	0.0025289670051726887	0.008447431066368916	0.001483753214462702	0.3940191695610862	0.07180904283263256
OTU3306 (Parasutterella)	0.03710632304809636	0.037558119609465423	0.04634732138839848	0.2722215041113032	0.20370747930572985	0.11913647653005732
OTU3432 (Akkermansia)	0.005267414553908001	0.0027509607905336075	0.013669209643200952	8.484229797582898e-4	0.06460519850952928	0.012986174089387514
OTU3618 (Barnesiella)	0.006168172274470418	0.006030389601007435	0.007269766812792344	0.016521519820850372	0.02439005228843305	0.2613410804823617
OTU3642 (Veillonella)	0.003133704260202652	0.003502717252624965	0.03143275290178882	0.0016826793863424783	0.009169032756836337	0.01097010765818851
OTU3769 (Ruminococcaceae_uncultured)	0.00335686853510353	0.0019232625778899948	0.0011902466096864739	1.5034771779798284e-4	0.23970692396477244	6.429053671115348e-4
